# Supplementary material for: Hypertensive Disorders of Pregnancy and DNA Methylation in Newborns: Findings From the Pregnancy and Childhood Epigenetics Consortium
Source: Hypertension. 2019 Jun 24;74(2):375–83. doi: 10.1161/HYPERTENSIONAHA.119.12634 (PMC6635125; doi:10.1161/HYPERTENSIONAHA.119.12634)
Supplement: Supplementary file 5 [file hyp-74-375-s005.xlsx]

## Sheet: Table S1
Summary of normalisation technique and phenotype definitions used by each cohort
Cohort	Normalisation method	Technical covariates adjustment	Maternal HDP	Maternal age	Maternal BMI	Maternal gestational diabetes	Maternal smoking	Parity	Child Sex	Additional covariates included in all models
ALSPAC	Subset quantile normalization (Touleimat & Tost)	Seven surrogate variables.	HDP was defined according to ISSHP criteria: GH=SBP>139 mmHg and/or DBP>89 mmHg on atleast two occasions without proteinuria after 20 weeks of gestation in previously normotensive women.	Continuous	Pre-pregnancy weight and height were self-reported in the pregnancy questionnaire	2 categories; no diabetes versus pre-pregnancy or gestational diabetes	2 categories; none in pregnancy or ever in pregnancy	0 or >=1	Male or female	None
			PE =gestational hypertension but in addition with proteinuria (>= 30 mg/dl which is equivalent to >= 1+ on dip stick) occurring at the same time as the episodes of raised blood pressure
GENR	DASES	Plate	Information about GH was abstracted from the medical records by a trained medical abstractor and it was derived according to the ISSHP criteria	Continuous	Height and weight measured in early pregnancy	N/A	3 categories; none in pregnancy/early pregnancy/throughout pregnancy	0 or >=1	Male or female	None
GOYA	Functional normalization	First 10 surrogate variables	Use the codes from the ICD-10 and links to National Hospital Discharge Register,	Continuous	Self-reported height and weight	None	2 categories; none in pregnancy/any in pregnancy	0 or >=1	Male or female	None
			GH cases were identified using I10 through I15 and O10, O11, and O13
Healthy Start (HS)-Hispanic	Stratified quantile normalization	ComBat	Information on clinical diagnosis of GH was abstracted from maternal medical records by trained study personnel shortly after delivery. The obstetricians at the University of Colorado hospital system followed the current ACOG guidelines for diagnosis at the time of the patient visit (2009-2014)	Continuous	From the medical record or, if unavailable, via self-report at enrolment.	Self report	2 categories; ever on never smoked	0 or >=1	Male or female	None
Healthy Start (HS) non-Hispanic	Stratified quantile normalization	ComBat	Information on clinical diagnosis of GH was abstracted from maternal medical records by trained study personnel shortly after delivery. The obstetricians at the University of Colorado hospital system followed the current ACOG guidelines for diagnosis at the time of the patient visit (2009-2014)	Continuous	From the medical record or, if unavailable, via self-report at enrolment.	Self report	2 categories; ever on never smoked	0 or >=1	Male or female	None
IOW	Quantile normalization	ComBat	Information about GH was abstracted from the Hospital Maternity notes and it was derived according to the ISSHP criteria	Continuous	Height and weight measured in early pregnancy	N/A	2 categories; none in pregnancy/any in pregnancy	0 or >=1	Male or female	None
MOBA1	BMIQ	ComBat	The diagnosis of GH and PE was extracted from the Medical Birth Registry of Norway (MBRN) notification form	Continuous	Height and pre-pregnancy weight self-reported in early pregnancy	From MBRN form	3 categories; none in pregnancy/early pregnancy/throughout pregnancy	0 or >=1	Male or female	None
MOBA2	BMIQ	ComBat	The diagnosis of GH and PE was extracted from the Medical Birth Registry of Norway (MBRN) notification form	Continuous	Height and pre-pregnancy weight self-reported in early pregnancy	From MBRN form	3 categories; none in pregnancy/early pregnancy/throughout pregnancy	0 or >=1	Male or female	None
PREDO	Functional normalization	Slide and well; ComBat	Information about HDP was extracted from the Finnish Medical Birth Register. GH and PE were diagnosed according to the ISSHP criteria	Continuous	Height and weight measured in early pregnancy	2 categories; no diabetes versus pre-pregnancy or gestational diabetes	2 categories; ever on never smoked	0 or >=1	Male or female	None
Project Viva	BMIQ	ComBat	Information about GH was abstracted from the medical records and it was derived according to the ISSHP criteria	Continuous	Height and pre-pregnancy weight self-reported in early pregnancy	2 categories; no diabetes versus pre-pregnancy orgestational diabetes	2 categories; none in pregnancy/any in pregnancy	0 or >=1	Male or female	None

## Sheet: Table S2
Meta-analysis of the associations between HDP (gestational hypertension and pre-eclampsia) and cord blood DNA methylation in fully adjusted model
Given CpGs are FDR significant and CpG are sorted by CHR and genomic position
*CpG: 10 of the 43 differentially methylated CpG sites found in meta-analysis of HDP overlapped with previously reported early onset of PE (EOPE) EWAS
		CHR	Position	CpG	Mapped Gene	Nearest Gene	Gene Group	Coef	SE	P-value	Direction	Cochran's Q
		16	2087932	cg09476997	SLC9A3R2	SLC9A3R2	Body;Body	-0.0261	0.0037	1.862e-12	---?-----+	0.3117
		17	47077165	cg07738730*	IGF2BP1	IGF2BP1	Body;Body	-0.0199	0.0029	1.055e-11	----------	0.001224
		19	940967	cg02001279*	ARID3A	ARID3A	Body	0.0147	0.0023	1.721e-10	+++++++++-	0.4358
		17	38470900	cg25362050	RARA	RARA	5'UTR	0.0092	0.0014	1.746e-10	+++?++++++	0.1782
		3	123371420	cg07638500*	MYLK	MYLK	Body;Body;Body;Body	-0.0137	0.0022	3.117e-10	---?-----+	0.1834
		12	114297307	cg03546806	RBM19	RBM19	Body;Body;Body	-0.0141	0.0023	4.73e-10	---?-----+	5.109e-05
		5	151051214	cg10505630	SPARC	SPARC	Body	0.0091	0.0015	5.64e-10	+++?++++-+	0.282
		3	12858926	cg11882607	CAND2	CAND2	Body;Body	0.012	0.002	1.491e-09	+++-++++++	0.371
		20	3065559	cg04632887	AVP	AVP	TSS200	0.013	0.0022	2.053e-09	+++-++++--	0.001052
		17	47076904	cg18183624	IGF2BP1	IGF2BP1	Body;Body	-0.0209	0.0035	3.699e-09	----------	0.0163
		11	36422615	cg08943494*	PRR5L	PRR5L	5'UTR;5'UTR;1stExon;5'UTR;Body	0.0279	0.0047	4.354e-09	+++-++++++	0.309
		5	131409289	cg02325250	CSF2	CSF2	TSS200	0.0101	0.0017	6.718e-09	+++-++++++	0.413
		19	1614570	cg07562120	TCF3	TCF3	Body;Body	-0.0068	0.0012	6.747e-09	+--------+	0.3149
		10	4117248	cg25124943		AK055803		0.012	0.0021	6.922e-09	+++-++++++	0.7748
		11	46709238	cg27652459	ARHGAP1	ARHGAP1	Body	0.0096	0.0017	7.107e-09	+++-++++++	0.5665
		1	55353706	cg17901584	DHCR24	HP08874	TSS1500	0.0137	0.0024	7.274e-09	+++?++++-+	0.1477
		13	114302021	cg12212198		ATP4B		0.0088	0.0015	8.527e-09	+?+?+++--+	0.01268
		3	49692537	cg24296397	BSN	BSN	Body	0.0121	0.0021	1.164e-08	+++-+++++-	0.2612
		3	12858887	cg23482898	CAND2	CAND2	Body;Body	0.0088	0.0015	1.318e-08	++--++++++	0.2888
		13	51417923	cg08274637*	DLEU7	DLEU7	TSS200	-0.0136	0.0024	1.399e-08	---?------	0.3019
		2	21264562	cg21319310	APOB	APOB	Body	0.0089	0.0016	1.514e-08	+?+-+-+-++	0.04003
		19	1126342	cg07573872	SBNO2	SBNO2	Body;Body	0.0098	0.0017	1.598e-08	+-+?++++-+	0.00259
		9	124584474	cg13622265*	TTLL11	TTLL11	3'UTR	-0.0173	0.0031	1.819e-08	---?------	0.3175
		3	12996362	cg25157472	IQSEC1	IQSEC1	Body;Body	0.0098	0.0018	2.576e-08	-++-++++++	0.09851
		3	155422129	cg11932158*	PLCH1	PLCH1	TSS200	0.0175	0.0031	2.638e-08	+++-+++++-	0.3577
		15	74532450	cg02430430*	CCDC33	CCDC33	Body	0.0129	0.0023	2.839e-08	+++-++++++	0.1286
		17	37331531	cg26128121	CACNB1	CACNB1	Body	-0.0114	0.0021	2.898e-08	---?------	0.915
		1	54100163	cg09007354	GLIS1	GLIS1	5'UTR	-0.0097	0.0017	3.107e-08	---?-----+	0.3862
		1	147789973	cg10537450		TRNA_Pseudo		-0.0106	0.0019	3.186e-08	-?--------	0.7104
		12	124985889	cg20494738	NCOR2	NCOR2	5'UTR;5'UTR	-0.0074	0.0013	3.401e-08	---------+	0.3591
		10	125780810	cg24186506	CHST15	CHST15	Body	-0.0174	0.0032	3.609e-08	---?------	0.7025
		13	99218287	cg01185345	STK24	STK24	Body	0.0086	0.0016	4.225e-08	+++-++++++	0.2207
		3	183749227	cg14483391	HTR3D	HTR3D	TSS1500;TSS1500;TSS200	-0.0125	0.0023	4.236e-08	+--?------	0.009811
		20	9141615	cg09143713	PLCB4	PLCB4	5'UTR;5'UTR	0.0141	0.0026	5.321e-08	+++?+++++-	0.3546
		5	6766613	cg12970171		PAPD7		0.0109	0.002	6.134e-08	+++-+++++-	0.07992
		4	166251189	cg05119988	SC4MOL	MSMO1	5'UTR;5'UTR	0.016	0.003	6.26e-08	++++++++++	0.33
		6	149775853	cg04494800	ZC3H12D	ZC3H12D	Body	0.0124	0.0023	6.832e-08	+++-++++-+	0.2698
		10	63753550	cg25953130	ARID5B	JA660620	Body	0.0215	0.004	7.213e-08	+++-++++++	0.1759
		16	16116191	cg04730825	ABCC1	ABCC1	Body;Body;Body;Body;Body	0.0119	0.0022	7.83e-08	-++?++++++	0.2254
		1	183516266	cg13492133*	SMG7	SMG7	Body;Body;Body	-0.0159	0.003	8.064e-08	---+-----+	0.2139
		13	51417929	cg13846270*	DLEU7	DLEU7	TSS200	-0.0106	0.002	8.096e-08	---+---+--	0.1399
		14	22902226	cg27295118		AK125397		0.0198	0.0037	8.478e-08	++++++++++	0.328
		13	51417977	cg27051129	DLEU7	DLEU7	TSS200	-0.0106	0.002	9.041e-08	--------+-	0.1799
		6	147179017	cg04052934		LOC729178		-0.0098	0.0018	1.062e-07	----------	0.7832
		16	29040623	cg01643605		LAT		-0.0086	0.0016	1.311e-07	---+----+-	0.09234
		17	2908068	cg15030415	RAP1GAP2	RAP1GAP2	Body;Body	0.0117	0.0022	1.326e-07	+++?++++-+	0.154
		8	143382226	cg21926626	TSNARE1	TSNARE1	Body	0.0166	0.0032	1.449e-07	+++++++++-	0.02446
		1	33233473	cg04902474	KIAA1522	KIAA1522	Body	0.0094	0.0018	1.479e-07	+++-+++-++	0.4183
		21	46367939	cg03392571	C21orf70	FAM207A	Body	0.0072	0.0014	1.588e-07	-+++++++++	0.3459
		11	36422443	cg00220721	PRR5L	PRR5L	5'UTR;5'UTR;TSS200;Body	0.021	0.004	1.638e-07	+++-+++++-	0.4638
		12	52249852	cg11062056		FIGNL2		-0.007	0.0013	1.765e-07	---?---+--	0.1528
		16	16214213	cg01394781	ABCC1	ABCC1	Body;Body;Body;Body;Body	0.014	0.0027	1.789e-07	+++-++++++	0.3746
		16	29165632	cg00925492		RRN3P2		0.0088	0.0017	2.067e-07	-++-++++++	0.05944
		6	32222492	cg08376583		AK123889		-0.0138	0.0027	2.434e-07	---?----?+	0.1439
		17	72358055	cg11541486	BTBD17	BTBD17	TSS200	-0.0085	0.0016	2.507e-07	----------	0.4992
		1	32231019	cg00826603	BAI2	BAI2	TSS1500	-0.0075	0.0014	2.527e-07	+--+------	0.0272
		6	42385637	cg16597079	TRERF1	TRERF1	5'UTR	0.0091	0.0018	2.548e-07	+++?+++++-	0.3218
		17	78800574	cg16636468	RPTOR	RPTOR	Body;Body	0.0078	0.0015	2.612e-07	++++++++++	0.737
		7	39785084	cg07437464	LOC349114	LINC00265	Body	0.0066	0.0013	2.657e-07	+++?++++++	0.9562
		2	240230892	cg19449565	HDAC4	MIR4269	Body	-0.0154	0.003	2.8e-07	---?------	0.5521
		16	57653904	cg00550797	GPR56	GPR56	TSS200;TSS200	0.006	0.0012	2.933e-07	++-+++++++	0.2899
		7	128029940	cg21202740		IMPDH1		0.0069	0.0014	2.955e-07	++-?++++++	0.09814
		19	941126	cg18598117	ARID3A	ARID3A	Body	0.0086	0.0017	3.17e-07	++++++++++	0.004919
		11	75058879	cg10359006	ARRB1	ARRB1	Body;Body	0.0096	0.0019	3.501e-07	+++-++++-+	0.1997
		17	75537017	cg27108424		BC040189		-0.0095	0.0019	3.502e-07	---?------	0.8093
		22	46481727	cg11538810	LOC400931	MIRLET7BHG	TSS200	0.0053	0.0011	3.702e-07	+++++++-++	0.2483
		20	48626437	cg12800962		SNAI1		-0.0056	0.0011	4.141e-07	---?-----+	0.6037
		1	114521853	cg12160664	OLFML3	OLFML3	TSS200	-0.012	0.0024	4.352e-07	----------	0.2312
		10	4230707	cg06095631		AK055803		-0.0096	0.0019	4.357e-07	----------	0.505
		8	42623718	cg20539142	CHRNA6	CHRNA6	TSS200	0.0114	0.0023	4.483e-07	+++++++++-	0.08892
		11	128395450	cg03295554	ETS1	ETS1	Body	0.0148	0.0029	4.513e-07	-++++++++-	0.01616
		22	46481734	cg23066564	LOC400931	MIRLET7BHG	TSS200	0.0067	0.0013	4.686e-07	+++?+++-++	0.7106
		16	57406955	cg15195412	CX3CL1	CX3CL1	Body	0.0084	0.0017	4.794e-07	+++-++++++	0.9643
		18	53068921	cg15171911	TCF4	TCF4	Body;Body	-0.0136	0.0027	4.862e-07	---+------	0.7893
		2	133343373	cg09353251	GPR39	LYPD1	Body	0.006	0.0012	5.197e-07	-+++++++++	0.6651
		15	90543610	cg21109038	ZNF710	ZNF710	TSS1500	-0.0138	0.0027	5.262e-07	----------	0.7168
		12	125002007	cg04347477	NCOR2	NCOR2	5'UTR;5'UTR	0.019	0.0038	5.284e-07	+++-+++++-	0.09232
		12	111909145	cg07058694	ATXN2	ATXN2	Body	-0.0096	0.0019	5.365e-07	--------+-	0.1725
		3	126707754	cg02216011	PLXNA1	PLXNA1	1stExon	0.0057	0.0011	5.586e-07	-++-++++++	0.7637
		17	5138696	cg17588003	C17orf87	LOC100130950	TSS1500	-0.0114	0.0023	5.738e-07	----------	0.7102
		11	66812262	cg13851621	SYT12	SYT12	Body	0.0061	0.0012	5.769e-07	++++++++++	0.5734
		10	46168551	cg07104958	ANUBL1	ZFAND4	TSS1500;TSS1500	-0.0078	0.0016	5.982e-07	---?------	0.1217
		12	71031202	cg25363679	PTPRB	PTPRB	5'UTR;1stExon	-0.0139	0.0028	6.042e-07	+-------+-	0.09349
		5	14926200	cg07340025		ANKH		0.0126	0.0025	6.398e-07	+++?+++++-	0.1263
		6	144011222	cg13227551	PHACTR2	PHACTR2	Body;Body;Body;Body	0.0149	0.003	6.689e-07	+++-++++++	0.8874
		19	51216389	cg06930757	SHANK1	SHANK1	Body	0.0085	0.0017	6.889e-07	+++?+++++-	0.1901
		22	46330821	cg02604522	WNT7B	WNT7B	Body	0.0063	0.0013	6.89e-07	++++++++++	0.8193
		10	3138418	cg20327845	PFKP	PFKP	Body	0.0154	0.0031	7.056e-07	+++-++++++	0.7983
		3	176868896	cg03930153	TBL1XR1	TBL1XR1	5'UTR	0.0177	0.0036	7.113e-07	+++-+++++-	0.1037
		7	47556811	cg20258698	TNS3	TNS3	5'UTR	0.0157	0.0032	7.509e-07	+++?++++++	0.6714
		9	137270186	cg13941235	RXRA	MIR4669	Body	0.0127	0.0026	7.619e-07	+++-++++++	0.6779
		2	241534583	cg00469269	CAPN10	CAPN10	Body;Body;Body;Body	0.004	0.0008	8.077e-07	-+-+++++++	0.01139
		17	79041990	cg00464773	BAIAP2	BAIAP2	Body;Body;Body;Body	0.0056	0.0011	8.165e-07	+++++++--+	0.3297
		5	1526929	cg06940720		LPCAT1		-0.0102	0.0021	8.74e-07	---------+	0.01438
		16	89342195	cg01149053	ANKRD11	AX748291	Body	-0.0083	0.0017	8.942e-07	---?-----+	0.5086
		7	157092982	cg02137956		UBE3C		0.0108	0.0022	9.203e-07	+++++++-++	0.3302
		8	134028958	cg25020550	TG	SLA	Body	0.0117	0.0024	9.391e-07	++++++++++	0.1667
		3	122631201	cg16649034	SEMA5B	SEMA5B	Body	0.0055	0.0011	9.458e-07	++++++++++	0.7928
		6	166970727	cg11387340	RPS6KA2	RPS6KA2	Body;Body	0.0083	0.0017	9.719e-07	++++++++--	0.1078
		16	85684821	cg26657404	KIAA0182	KIAA0182	Body;Body	0.0066	0.0014	9.777e-07	+++?+++-+-	0.1636
		1	32212024	cg17879376	BAI2	BAI2	Body	0.0044	0.0009	1.02e-06	+++?+++-++	0.2461
		9	139640884	cg23469878	LCN6	LOC100128593	Body	0.0066	0.0014	1.043e-06	+++?+++++-	0.03852
		15	74501584	cg23719157	STRA6	STRA6	TSS1500;TSS1500;TSS1500	-0.016	0.0033	1.051e-06	----------	0.3221
		2	169658426	cg07116337	NOSTRIN	NOSTRIN	5'UTR;TSS1500;TSS1500;TSS1500	0.0037	0.0007	1.057e-06	++++++++++	0.5597
		16	81560752	cg01799671	CMIP	CMIP	Body;Body	0.0179	0.0037	1.058e-06	+++-+++-++	0.1079
		16	1212457	cg09662162	CACNA1H	CACNA1H	Body;Body	0.0072	0.0015	1.084e-06	+++?++++++	0.5871
		3	58200471	cg13586051	DNASE1L3	DNASE1L3	TSS200	0.0119	0.0024	1.172e-06	--+++++++-	0.008205
		3	155421970	cg18623216	PLCH1	PLCH1	5'UTR;1stExon	0.0167	0.0034	1.175e-06	+++?++++--	0.009194
		3	39309435	cg24310395	CX3CR1	CX3CR1	Body;5'UTR;5'UTR;5'UTR	-0.0127	0.0026	1.203e-06	---?----+-	0.1401
		10	60411127	cg12342675	BICC1	LOC728640	Body	0.0097	0.002	1.233e-06	+++?+++++-	0.7473
		18	13915583	cg05667256	MC2R	MC2R	TSS200	0.0054	0.0011	1.282e-06	-++?++--+-	0.007292
		3	46943819	cg08460407	PTH1R	PTH1R	Body	0.0041	0.0008	1.309e-06	+++++++-++	0.1326
		17	2908369	cg14999189	RAP1GAP2	RAP1GAP2	Body;Body	0.0076	0.0016	1.319e-06	+++?++++--	0.5187
		15	90543224	cg14023999		ZNF710		-0.0107	0.0022	1.371e-06	---?------	0.5194
		6	42219847	cg11854981	TRERF1	TRERF1	Body	0.0126	0.0026	1.417e-06	+++-++++++	0.7607
		19	17937492	cg24896366	JAK3	JAK3	3'UTR	0.0041	0.0008	1.446e-06	++++++--+-	0.01909
		12	133100714	cg00688311	FBRSL1	AK096230	Body	-0.0039	0.0008	1.466e-06	---+-+---+	0.06088
		16	817098	cg08079266	MSLN	MSLN	Body;Body	0.0033	0.0007	1.485e-06	++++++++++	0.03762
		18	76309096	cg24301038		SALL3		0.0045	0.0009	1.498e-06	-+++++++++	0.5253
		10	397923	cg27375135	DIP2C	DIP2C	Body	0.0046	0.001	1.501e-06	++++++++++	0.4767
		2	45998548	cg23924526	PRKCE	TRNA_Pseudo	Body	-0.0041	0.0009	1.522e-06	---?-----+	0.1277
		4	6955660	cg15451250	TBC1D14	AX747238	Body;Body	0.0103	0.0021	1.546e-06	-?++++++++	0.6427
		12	1753866	cg14527250	WNT5B	WNT5B	Body;Body	0.011	0.0023	1.55e-06	+++?++++++	0.6964
		10	118956845	cg09418511	KCNK18	KCNK18	TSS200	0.0062	0.0013	1.598e-06	++-++++-++	0.004841
		18	23713838	cg15865827	PSMA8	PSMA8	5'UTR;1stExon;5'UTR;1stExon;1stExon;5'UTR	0.0096	0.002	1.638e-06	++-++-++++	0.01842
		19	13137642	cg14209920	NFIX	NFIX	Body	-0.0065	0.0014	1.658e-06	--------+-	0.6581
		15	71807797	cg26817145	THSD4	THSD4	Body	-0.0112	0.0023	1.686e-06	---?--+---	0.1076
		17	2908230	cg01076459	RAP1GAP2	RAP1GAP2	Body;Body	0.0093	0.002	1.701e-06	+++-++++-+	0.1052
		2	233370823	cg24360241		PRSS56		-0.007	0.0015	1.764e-06	----------	0.1217
		3	52554798	cg01087925	STAB1	STAB1	Body	0.0045	0.0009	1.827e-06	+++++++-++	0.57
		5	150019496	cg13590277	SYNPO	SYNPO	TSS1500;Body;Body;TSS1500	0.0067	0.0014	1.834e-06	++++++++++	0.5116
		4	8561110	cg21551985		GPR78		0.0056	0.0012	1.855e-06	-+-++++-+-	0.04134
		16	72882495	cg05969150	ZFHX3	U7	Body;Body	0.0109	0.0023	1.88e-06	+++?+++--+	0.01028
		11	17409509	cg01153817	KCNJ11	KCNJ11	1stExon;5'UTR	0.0059	0.0012	1.886e-06	+++?++++++	0.5784
		6	32117558	cg15078061	PRRT1	PRRT1	Body	-0.0105	0.0022	1.891e-06	---+----?-	0.5169
		11	66310467	cg24423806	ZDHHC24	ZDHHC24	Body	0.0098	0.002	1.897e-06	+++?++++++	0.6901
		5	141060575	cg13712023	ARAP3	ARAP3	5'UTR	-0.0071	0.0015	1.912e-06	---?-----+	0.1975
		6	75988568	cg20068209	TMEM30A	TMEM30A	Body;Body	0.016	0.0034	1.943e-06	+++++++++-	0.4518
		20	62679635	cg02231404	SOX18	SOX18	Body	-0.0048	0.001	1.963e-06	---?-----+	0.3602
		6	2375895	cg05612654		CR933638		-0.0067	0.0014	1.974e-06	---?-----+	0.3384
		20	60722646	cg08596055	SS18L1	SS18L1	Body	0.0053	0.0011	2.007e-06	+++?++++++	0.1287
		17	75537444	cg08370173		BC040189		-0.0087	0.0018	2.041e-06	+------+--	0.613
		16	85268435	cg10198479		LINC00311		-0.0101	0.0021	2.055e-06	---+------	0.8171
		17	55828107	cg02438611		7SK		-0.0108	0.0023	2.092e-06	---?------	0.737
		6	33141824	cg00936309	COL11A2	COL11A2	Body;Body;Body	-0.0109	0.0023	2.095e-06	---?----?+	0.09188
		6	31680228	cg14258501	LY6G6E	LY6G6E	Body;Body	0.0118	0.0025	2.109e-06	+++?++++?+	0.2369
		17	57918262	cg27023597	MIR21	VMP1	TSS1500	0.0107	0.0023	2.127e-06	-++++++++-	0.09234
		17	17687621	cg19439123	RAI1	RAI1	5'UTR	0.0145	0.0031	2.13e-06	+++?+++++-	0.2222
		7	73720870	cg16356456	CLIP2	CLIP2	5'UTR;5'UTR	0.0084	0.0018	2.141e-06	+++++++++-	0.379
		17	57915665	cg16936953	TMEM49	VMP1	Body	0.0173	0.0037	2.246e-06	++++++++--	0.0225
		21	45754009	cg22315903	C21orf2	C21orf2	Body	0.0068	0.0014	2.276e-06	-+++++++++	0.2776
		19	59022705	cg07726085	SLC27A5	SLC27A5	1stExon	0.0039	0.0008	2.289e-06	++-++++-++	0.1234
		6	32027519	cg17806717	TNXB	TNXB	Body	-0.0074	0.0016	2.345e-06	--------?+	0.4976
		7	2563816	cg03676485	LFNG	MIR4648	Body;Body;Body;Body	0.0094	0.002	2.389e-06	-+++++++++	0.1348
		4	139932535	cg22512768		CCRN4L		0.005	0.0011	2.557e-06	++-+++++++	0.3767
		8	145045235	cg03792042	PLEC1	PLEC	Body;Body	0.0084	0.0018	2.6e-06	+?+-++++-+	0.2022
		1	218524558	cg07810039	TGFB2	TGFB2	Body;Body	0.0143	0.003	2.693e-06	+++-+++++-	0.07122
		3	48573819	cg10319474	PFKFB4	PFKFB4	Body	0.0076	0.0016	2.727e-06	++-?++++++	0.7202
		16	88989387	cg27061485	CBFA2T3	CBFA2T3	5'UTR;Body	0.01	0.0021	2.737e-06	-+--++++++	0.2155
		8	131054408	cg13447080		ASAP1		0.0075	0.0016	2.769e-06	+++?++++++	0.8885
		6	155537930	cg04228709	TIAM2	TIAM2	Body;TSS200	-0.0126	0.0027	2.778e-06	+--?------	0.4575
		16	4651732	cg02438164		C16orf96		-0.0083	0.0018	2.895e-06	---?------	0.3215
		6	32038541	cg21042276	TNXB	TNXB	Body	-0.0104	0.0022	2.904e-06	+--+-+--?+	0.002113
		5	76248749	cg16545105	CRHBP	CRHBP	1stExon;5'UTR	0.012	0.0026	2.94e-06	+++-++++++	0.9155
		5	131991765	cg16097655		IL13		-0.0033	0.0007	2.987e-06	-----++-++	0.7026
		6	31680112	cg27198696	LY6G6E	LY6G6E	Body;Body	0.0076	0.0016	2.988e-06	+++?++++?-	0.3868
		17	26825295	cg23943476		SLC13A2		0.0048	0.001	3.032e-06	+--+++++-+	0.02187
		11	64701910	cg10437839	PPP2R5B	GPHA2	3'UTR	-0.0085	0.0018	3.042e-06	+------+--	0.2079
		6	106551623	cg08369079	PRDM1	PRDM1	Body;Body	0.0156	0.0033	3.077e-06	+++-+++++-	0.1231
		2	2030970	cg07910488	MYT1L	MYT1L	5'UTR	0.005	0.0011	3.096e-06	-+-+++++++	0.07849
		17	45286609	cg05294455	MYL4	MYL4	5'UTR;TSS200	-0.0095	0.002	3.147e-06	---?------	0.05429
		6	31097073	cg08439728	PSORS1C1	PSORS1C1	5'UTR	-0.007	0.0015	3.187e-06	---?----?-	0.5483
		1	22228582	cg24332002	HSPG2	HSPG2		0.0084	0.0018	3.255e-06	++++++++++	0.4002
		7	2563670	cg20297638	LFNG	MIR4648	Body;Body;Body;Body	0.0091	0.0019	3.264e-06	++++++++-+	0.08998
		6	158184542	cg12063847		SNX9		0.0076	0.0016	3.285e-06	++++++++++	0.5068
		3	30327579	cg07398517		RBMS3		0.0082	0.0018	3.341e-06	+++?+++++-	0.2492
		10	104196339	cg13442016	MIR146B	MIR146B	Body	0.0067	0.0014	3.42e-06	++-?++++++	0.2524
		7	17029795	cg12192749		AGR3		0.0088	0.0019	3.473e-06	++++++++++	0.729
		12	52585844	cg00280812	KRT80	KRT80	TSS200;TSS200	0.0067	0.0015	3.571e-06	++++++++++	0.9955
		6	16327271	cg08996301	ATXN1	ATXN1	Body;Body	0.0038	0.0008	3.619e-06	-+-++++-++	0.06819
		3	187454439	cg06164260	BCL6	BCL6	5'UTR;TSS200	0.0067	0.0014	3.629e-06	-+++++++++	0.003849
		19	36004699	cg16677448	DMKN	DMKN	TSS200;TSS200;TSS200;TSS200	-0.0106	0.0023	3.636e-06	---?----+-	0.2733
		4	57653406	cg26258437		SPINK2		-0.006	0.0013	3.644e-06	---?------	0.3196
		2	109649281	cg07338715		EDAR		0.01	0.0022	3.776e-06	+++?++++-+	0.02634
		7	31725973	cg04866380	C7orf16	PPP1R17	TSS1500;TSS1500	0.0049	0.0011	3.865e-06	++-+++++++	0.7998
		2	234686914	cg06573398		DQ655968		0.0041	0.0009	3.889e-06	+++++-++++	0.02966
		8	145729126	cg15685971	GPT	GPT	TSS1500	0.0044	0.0009	3.893e-06	+++?+++-++	0.1087
		11	67775972	cg09982224	ALDH3B1	ALDH3B1	TSS200	0.0088	0.0019	3.918e-06	+++-++++++	0.8096
		16	48537907	cg05922714		N4BP1		0.0119	0.0026	3.946e-06	+++?++++?+	0.4103
		4	1571649	cg20095398		AX748388		0.0068	0.0015	3.98e-06	+++?+++++-	0.657
		7	641028	cg26669717	PRKAR1B	PRKAR1B	Body;Body;Body;Body;Body;Body	0.0061	0.0013	4.124e-06	-+++++++++	0.5765
		5	1868357	cg07747251		IRX4		0.0186	0.004	4.129e-06	++-+++++++	0.7221
		6	155537944	cg21707172	TIAM2	TIAM2	Body;TSS200	-0.0106	0.0023	4.13e-06	----------	0.9067
		7	2150845	cg09174162	MAD1L1	MAD1L1	Body;Body;Body	-0.0157	0.0034	4.275e-06	---?------	0.8714
		9	127630689	cg14287565	ARPC5L	ARPC5L	TSS1500	-0.0019	0.0004	4.284e-06	-+-?+--+--	0.09078
		13	22295881	cg14597930		FGF9		0.0045	0.001	4.414e-06	++-++++-++	0.0117
		17	57916643	cg02782634	TMEM49	VMP1	Body	0.009	0.002	4.417e-06	+++-++++++	0.0376
		1	19251115	cg05626128	IFFO2	IFFO2	Body	0.0068	0.0015	4.486e-06	+-+-++++--	0.0006861
		3	184298977	cg01375719	EPHB3	EPHB3	Body	0.0066	0.0014	4.501e-06	-++?++++++	0.08525
		17	30585906	cg22499797		RHBDL3		-0.0069	0.0015	4.616e-06	----------	0.9219
		15	67054877	cg18778196	SMAD6	SMAD6	Body;Body;Body	0.0095	0.0021	4.625e-06	++++++++++	0.8151
		4	183728479	cg25287198		ODZ3		-0.0078	0.0017	4.656e-06	-+--------	0.01191
		12	6887543	cg14292870	LAG3	LAG3	Body	-0.0075	0.0016	4.657e-06	---?---+--	0.4293
		17	78800774	cg16638092	RPTOR	RPTOR	Body;Body	0.0102	0.0022	4.705e-06	+++?+++--+	0.01304
		2	118616377	cg22762992		DDX18		0.0217	0.0047	4.809e-06	++++++++++	0.3151
		3	120397653	cg00558718	HGD	HGD	Body	-0.0057	0.0013	4.904e-06	---+---+--	0.4374
		15	90735422	cg10819708	SEMA4B	SEMA4B	5'UTR	0.0084	0.0018	4.924e-06	+++?+++++-	0.2847
		17	78800631	cg25337513	RPTOR	RPTOR	Body;Body	0.0055	0.0012	4.946e-06	-+++++++++	0.5943
		5	133300959	cg00224174	C5orf15	C5orf15	Body	0.004	0.0009	4.967e-06	-+++++++++	0.2855
		1	20305685	cg08235413	PLA2G2A	PLA2G2A	5'UTR;5'UTR;5'UTR;5'UTR	0.0054	0.0012	4.983e-06	-+++++++++	0.4417
		6	32909003	cg20392842	HLA-DMB	HLA-DMB	TSS200	0.0151	0.0033	5.011e-06	+++-++++?+	0.2368
		2	6952860	cg00587472		CMPK2		0.0132	0.0029	5.04e-06	+++?++++-+	0.2443
		14	94857275	cg24621042	SERPINA1	SERPINA1	TSS1500;TSS1500;TSS1500;TSS1500;TSS1500;TSS1500;TSS1500;TSS1500;TSS1500;TSS1500	0.0076	0.0017	5.17e-06	+-++++++++	0.05348
		17	840950	cg05322931	NXN	NXN	Body	0.0051	0.0011	5.204e-06	--++++-+++	0.004637
		11	64109823	cg01577604	CCDC88B	CCDC88B	Body	-0.0037	0.0008	5.205e-06	---?---+--	0.6088
		8	72745197	cg20076442		MSC		0.0126	0.0028	5.207e-06	++++++++++	0.6026
		6	30720261	cg19913563		IER3		0.0145	0.0032	5.297e-06	+++?++++?+	0.5895
		19	39754717	cg21542881		IL28A		-0.009	0.002	5.381e-06	-------+--	0.3141
		16	75322715	cg05552543		CFDP1		0.0051	0.0011	5.451e-06	+++++++-++	0.05113
		2	127785512	cg21554034		BIN1		0.0045	0.001	5.459e-06	+++-++++++	0.02647
		3	133614993	cg06784845	RAB6B	RAB6B	TSS1500	-0.0012	0.0003	5.54e-06	--+--+----	0.1793
		7	156763389	cg10004280	NOM1	NOM1	3'UTR	0.005	0.0011	5.541e-06	-+-+++++++	0.1228
		10	88295591	cg13331196		WAPAL		-0.0049	0.0011	5.629e-06	+--+-----+	0.006305
		6	32118811	cg16040614	PRRT1	PRRT1	Body	-0.0079	0.0017	5.639e-06	--------?-	0.9835
		8	134501675	cg02986801	ST3GAL1	ST3GAL1	5'UTR;5'UTR	0.0047	0.001	5.748e-06	+++++++-++	0.4462
		8	142377368	cg03144848	GPR20	GPR20	TSS200	-0.0023	0.0005	5.754e-06	----------	0.1702
		16	1550585	cg12235146	TELO2	TELO2	Body	0.0044	0.001	5.789e-06	++-+++++++	0.535
		16	85470674	cg16739178		LOC727710		-0.0108	0.0024	5.82e-06	----------	0.8276
		7	2471551	cg03545635	CHST12	CHST12	5'UTR	0.0049	0.0011	5.872e-06	-++-+++-++	0.7281
		3	159886981	cg05581878		AK097161		0.0098	0.0022	5.912e-06	++++++++++	0.9906
		20	3065403	cg16536918	AVP	AVP	TSS200	0.0102	0.0022	5.934e-06	+++?++++--	0.00694
		10	74021432	cg12147622		DDIT4		-0.0103	0.0023	5.971e-06	---?----++	0.2485
		16	89436447	cg08420923	ANKRD11	LOC100287036	5'UTR	-0.01	0.0022	6.031e-06	---+---+--	0.4468
		17	4074385	cg14900154	ANKFY1	ANKFY1	Body	0.0056	0.0012	6.046e-06	+++-+++-++	0.2822
		6	13015005	cg06769918	PHACTR1	PHACTR1	Body	-0.0072	0.0016	6.246e-06	----------	0.1117
		22	31612458	cg16932065	LIMK2	LIMK2	Body	0.0058	0.0013	6.277e-06	+++?++++++	0.4968
		2	36601890	cg00762705	CRIM1	CRIM1	Body	0.0092	0.002	6.328e-06	++++++++++	0.955
		14	24524822	cg04120487	LRRC16B	LRRC16B	Body	0.0045	0.001	6.422e-06	++++++++++	0.152
		19	41725152	cg02372201	AXL	AXL	5'UTR;5'UTR;1stExon;1stExon	-0.0042	0.0009	6.47e-06	--+-+----+	0.07438
		10	70716866	cg05671732	DDX21	DDX21	Body	-0.0036	0.0008	6.484e-06	---?-+----	0.6135
		22	17647332	cg20163980	CECR5	CECR5-AS1	TSS1500	0.0053	0.0012	6.501e-06	-+-+++-+++	0.02056
		17	21903945	cg13541588	FLJ36000	FLJ36000	TSS200	0.0097	0.0021	6.507e-06	+?++++++++	0.9324
		6	158506818	cg05253151	SYNJ2	SYNJ2	Body	0.004	0.0009	6.553e-06	++--++--++	0.03975
		3	39309355	cg03341377	CX3CR1	CX3CR1	Body;5'UTR;5'UTR;5'UTR	-0.011	0.0024	6.629e-06	-------+--	0.1579
		1	1140664	cg16046810	TNFRSF18	TNFRSF18	Body;Body;Body	0.0043	0.001	6.678e-06	-++?++++++	0.665
		7	6666368	cg09739109		ZNF853		0.0027	0.0006	6.678e-06	+++++++-++	0.0001656
		6	31760796	cg02597894	VARS	VARS	Body	0.0078	0.0017	6.724e-06	+++?++++?+	0.438
		15	74494781	cg17516330	STRA6	STRA6	5'UTR;5'UTR;5'UTR;5'UTR;5'UTR	-0.008	0.0018	6.729e-06	---------+	0.09739
		11	2907884	cg05267118	CDKN1C	CDKN1C	TSS1500;TSS1500;TSS1500	-0.0056	0.0012	6.773e-06	---?-+----	0.8165
		22	46365647	cg02179982	WNT7B	WNT7B	Body	-0.011	0.0025	6.81e-06	---+----+-	0.03026
		12	110236507	cg09160789	TRPV4	Metazoa_SRP	Body;Body	0.0051	0.0011	6.838e-06	-+++++++++	0.3555
		16	89735184	cg16725984	C16orf55	C16orf55	Body	0.0213	0.0047	6.859e-06	++++++++--	0.08053
		7	2151007	cg04396112	MAD1L1	MAD1L1	Body;Body;Body	-0.0158	0.0035	6.914e-06	---?------	0.5882
		17	80832470	cg11049863	TBCD	TBCD	Body	0.0037	0.0008	6.919e-06	-+++++-+++	0.545
		17	79086430	cg01158079	BAIAP2	BAIAP2	3'UTR;Body;Body	0.0035	0.0008	6.987e-06	+++?++-++-	0.01259
		1	186162050	cg06533233	MIR548F1	HMCN1	Body	0.0044	0.001	7.213e-06	++-++++++-	0.2217
		9	139776893	cg13823169		TRAF2		0.0064	0.0014	7.232e-06	-++-++++++	0.6568
		8	103817950	cg11313780		AK127183		0.0076	0.0017	7.256e-06	+++?+++--+	0.05178
		19	3630649	cg01059747	PIP5K1C	PIP5K1C	3'UTR	0.0034	0.0008	7.284e-06	++++++++--	0.5054
		5	76248637	cg21842274	CRHBP	CRHBP	TSS200	0.0143	0.0032	7.3e-06	+++-++++++	0.5363
		17	48670670	cg22383874	CACNA1G	CACNA1G	Body;Body;Body;Body;Body;Body;Body;Body;Body;Body;Body;Body;Body;Body;Body	-0.007	0.0016	7.303e-06	---?------	0.2926
		1	150048339	cg05228338	VPS45	VPS45	Body	0.0087	0.0019	7.337e-06	+++-+++-++	0.03652
		7	1519143	cg18420868	INTS1	INTS1	Body	0.0057	0.0013	7.35e-06	+++-+++++-	0.6905
		6	33385764	cg10864356	CUTA	CUTA	Body;1stExon;5'UTR;5'UTR;1stExon;1stExon;1stExon;5'UTR	0.0009	0.0002	7.368e-06	+-+?+++-?-	0.09317
		7	135066317	cg12334414	CNOT4	CNOT4	Body	0.006	0.0013	7.385e-06	-++-+---++	0.02783
		11	2907672	cg11744767	CDKN1C	CDKN1C	TSS1500;TSS1500;TSS1500	-0.0082	0.0018	7.484e-06	---?--+---	0.1323
		11	119232263	cg26077811	USP2	USP2	Body;Body	-0.0093	0.0021	7.489e-06	---?------	0.4604
		17	67603831	cg06677321		BC094791		-0.0109	0.0024	7.624e-06	----------	0.2045
		8	23161764	cg07963670	LOXL2	LOXL2	Body	-0.0094	0.0021	7.656e-06	---+------	0.4754
		1	207996319	cg04845871		mir-29b-2		0.0062	0.0014	7.731e-06	+++++++-++	0.4684
		8	1773758	cg27564715	ARHGEF10	ARHGEF10	5'UTR	0.0057	0.0013	7.74e-06	++++++++++	0.514
		10	36965362	cg14214856		ANKRD30A		0.0109	0.0024	7.757e-06	+++?+++++-	0.2033
		13	21036583	cg13271643	CRYL1	CRYL1	Body	0.0064	0.0014	7.885e-06	+++?+++-++	0.8957
		11	3178188	cg10803034	OSBPL5	OSBPL5	5'UTR;5'UTR;5'UTR	0.0089	0.002	7.898e-06	+++?+++++-	0.3587
		19	16178195	cg22041417	TPM4	TPM4	TSS200	0.0059	0.0013	7.929e-06	+++?++++++	0.925
		4	1754069	cg08745334		TACC3		0.0064	0.0014	7.936e-06	+++-++++++	0.2365
		7	148946070	cg12868738	ZNF212	ZNF212	Body	-0.0112	0.0025	7.983e-06	----------	0.2295
		6	155537972	cg03679544	TIAM2	TIAM2	Body;TSS200	-0.0096	0.0021	8.027e-06	----------	0.4626
		7	1636383	cg11577461		KIAA1908		-0.0059	0.0013	8.038e-06	----++----	0.02276
		8	35803167	cg07385257		AK092313		-0.013	0.0029	8.04e-06	--+++-+---	3.458e-09
		2	36603543	cg01154283	CRIM1	CRIM1	Body	0.0095	0.0021	8.05e-06	+++?++++-+	0.0731
		3	195599898	cg00190795	TNK2	TNK2	Body;Body	0.0049	0.0011	8.083e-06	-++++++-++	0.04698
		11	14379809	cg17818724	RRAS2	RRAS2	1stExon;Body;5'UTR	-0.0009	0.0002	8.09e-06	---?-++---	0.7014
		12	93969700	cg23891487	SOCS2	SOCS2	3'UTR	0.0156	0.0035	8.091e-06	-?+++-+++-	0.001633
		13	113528375	cg07770777	ATP11A	AK025511	Body;Body	0.0156	0.0035	8.123e-06	+++-+++++-	0.1375
		6	31762630	cg12670305	VARS	VARS	Body	-0.0073	0.0016	8.142e-06	---?+---?+	0.01055
		21	47530767	cg00375581	COL6A2	COL6A2	5'UTR;5'UTR;5'UTR	0.0053	0.0012	8.363e-06	++-+++++++	0.6543
		1	1690840	cg03606098	NADK	NADK	Body	0.0062	0.0014	8.418e-06	--+?+-++++	0.009283
		11	2011312	cg07397493	LOC100133545	MRPL23-AS1	TSS200	-0.0087	0.0019	8.419e-06	---?----++	0.0519
		3	9124289	cg02777065	SRGAP3	SRGAP3	Body;Body	0.0042	0.001	8.43e-06	-+++++++++	0.8038
		3	110833020	cg22980833	PVRL3	PVRL3	Body	0.0061	0.0014	8.445e-06	-+++++++++	0.0728
		11	85958536	cg15078975	EED	EED	Body;Body	0.0115	0.0026	8.478e-06	?++++++-++	0.04232
		10	100022608	cg00004105	LOXL4	LOXL4	Body	0.0066	0.0015	8.531e-06	-+++++++-+	0.1535
		1	159914191	cg26104196	IGSF9	IGSF9	5'UTR;5'UTR	0.0052	0.0012	8.556e-06	+++++++++-	0.002432
		10	121171859	cg00290758	GRK5	GRK5	Body	0.0036	0.0008	8.597e-06	+++++++++-	0.3224
		15	57664490	cg10070864		CGNL1		0.0205	0.0046	8.682e-06	++++-+++--	0.07648
		3	35706038	cg09866743	ARPP-21	ARPP21	5'UTR	0.0093	0.0021	8.707e-06	+++?+++++-	0.08205
		10	73103395	cg11480762	SLC29A3	SLC29A3	Body	-0.0078	0.0018	8.842e-06	----------	0.7574
		14	75447512	cg10397819		EIF2B2		-0.0044	0.001	8.876e-06	---------+	0.2225
		14	101498317	cg10270238	MIR543	MIR543	TSS200	-0.0045	0.001	9.069e-06	-------+--	0.7221
		19	3096512	cg03038418	GNA11	GNA11	Body	0.0066	0.0015	9.087e-06	++-?-+++-+	0.09412
		3	47051341	cg09354556		NBEAL2		-0.0018	0.0004	9.272e-06	---+-+---+	0.2188
		4	79339096	cg14905320	FRAS1	FRAS1	Body;Body	-0.0087	0.002	9.301e-06	---?------	0.5632
		4	25808901	cg23291039	SEL1L3	SEL1L3	Body	-0.0077	0.0017	9.368e-06	----------	0.3042
		17	79366205	cg05280806		BAHCC1		-0.0094	0.0021	9.376e-06	+---------	0.1912
		7	73241878	cg22455527		hCPE-R		0.0091	0.0021	9.416e-06	+++++++++-	0.8625
		1	226107899	cg20334115	PYCR2	PYCR2	3'UTR	0.0179	0.004	9.488e-06	+++-++++++	0.1012
		6	32121249	cg05133205	PPT2	PPT2	TSS200;TSS1500	-0.0129	0.0029	9.493e-06	---?----?-	0.916
		3	59804435	cg01556706	FHIT	FHIT	Body;Body	0.0083	0.0019	9.506e-06	++++++++++	0.3226
		15	25490696	cg09236657	SNORD115-41	SNORD115-41	Body	0.0046	0.001	9.557e-06	-+++++++++	0.48
		13	110521956	cg09460553		IRS2		0.0148	0.0034	9.847e-06	+++?++-+++	0.7209
		16	89118603	cg01828676		AK055272		0.0038	0.0009	9.86e-06	++-++++-++	0.0127
		3	183952517	cg11377277	VWA5B2	VWA5B2	Body	0.003	0.0007	9.905e-06	+-+++++++-	0.3522
		19	3336941	cg02818170		NFIC		0.0062	0.0014	1.002e-05	+++?+++--+	0.6438
		2	81423813	cg02601249		5S_rRNA		0.0047	0.0011	1.01e-05	++++++++-+	0.7733
		16	50701064	cg03699843	SNX20	SNX20	3'UTR;3'UTR	0.0056	0.0013	1.02e-05	+++-++++++	0.4326
		7	130646078	cg15928106	FLJ43663	FLJ43663	Body;Body	0.0148	0.0034	1.025e-05	+++++++++-	0.2436
		14	105660876	cg18681014		NUDT14		0.0117	0.0026	1.037e-05	++++++++++	0.9513
		7	157261698	cg15589415		DNAJB6		0.0043	0.001	1.054e-05	-+-+++++++	0.4429
		10	125851132	cg07790279		CHST15		-0.0075	0.0017	1.079e-05	---?----+-	0.685
		12	113417284	cg16399664	OAS2	OAS2	Body;Body;Body	0.0071	0.0016	1.082e-05	++++++++++	0.04623
		20	60911989	cg23251868	LAMA5	MIR4758	Body	0.0048	0.0011	1.101e-05	-+-+++++++	0.4252
		3	155422092	cg23541926	PLCH1	PLCH1	TSS200	0.0131	0.003	1.103e-05	?++-+++++-	0.6274
		1	210503830	cg16174106	HHAT	HHAT	5'UTR;5'UTR;5'UTR;5'UTR;5'UTR;Body	0.0098	0.0022	1.122e-05	+++-+++-++	0.01752
		10	85991526	cg27489681	LRIT1	LRIT1	3'UTR	0.0064	0.0015	1.156e-05	++++++++++	0.8438
		11	62783543	cg21062347	SLC22A8	SLC22A8	TSS1500	-0.0075	0.0017	1.161e-05	---+-+-+--	0.5437
		11	125145672	cg13157483	PKNOX2	PKNOX2	5'UTR	0.0054	0.0012	1.162e-05	-++?++++++	0.4426
		16	1272275	cg27107150	TPSG1	CACNA1H	Body	0.0054	0.0012	1.184e-05	-+-+++++?-	0.2322
		7	158752437	cg10051724		WDR60		0.0106	0.0024	1.21e-05	?++++++-++	0.9274
		17	79662946	cg00131871	HGS	HGS	Body	0.0049	0.0011	1.237e-05	-++?+++++-	0.29
		22	46652184	cg15480056	PKDREJ	PKDREJ	1stExon;3'UTR	0.0043	0.001	1.238e-05	++-?++++++	0.1447
		19	13135808	cg06744585	NFIX	NFIX	Body	-0.0073	0.0017	1.24e-05	---?-----+	0.5761
		20	3051954	cg04731988	OXT	OXT	TSS1500	0.0107	0.0025	1.254e-05	+++-++++++	0.44
		1	2403699	cg15465501		PLCH2		0.0064	0.0015	1.261e-05	-+++++++++	0.2846
		2	25452362	cg09259843		DNMT3A		0.0068	0.0015	1.264e-05	-++-++++++	0.6725
		19	21324444	cg12135835	ZNF431	ZNF431	TSS1500	0.0088	0.002	1.274e-05	++-?++++++	0.5992
		2	558183	cg06216650		TMEM18		0.0058	0.0013	1.292e-05	++++++++++	0.6759
		17	47585745	cg14598213	NGFR	NGFR	Body	-0.0044	0.001	1.314e-05	---?+---+-	0.09382
		1	27688462	cg17107840	MAP3K6	MAP3K6	Body	0.0047	0.0011	1.321e-05	-++-++++++	0.4694
		6	31747041	cg26137417	VARS	VARS	Body	0.0055	0.0013	1.323e-05	+-++++++++	0.4503
		13	114301996	cg25936358		ATP4B		0.0059	0.0014	1.327e-05	+++?+++-++	0.2983
		13	51418041	cg20400592	DLEU7	DLEU7	TSS200	-0.0092	0.0021	1.337e-05	---?------	0.9061
		7	47611926	cg21201294		TNS3		0.0028	0.0007	1.36e-05	-++-++++++	0.01535
		19	9474128	cg14737994	ZNF177	ZNF177	5'UTR	-0.0117	0.0027	1.364e-05	-+------+-	0.1379
		6	13770187	cg11395949		CCDC90A		0.01	0.0023	1.372e-05	+-++-++-++	0.02936
		6	31743928	cg05798429	C6orf27	VWA7	Body	0.0057	0.0013	1.375e-05	+-+?++++?+	0.3724
		16	1384626	cg04817996	BAIAP3	BAIAP3	TSS200	-0.0027	0.0006	1.385e-05	---+------	0.749
		19	5206640	cg27420590	PTPRS	PTPRS	3'UTR;3'UTR;3'UTR;3'UTR	0.0065	0.0015	1.387e-05	-++?++++++	0.7818
		1	1690389	cg08937102	NADK	NADK	Body	0.0059	0.0014	1.402e-05	+-+-++++++	0.04385
		19	5914158	cg06713671	CAPS	CAPS	TSS200;TSS200	0.0051	0.0012	1.411e-05	+++?++++-+	0.2505
		1	40098811	cg12634306	HEYL	HEYL	Body	-0.0024	0.0005	1.427e-05	---?+----+	0.07208
		8	143625200	cg00996588	BAI1	BAI1	Body	0.0049	0.0011	1.433e-05	-++?+++--+	0.2006
		12	56115029	cg19733736	RDH5	RDH5	Body	0.0085	0.002	1.444e-05	+++?++++++	0.8905
		13	51640142	cg24013213	GUCY1B2	GUCY1B2	Body	0.0145	0.0033	1.467e-05	++++++++++	0.2353
		10	81200991	cg18261944	ZCCHC24	ZCCHC24	Body	0.0042	0.001	1.468e-05	++++++-+++	0.4836
		19	42915372	cg18559785	LIPE	LIPE	Body	0.0043	0.001	1.473e-05	++-+++++++	0.3907
		12	54765670	cg21163444	ZNF385A	ZNF385A	Body;Body;Body	0.0088	0.002	1.485e-05	+++?++++-+	0.02059
		14	95507615	cg18285722		DICER1		0.0052	0.0012	1.508e-05	-++?++++++	0.4671
		19	31840740	cg08970226	TSHZ3	TSHZ3	TSS1500	-0.0017	0.0004	1.511e-05	--+?------	0.4067
		20	62465502	cg02216206		ZBTB46		0.0033	0.0008	1.514e-05	++++++-+++	0.008524
		17	45933593	cg23355492	SP6	SP6	TSS1500	-0.0097	0.0022	1.526e-05	----------	0.2265
		6	43858741	cg00026362	LOC100132354	LOC100132354	TSS200	-0.0067	0.0016	1.548e-05	----------	0.2352
		3	16974681	cg24159436	PLCL2	MIR3714	1stExon;Body;5'UTR	0.0103	0.0024	1.549e-05	+++++++++-	0.1951
		21	47529764	cg04841121	COL6A2	COL6A2	5'UTR;5'UTR;5'UTR	0.0043	0.001	1.558e-05	+--+++++++	0.1308
		3	61549475	cg11280661	PTPRG	PTPRG	Body	0.0061	0.0014	1.563e-05	++-?-++-++	0.5542
		2	208989831	cg11463113	CRYGD	CRYGD	TSS1500	0.0121	0.0028	1.571e-05	++--+-++++	0.4572
		11	119020779	cg13063614	ABCG4	ABCG4	Body;Body	-0.0022	0.0005	1.573e-05	---?------	0.9386
		3	13082966	cg15490785	IQSEC1	IQSEC1	Body	0.0051	0.0012	1.584e-05	++++++++-+	0.5514
		17	42605497	cg16570294		GPATCH8		0.0029	0.0007	1.611e-05	-+-+++++++	0.07616
		19	47745582	cg06701796		BBC3		0.0053	0.0012	1.632e-05	++-+++++++	0.4977
		1	240989308	cg10335826	RGS7	RGS7	Body	0.0049	0.0011	1.652e-05	+++-+++++-	0.7165
		1	228940949	cg00095326		RHOU		-0.0069	0.0016	1.661e-05	---?-----+	0.6373
		19	46522185	cg21210537	MIR769	MIR769	TSS200	0.0045	0.001	1.664e-05	++++++++++	0.8002
		8	144941801	cg23784413	EPPK1	EPPK1	1stExon	0.0056	0.0013	1.675e-05	++++++++++	0.933
		13	99100829	cg02183491	FARP1	FARP1	3'UTR	-0.006	0.0014	1.676e-05	------+---	0.536
		5	132009111	cg23943829	IL4	IL4	TSS1500;TSS1500	0.0038	0.0009	1.684e-05	++-+++++++	0.5874
		2	239147445	cg08121041	HES6	HES6	3'UTR;3'UTR	0.0085	0.002	1.699e-05	-++-++++++	0.8319
		22	19746368	cg06148812	TBX1	TBX1	5'UTR;5'UTR;5'UTR	-0.0036	0.0008	1.71e-05	---?--+---	0.6103
		5	176514253	cg15442702	FGFR4	FGFR4	5'UTR;5'UTR	-0.0022	0.0005	1.712e-05	----+-----	0.1375
		1	40780905	cg10512203	COL9A2	COL9A2	Body	-0.0049	0.0011	1.716e-05	---------+	0.1897
		14	93196432	cg01802545	LGMN	LGMN	Body;Body	0.0015	0.0003	1.717e-05	++++-+++--	0.1974
		1	22206962	cg10820203	HSPG2	HSPG2	Body	0.0038	0.0009	1.722e-05	+++++++--+	0.403
		9	139081755	cg21229482		RBSG2		-0.0027	0.0006	1.726e-05	---?------	0.1848
		8	143868013	cg07572435	LY6D	LY6D	TSS200	0.0044	0.001	1.733e-05	--+++++-+-	0.03006
		7	119467	cg16625683		AK024243		-0.0071	0.0017	1.738e-05	+---------	0.1206
		13	114905867	cg23739746		RASA3		0.0118	0.0027	1.752e-05	+++?+++++-	0.05603
		19	14274172	cg24530000	LPHN1	LOC100507373	Body;Body	0.0043	0.001	1.759e-05	+++?+++-++	0.009285
		12	133219288	cg25217257	POLE	POLE	Body	0.0031	0.0007	1.78e-05	-++?++++++	0.6992
		10	88295386	cg14896134		WAPAL		-0.0083	0.0019	1.782e-05	---?------	0.5894
		2	241095290	cg04302628		OTOS		0.0083	0.0019	1.785e-05	+++?++++++	0.9408
		1	109850486	cg07196577	MYBPHL	MYBPHL	TSS1500	-0.0086	0.002	1.821e-05	-+--------	0.4937
		17	79668348	cg00619592	HGS	HGS	Body	0.0033	0.0008	1.821e-05	-++++++-++	0.4872
		6	32027528	cg20129073	TNXB	TNXB	Body	-0.0078	0.0018	1.822e-05	---?--+-?-	0.1267
		15	74494861	cg01332054	STRA6	STRA6	5'UTR;5'UTR;5'UTR;5'UTR;5'UTR	-0.0091	0.0021	1.83e-05	-+-----+--	0.01759
		5	131607888	cg20547724	PDLIM4	PDLIM4	Body;3'UTR	0.0027	0.0006	1.831e-05	+++?+++--+	0.1379
		9	139640661	cg13790576	LCN6	LOC100128593	Body	0.0076	0.0018	1.842e-05	+-+?++++-+	0.09516
		1	43672622	cg16251626	WDR65	WDR65	Body;Body;Body;Body	-0.0088	0.002	1.846e-05	---?------	0.5577
		1	8087518	cg13808198	ERRFI1	ERRFI1	TSS1500	-0.0083	0.0019	1.87e-05	----------	0.8467
		15	76496741	cg00564546	C15orf27	C15orf27	3'UTR	0.0031	0.0007	1.872e-05	+++?+++-++	0.5037
		16	2121747	cg08855903	TSC2	TSC2	Body;Body;Body	-0.0039	0.0009	1.909e-05	----------	0.39
		1	2347015	cg13420413		PEX10		0.0075	0.0018	1.916e-05	++++++++++	0.3372
		19	7456252	cg11224783		ARHGEF18		-0.0075	0.0018	1.928e-05	+-----+++-	0.0003264
		19	45852789	cg14586180	KLC3	ERCC2	Body	0.0047	0.0011	1.928e-05	++++-+++++	0.08433
		2	128422433	cg21339084	LIMS2	LIMS2	Body;Body;TSS1500;5'UTR	0.0041	0.001	1.943e-05	+++-++-+++	0.134
		1	55535598	cg00164894	USP24	USP24	Body	0.0055	0.0013	1.989e-05	-+++-+++++	0.005423
		1	22899442	cg20335309	EPHA8	EPHA8	Body;Body	0.0065	0.0015	1.995e-05	+++++++-++	0.2336
		16	19133877	cg09583379		ITPRIPL2		0.0051	0.0012	1.998e-05	-+-+-+++-+	0.009135
		17	72358370	cg10866062	BTBD17	BTBD17	TSS1500	-0.0062	0.0015	2.013e-05	---?------	0.4106
		8	19436451	cg14722693	CSGALNACT1	BC048103	5'UTR;Body;5'UTR	0.0076	0.0018	2.03e-05	++++++++++	0.6153
		3	12799985	cg02571874	TMEM40	TMEM40	5'UTR	0.0091	0.0021	2.086e-05	-++-++++--	0.08379
		6	41462541	cg25953930		DQ141194		-0.0115	0.0027	2.112e-05	----------	0.7873
		17	25798741	cg04299274	KSR1	KSR1	TSS1500	0.005	0.0012	2.125e-05	+++?+++-++	0.3554
		17	62778279	cg18402166	LOC146880	LOC146880	TSS1500;TSS200	-0.0089	0.0021	2.141e-05	-?-------+	0.1445
		10	102108974	cg16744911	SCD	SCD	Body	0.0078	0.0018	2.175e-05	++++++++++	0.7894
		22	45608465	cg21935981	C22orf9	KIAA0930	Body;TSS200	-0.0057	0.0014	2.178e-05	---?------	0.4735
		10	88295472	cg13954667		WAPAL		-0.004	0.0009	2.199e-05	---?---+--	0.1899
		20	3065582	cg23169111	AVP	AVP	TSS1500	0.0064	0.0015	2.222e-05	+++?+++-++	0.1169
		5	149979838	cg00227093	SYNPO	SYNPO	TSS1500	0.0076	0.0018	2.232e-05	--++++++++	0.06509
		6	169560206	cg21196038		AF086258		0.0021	0.0005	2.241e-05	-++-++++++	0.2368
		10	104536035	cg26640901	C10orf26	C10orf26	5'UTR;Body;1stExon	-0.0054	0.0013	2.28e-05	---+-+---+	0.1374
		2	129104576	cg20563269		HS6ST1		0.0039	0.0009	2.286e-05	+++?++++++	0.3808
		5	143469185	cg11800844		Metazoa_SRP		-0.0094	0.0022	2.301e-05	--------+-	0.03982
		3	49042301	cg00364001	P4HTM	P4HTM	Body;Body	0.0034	0.0008	2.31e-05	++++++++++	0.4473
		14	104665750	cg02104049		KIF26A		0.0057	0.0013	2.326e-05	+++?+++-++	0.6662
		3	155422103	cg26690511	PLCH1	PLCH1	TSS200	0.012	0.0028	2.328e-05	+++++++++-	0.5136
		11	113845788	cg12598837	HTR3A	HTR3A	TSS200;TSS200	0.0042	0.001	2.332e-05	++-+++-+++	0.2596
		14	74353709	cg12152256	ZNF410	ZNF410	5'UTR	0.0008	0.0002	2.334e-05	+-+?++++-+	3.517e-05
		16	46663534	cg08983279		SHCBP1		-0.0107	0.0025	2.355e-05	--+-------	0.4511
		2	23914356	cg25243171	KLHL29	KLHL29	Body	0.0031	0.0007	2.379e-05	+++-++++-+	0.2691
		7	73721031	cg11573518	CLIP2	CLIP2	5'UTR;5'UTR	0.006	0.0014	2.395e-05	+++++++++-	0.9678
		9	133908909	cg14018024	LAMC3	LAMC3	Body	0.0065	0.0016	2.399e-05	+++?+++-++	0.5385
		6	33133370	cg23332813	COL11A2	COL11A2	Body;Body;Body	0.0048	0.0011	2.41e-05	+++?++++?+	0.4354
		2	112913178	cg19744173	FBLN7	FBLN7	Body;Body	0.0086	0.002	2.418e-05	+++-+++++-	0.04626
		1	55047332	cg11837749	ACOT11	ACOT11	Body;Body	0.0054	0.0013	2.436e-05	+++-+++-++	0.1899
		13	48507440	cg18702935		SUCLA2		0.0073	0.0017	2.444e-05	+++-++++++	0.8868
		8	22558722	cg06889975		EGR3		-0.0087	0.0021	2.446e-05	+--+-+----	0.09362
		16	2055242	cg26804891	ZNF598	ZNF598	Body	0.0052	0.0012	2.451e-05	+++++-+++-	0.01372
		19	6528291	cg13733403		TNFSF9		-0.0058	0.0014	2.455e-05	-------+--	0.4811
		8	99023869	cg16103712	MATN2	MATN2	Body;Body	0.0168	0.004	2.458e-05	+++-++++-+	0.1004
		17	38228538	cg04272820	THRA	THRA	5'UTR;5'UTR	0.0087	0.0021	2.474e-05	+++?++++++	0.6717
		10	62637805	cg17377263	RHOBTB1	RHOBTB1	Body;Body;Body;Body	0.0037	0.0009	2.481e-05	+++?++++++	0.9045
		6	31762644	cg03078400	VARS	VARS	Body	-0.0021	0.0005	2.489e-05	+--?+---?-	0.1465
		19	45649752	cg02872930		PPP1R37		-0.0141	0.0034	2.524e-05	---?------	0.8634
		1	205286927	cg05699921	NUAK2	NUAK2	Body	0.005	0.0012	2.525e-05	++++++++++	0.8489
		16	23520705	cg07150862	GGA2	GGA2	Body	-0.0064	0.0015	2.545e-05	---?---++-	0.01331
		1	151967697	cg18348690	S100A10	AC2	TSS1500	-0.0061	0.0014	2.558e-05	---?------	0.9671
		11	9595265	cg08691479	WEE1	WEE1	1stExon;5'UTR;TSS1500	-0.0014	0.0003	2.561e-05	---?--++-+	0.07543
		14	101335386	cg16762843	MIR493	MIR493	TSS200	0.0041	0.001	2.561e-05	-++++++-++	0.06725
		17	46035343	cg18988110	PRR15L	PRR15L	TSS1500	-0.0075	0.0018	2.561e-05	-+-?----+-	0.01742
		11	76839205	cg17957640	MYO7A	MYO7A	TSS200;TSS200;TSS200	-0.0144	0.0034	2.574e-05	----+--+--	0.02183
		10	135232936	cg06155833	MTG1	SPRN	Body	0.0059	0.0014	2.582e-05	-+-+++++++	0.2664
		20	21494689	cg06624291	NKX2-2	NKX2-2	TSS200	-0.002	0.0005	2.586e-05	---+------	0.8515
		10	84228439	cg07380504	NRG3	NRG3	Body;Body;Body	0.0044	0.001	2.631e-05	++-+-+++++	0.4104
		2	219472607	cg17980119	PLCD4	PLCD4	TSS200	-0.0061	0.0015	2.638e-05	---?------	0.1425
		14	91621555	cg04384810	C14orf159	C14orf159	5'UTR;5'UTR;5'UTR;5'UTR;5'UTR	0.0075	0.0018	2.638e-05	++++++++-+	0.08419
		2	112124380	cg09570614		LOC541471		-0.0072	0.0017	2.643e-05	---+----++	0.3246
		22	46473039	cg25487405		MIRLET7BHG		-0.0031	0.0007	2.647e-05	---+----+-	0.06167
		17	908923	cg01841306	ABR	ABR	3'UTR;3'UTR;3'UTR	0.0078	0.0019	2.652e-05	++-+++++-+	0.1707
		22	18592555	cg19678959	TUBA8	TUBA8	TSS1500	-0.0089	0.0021	2.652e-05	---+----+-	0.3362
		5	1118670	cg11887376		SLC12A7		0.0039	0.0009	2.653e-05	-++?++++++	0.5758
		7	2758244	cg03784882		AMZ1		0.0032	0.0008	2.654e-05	+++++++++-	0.2157
		16	85969301	cg08645860		IRF8		0.0086	0.002	2.665e-05	-++++++-++	0.3847
		8	58128724	cg15921980		LOC100507651		0.0059	0.0014	2.675e-05	+++?+++-++	0.7353
		1	211526705	cg13066703	TRAF5	TRAF5	Body;Body;Body	0.0087	0.0021	2.677e-05	+++-+++++-	0.01935
		5	1016356	cg07525267	NKD2	NKD2	Body	0.0046	0.0011	2.682e-05	-+++++++++	0.407
		16	57566936	cg27518892	CCDC102A	CCDC102A	5'UTR	0.0084	0.002	2.694e-05	++++++++--	0.003422
		16	89468673	cg04340114	ANKRD11	ANKRD11	5'UTR	-0.0025	0.0006	2.702e-05	-+-?---+++	0.5275
		10	116168351	cg01316152		AFAP1L2		-0.0059	0.0014	2.705e-05	-----+----	0.8747
		2	183291758	cg16451324	PDE1A	PDE1A	Body;Body	-0.0084	0.002	2.707e-05	---?-+----	0.3663
		7	76623419	cg17304553	PMS2L11	DTX2P1-UPK3BP1-PMS2P11	Body	0.0037	0.0009	2.707e-05	-++?++++++	0.01206
		17	52978583	cg27210390	TOM1L1	TOM1L1	Body	-0.0104	0.0025	2.716e-05	----+-----	0.3078
		9	117157157	cg02619205	AKNA	AKNA	TSS1500	0.0079	0.0019	2.774e-05	+++?++-+++	0.3572
		20	2675996	cg16426670	EBF4	EBF4	Body	-0.0113	0.0027	2.786e-05	---?-+---+	0.01221
		1	233004866	cg01723892		KIAA1383		0.0105	0.0025	2.8e-05	+++?++++-+	0.02297
		10	14227415	cg20374173	FRMD4A	FRMD4A	Body	-0.0509	0.0122	2.82e-05	-?+?----?-	0.7642
		15	67383147	cg25793587	SMAD3	SMAD3	Body	0.0057	0.0014	2.842e-05	+-+?+++++-	0.05589
		4	41366989	cg19761245	LIMCH1	LIMCH1	Body;Body;Body	0.0127	0.003	2.872e-05	?++-+--+++	0.2432
		11	13983851	cg24258347	SPON1	SPON1	TSS200	-0.013	0.0031	2.89e-05	---------+	0.1641
		12	187284	cg19115941	IQSEC3	IQSEC3	Body;5'UTR	0.0021	0.0005	2.901e-05	+++?-++++-	0.05756
		15	44969129	cg18059012	PATL2	PATL2	TSS200	0.009	0.0021	2.911e-05	+?+?++++++	0.6839
		16	2055684	cg08576185	ZNF598	ZNF598	Body	0.0112	0.0027	2.925e-05	+++-++++--	0.3186
		22	32007224	cg08305533	SFI1	SFI1	Body;Body	0.006	0.0014	2.93e-05	+++-++++++	0.9572
		22	18265049	cg15006864		MICAL3		0.0056	0.0013	2.94e-05	-++-+++-++	0.2335
		17	47979069	cg05310240		FLJ45513		-0.0057	0.0014	2.945e-05	---?------	0.3092
		19	707791	cg01799015	PALM	PALM	TSS1500;TSS1500	0.0085	0.002	2.951e-05	+++?++++++	0.5151
		19	1168733	cg20675971	SBNO2	SBNO2	5'UTR	0.0018	0.0004	2.963e-05	-++?++++-+	0.9545
		8	143596845	cg13448704	BAI1	BAI1	Body	0.0063	0.0015	2.964e-05	++-++++-++	0.03683
		22	49137906	cg12986453	FAM19A5	FAM19A5	Body;Body	0.0048	0.0012	2.968e-05	-+-?++++-+	0.01586
		6	32121259	cg17329164	PPT2	PPT2	TSS200;TSS1500	-0.0103	0.0025	2.971e-05	---?----?-	0.7356
		11	77741873	cg01894038		KCTD14		0.0075	0.0018	2.996e-05	-++?++++++	0.279
		1	31161270	cg11684541		MATN1		0.0044	0.0011	3e-05	--++++---+	0.2093
		22	18121127	cg16048163	BCL2L13	BCL2L13	TSS1500	-0.0022	0.0005	3.001e-05	---?-+----	0.05561
		1	228073635	cg01097408		WNT9A		0.0093	0.0022	3.018e-05	+++-+++-++	0.1976
		6	32920102	cg03531211	HLA-DMA	HLA-DMA	Body	0.0077	0.0018	3.029e-05	+++-++++?+	0.9396
		11	73357276	cg11512608	PLEKHB1	PLEKHB1	5'UTR;1stExon;5'UTR;TSS1500;TSS1500;1stExon	-0.0094	0.0023	3.053e-05	---+----++	0.06581
		17	27369851	cg02463253	PIPOX	PIPOX	TSS200	0.0047	0.0011	3.062e-05	+-+++++++-	0.6497
		6	13015202	cg00501467	PHACTR1	PHACTR1	Body	-0.0064	0.0015	3.09e-05	---?----+-	0.6924
		12	57119681	cg21041956	NACA	NACA	TSS1500;TSS1500;TSS1500;TSS1500	-0.0053	0.0013	3.104e-05	-------+--	0.3754
		4	4405844	cg11249129	D4S234E	D4S234E	Body;Body	0.0027	0.0007	3.105e-05	--++++++++	0.05346
		15	90543450	cg23005885	ZNF710	ZNF710	TSS1500	-0.0087	0.0021	3.122e-05	---?------	0.2847
		19	39662958	cg15149491	PAK4	PAK4	Body;Body;Body;Body;Body	0.0051	0.0012	3.133e-05	++++++++-+	0.3278
		19	3388047	cg22603569	NFIC	NFIC	Body;Body	0.0084	0.002	3.137e-05	+++-++++-+	0.4998
		14	55769688	cg04853218	FBXO34	FBXO34	5'UTR;5'UTR	-0.0073	0.0018	3.149e-05	---?------	0.4126
		12	129822188	cg05160910	TMEM132D	TRNA_Pseudo	Body	0.0043	0.001	3.155e-05	++-?++++++	0.1641
		14	65345381	cg04994481		SPTB		-0.0086	0.0021	3.157e-05	---+------	0.6733
		14	76114486	cg01284448	FLVCR2	FLVCR2	3'UTR	0.0019	0.0005	3.181e-05	+++++-+-++	0.1218
		20	3065343	cg25551168	AVP	AVP	5'UTR;1stExon	0.0089	0.0021	3.191e-05	+++-++++--	0.05467
		11	3803470	cg03952736	NUP98	NUP98	5'UTR;5'UTR;5'UTR;5'UTR	0.0066	0.0016	3.209e-05	+++++++-++	0.8564
		19	3941207	cg23667541	ITGB1BP3	ITGB1BP3	Body	0.0049	0.0012	3.224e-05	++++-++++-	0.3645
		16	56681945	cg09477019		MT1DP		-0.0067	0.0016	3.249e-05	---?+----+	0.1777
		17	30814028	cg16551665	CDK5R1	CDK5R1	TSS200	-0.0019	0.0005	3.254e-05	---++-+--+	0.3378
		12	52586127	cg03747456	KRT80	KRT80	TSS1500;TSS1500	0.009	0.0022	3.256e-05	+++-++++-+	0.144
		11	66964208	cg02331272	KDM2A	KDM2A	Body;Body	0.0078	0.0019	3.258e-05	-?+?++++++	0.03681
		1	26126233	cg07352544	SEPN1	SEPN1	TSS1500;TSS1500	0.0064	0.0015	3.282e-05	+++-++++++	0.6714
		5	32753528	cg19884111	NPR3	NPR3	Body	0.0073	0.0018	3.306e-05	-+++++-+++	0.5279
		11	64458129	cg25073093	NRXN2	NRXN2	Body;Body	-0.0078	0.0019	3.313e-05	----------	0.1335
		19	41798372	cg24899292	HNRNPUL1	HNRNPUL1	Body;Body	-0.0019	0.0005	3.324e-05	-+------+-	0.05231
		1	229394665	cg03123320		RAB4A		-0.0084	0.002	3.332e-05	----------	0.6638
		5	141079463	cg11347955		ARAP3		-0.0059	0.0014	3.352e-05	--+?---+--	0.02867
		11	33563377	cg03479289	C11orf41	C11orf41	TSS1500	0.0088	0.0021	3.419e-05	-++-++++++	0.1178
		9	138997380	cg14469684		C9orf69		0.0054	0.0013	3.427e-05	++-?+++-++	0.1333
		19	4531961	cg19417168	PLIN5	PLIN5	Body	-0.0072	0.0017	3.448e-05	---?------	0.9953
		4	77688155	cg05919461	SHROOM3	SHROOM3	Body	-0.005	0.0012	3.455e-05	--------+-	0.4494
		14	24733733	cg05351785	TGM1	RABGGTA	TSS1500	0.0032	0.0008	3.456e-05	-+-+++++++	0.02483
		3	159547539	cg21374307	SCHIP1	SCHIP1	Body	0.0133	0.0032	3.458e-05	+++-++++++	0.08202
		7	23387365	cg07060794	IGF2BP3	IGF2BP3	Body	0.0095	0.0023	3.478e-05	+?+-++++++	0.8389
		21	40031295	cg03431738	ERG	ERG	5'UTR;5'UTR	-0.0102	0.0025	3.501e-05	--+-----+-	0.06916
		13	51418092	cg17288288	DLEU7	DLEU7	TSS1500	-0.0082	0.002	3.507e-05	---?------	0.7427
		6	168140649	cg25983732		AL832737		0.003	0.0007	3.511e-05	++++++++++	0.2169
		2	30967753	cg14553549	CAPN13	CAPN13	Body	0.0039	0.0009	3.529e-05	+++?++-++-	0.1255
		10	130165332	cg24798956		AK124226		0.0065	0.0016	3.536e-05	-+++++++++	0.3752
		7	84002356	cg06577850		BX647900		-0.0086	0.0021	3.558e-05	---?-----+	0.6157
		6	26520793	cg27490387	HCG11	TRNA_Leu	TSS1500	-0.0061	0.0015	3.567e-05	---?------	0.4986
		5	79331477	cg01194371	THBS4	THBS4	Body	0.0037	0.0009	3.574e-05	++-+++++++	0.0002532
		10	114910865	cg04322596	TCF7L2	Mir_652	Body;Body;Body;Body;Body;Body	-0.003	0.0007	3.582e-05	----------	0.5182
		6	30700632	cg06934971	FLOT1	FLOT1	Body	0.0055	0.0013	3.6e-05	-+++++++?+	0.6524
		19	18266834	cg27648858	PIK3R2	PIK3R2	Body	0.0029	0.0007	3.609e-05	+++?++++++	0.2788
		16	85470662	cg03574306		LOC727710		-0.0103	0.0025	3.619e-05	---?---+--	0.6504
		11	67811194	cg08801887	TCIRG1	TCIRG1	Body;Body	-0.0059	0.0014	3.622e-05	-+-?------	0.5283
		12	56414490	cg00026033	IKZF4	IKZF4	TSS200	-0.0057	0.0014	3.633e-05	--+------+	0.1088
		11	122648094	cg12883617	UBASH3B	UBASH3B	Body	-0.01	0.0024	3.639e-05	---+-----+	0.4724
		2	45237885	cg17272224	SIX2	SIX2	TSS1500	-0.0027	0.0007	3.659e-05	----------	0.9999
		4	140429995	cg10541534	SETD7	SETD7	3'UTR	-0.0121	0.0029	3.671e-05	----------	0.9141
		17	80875739	cg00628277	TBCD	TBCD	Body	-0.0099	0.0024	3.676e-05	---?------	0.3871
		12	97300429	cg15621458	NEDD1	NEDD1	TSS1500;TSS1500;TSS1500;TSS1500	0.0093	0.0022	3.677e-05	+++-+++++-	0.4533
		17	78925543	cg03052541	RPTOR	RPTOR	Body;Body	0.0039	0.0009	3.735e-05	-++++++-++	0.6739
		1	99974022	cg17157234		PALMD		0.0075	0.0018	3.747e-05	+++?+-++-+	0.04533
		16	57391829	cg08298591	CCL22	CCL22	TSS1500	-0.0072	0.0017	3.751e-05	---?------	0.9589
		19	38801388	cg12212393	YIF1B	YIF1B	Body;5'UTR;Body;Body;TSS1500;Body;Body	0.0037	0.0009	3.756e-05	+++?+++-++	0.7274
		16	31226334	cg01754713	TRIM72	PYDC1	Body	-0.0066	0.0016	3.76e-05	-+------+-	0.1181
		9	124852826	cg14218962	TTLL11	TTLL11	Body;Body	0.0052	0.0013	3.766e-05	+++?++-+++	0.4406
		16	89761017	cg01157467	CDK10	CDK10	Body;Body;Body;Body;Body;Body	0.0043	0.0011	3.77e-05	-+-+-+++++	0.01554
		8	37551676	cg13490227		ZNF703		-0.0077	0.0019	3.775e-05	---+-----+	0.3102
		8	26195897	cg02895278	PPP2R2A	CR936829	Body	0.0102	0.0025	3.782e-05	++-+++-+++	0.2924
		19	3344273	cg06379435		NFIC		0.0081	0.002	3.792e-05	++++++++-+	0.1898
		17	34893245	cg19413841	PIGW	PIGW	Body	0.0063	0.0015	3.796e-05	-+++++++++	0.2739
		11	36422377	cg07136133	PRR5L	PRR5L	5'UTR;5'UTR;TSS200;Body	0.0179	0.0043	3.798e-05	+++-++++-+	0.2087
		3	149797095	cg10729196		LOC646903		0.0029	0.0007	3.819e-05	+++++-++++	0.5257
		5	176755393	cg23222488		LMAN2		0.006	0.0015	3.855e-05	+++-+++-++	0.4743
		1	1101431	cg07123481	MIR200B	MIR200B	TSS1500	0.0053	0.0013	3.86e-05	-+--++++++	0.6143
		9	139341796	cg13783657	SEC16A	SEC16A	Body	-0.0018	0.0004	3.866e-05	------+++-	0.08024
		9	139091875	cg15833797	LHX3	LHX3	Body;Body	-0.0049	0.0012	3.871e-05	------+-+-	0.369
		1	174968893	cg05876094	CACYBP	CACYBP	5'UTR;5'UTR;1stExon	-0.0015	0.0004	3.892e-05	--+?---+--	0.1441
		19	35629022	cg24757346	FXYD1	FXYD1	TSS1500;TSS1500	0.0044	0.0011	3.91e-05	++++++++++	0.8336
		1	235500468	cg19269426	GGPS1	GGPS1	Body;5'UTR;Body	0.0213	0.0052	3.914e-05	?+-?+++++-	0.8646
		17	72357992	cg12443604	BTBD17	BTBD17	TSS200	-0.0052	0.0013	3.919e-05	-----+--++	0.5825
		3	37904293	cg12919119	CTDSPL	CTDSPL	Body;Body	0.0066	0.0016	3.959e-05	++-+++++++	0.5175
		7	154667546	cg25435643	DPP6	DPP6	Body;Body;Body	0.0046	0.0011	3.969e-05	++-++++++-	0.01203
		7	25890808	cg18524788		MIR148A		-0.008	0.0019	3.975e-05	---?------	0.8392
		7	20826345	cg07148296	SP8	SP8	5'UTR;Body	-0.0044	0.0011	3.978e-05	---?-+--+-	0.5347
		9	140120587	cg14027524	C9orf169	C9orf169	3'UTR	0.0053	0.0013	4.044e-05	++-?-+++++	0.02243
		19	55998065	cg25313090	NAT14	NAT14	Body	0.0051	0.0013	4.044e-05	-+++++-+++	0.06755
		1	236046939	cg02829654		LYST		0.0045	0.0011	4.061e-05	+++?++++++	0.8958
		19	42734313	cg08152445		GSK3A		0.0041	0.001	4.067e-05	++--++++++	0.1238
		6	44695318	cg13979708		BX647715		0.0061	0.0015	4.08e-05	+++?+++-++	0.4557
		3	155422145	cg07480762	PLCH1	PLCH1	TSS200	0.0105	0.0025	4.084e-05	-++?+++-+-	0.2508
		1	204100192	cg27428520	ETNK2	ETNK2	3'UTR	0.004	0.001	4.164e-05	+++?+++++-	0.6961
		8	133091848	cg12157444	HHLA1	HHLA1	Body	0.0043	0.0011	4.167e-05	++++++++-+	0.5453
		7	150646704	cg16107105	KCNH2	KCNH2	Body;Body;3'UTR	-0.0077	0.0019	4.175e-05	+--------+	0.1001
		6	36238095	cg00980581	PNPLA1	PNPLA1	5'UTR;5'UTR;TSS200	-0.0065	0.0016	4.184e-05	---?---+--	0.1835
		13	90045847	cg24712244		MIR622		0.0076	0.0019	4.184e-05	+++-+++++-	0.6152
		19	3388013	cg08217545	NFIC	NFIC	Body;Body	0.0075	0.0018	4.185e-05	+++++++++-	0.1755
		20	42816600	cg12149609	JPH2	JPH2	TSS1500;TSS1500	-0.0039	0.001	4.201e-05	---?---+--	0.7453
		1	29138919	cg20003692	OPRD1	OPRD1	1stExon	0.0004	0.0001	4.205e-05	+++?-+++++	0.7491
		6	32121261	cg18049167	PPT2	PPT2	TSS200;TSS1500	-0.0078	0.0019	4.211e-05	---?-+--?+	0.04299
		1	204296545	cg19771173	PLEKHA6	PLEKHA6	5'UTR	-0.0021	0.0005	4.227e-05	-----+----	0.5617
		15	81142343	cg00110041	KIAA1199	MIR549	5'UTR	0.0049	0.0012	4.255e-05	-+-+++++++	0.1407
		3	183208857	cg02939781	KLHL6	KLHL6	3'UTR	0.0116	0.0028	4.259e-05	+++-+++++-	0.2847
		12	124907367	cg25113767	NCOR2	NCOR2	Body;Body	0.0043	0.0011	4.274e-05	++++++++++	0.1953
		6	156718262	cg21795221		TRNA_Pseudo		-0.0131	0.0032	4.278e-05	---?------	0.8481
		16	75145843	cg05820066	LDHD	LDHD	3'UTR;3'UTR	0.0082	0.002	4.284e-05	+++-++++-+	0.5327
		2	100038008	cg19881999	REV1	REV1	Body;Body	0.007	0.0017	4.292e-05	-++?+++-++	0.3432
		2	10176748	cg17214023		KLF11		0.0046	0.0011	4.303e-05	+++++++-++	0.3574
		9	139393948	cg04387952	NOTCH1	NOTCH1	Body	0.0046	0.0011	4.311e-05	-+++++++++	0.8314
		11	43572502	cg03548266		MIR670		0.0043	0.0011	4.312e-05	+++?++-+++	0.6344
		17	25879003	cg17456644	KSR1	KSR1	5'UTR	0.0049	0.0012	4.332e-05	+++?-++-++	0.6301
		9	118915867	cg08662074	PAPPA	PAPPA	TSS1500	-0.005	0.0012	4.337e-05	----------	0.7253
		14	99664344	cg14233720	BCL11B	BCL11B	Body;Body	0.0066	0.0016	4.356e-05	+-+++++-++	0.09518
		22	45014547	cg01037703		LINC00229		0.0039	0.001	4.367e-05	+++?++++++	0.8709
		6	32151517	cg18139800	AGER	AGER	Body;Body	0.0036	0.0009	4.369e-05	-++?++-+?+	0.03325
		14	104599405	cg01208814		KIF26A		-0.0043	0.0011	4.37e-05	---?---+--	0.1524
		1	201720358	cg14780255	NAV1	NAV1	Body;Body	0.0096	0.0024	4.379e-05	+++-++++--	0.0439
		17	58499706	cg04413853	C17orf64	C17orf64	TSS200	-0.0089	0.0022	4.379e-05	-------+-+	0.5461
		6	7258284	cg24702451		RREB1		0.0035	0.0008	4.381e-05	-+-+++++++	0.3417
		2	85896001	cg26394380	SFTPB	SFTPB	TSS1500;TSS1500	-0.0117	0.0029	4.4e-05	---?----++	0.5067
		1	205318888	cg03975844	KLHDC8A	KLHDC8A	5'UTR	-0.01	0.0025	4.402e-05	---?------	0.575
		4	170190012	cg01642901	SH3RF1	SH3RF1	Body	0.0035	0.0008	4.403e-05	-+++++++++	0.1119
		7	21209725	cg27508620		SP4		-0.0144	0.0035	4.448e-05	-------++-	0.2443
		3	40657289	cg27324527		ZNF621		-0.0028	0.0007	4.449e-05	----------	0.2043
		10	7708869	cg04711998	ITIH5	ITIH5	1stExon;5'UTR;1stExon;5'UTR	0.0008	0.0002	4.463e-05	+++--+-++-	0.8616
		2	96774492	cg23009780		ADRA2B		-0.0082	0.002	4.467e-05	---------+	0.6046
		2	159702723	cg25112877		DAPL1		-0.0069	0.0017	4.474e-05	-----+-+--	0.1413
		9	131451872	cg05229311	SET	SET	1stExon;Body	-0.002	0.0005	4.498e-05	--+-+-++--	0.009762
		12	95467511	cg06237717	NR2C1	NR2C1	TSS200;TSS200;TSS200	-0.0011	0.0003	4.525e-05	---------+	0.1981
		6	22147182	cg00895196	FLJ22536	LOC729177	Body	0.0045	0.0011	4.546e-05	+++-++++++	0.8948
		2	192015996	cg01004382	STAT4	STAT4	TSS200	0.01	0.0025	4.565e-05	+++-+++++-	0.2903
		3	150421424	cg27323154	FAM194A	FAM194A	1stExon	0.002	0.0005	4.571e-05	++++++++++	0.6219
		3	97629447	cg18604215	CRYBG3	MINA	Body	0.0076	0.0019	4.596e-05	+-+?+++-++	0.4404
		8	41556933	cg14445914	ANK1	ANK1	Body;Body;Body;Body;Body	-0.0082	0.002	4.628e-05	---?-++---	0.09486
		8	144655026	cg19878482	C8orf73	C8orf73	TSS200	-0.0142	0.0035	4.657e-05	----------	0.9842
		1	6556248	cg01429933	PLEKHG5	PLEKHG5	Body;Body	0.0067	0.0016	4.663e-05	+-+?++++-+	0.1274
		12	132915958	cg01525916		GALNT9		0.0033	0.0008	4.673e-05	+--?++-+++	0.02153
		6	43969577	cg10938046	C6orf223	C6orf223	Body	-0.0097	0.0024	4.711e-05	--------+-	0.04483
		10	116398913	cg03223072	ABLIM1	ABLIM1	Body;Body;Body	0.0056	0.0014	4.72e-05	-+++++++++	0.4679
		2	45229171	cg10068996		SIX2		-0.0043	0.0011	4.721e-05	---++-+---	0.1974
		8	125951852	cg27272363		LOC157381		-0.0087	0.0021	4.731e-05	---?------	0.8781
		2	228735790	cg23201830	WDR69	WDR69	TSS1500	0.0053	0.0013	4.76e-05	-++?+++-++	0.9509
		1	2109999	cg01449266	PRKCZ	AX747530	Body;Body;Body	0.005	0.0012	4.764e-05	-?+-++++++	0.2706
		19	15224914	cg10398217	SYDE1	ILVBL	3'UTR	0.0029	0.0007	4.777e-05	+-+?++++-+	0.5167
		4	140429978	cg02409722	SETD7	SETD7	3'UTR	-0.0158	0.0039	4.846e-05	---?--+---	0.1038
		11	1073641	cg06472341	MUC2	MUC2	TSS1500	0.0064	0.0016	4.855e-05	++++++++++	0.8653
		11	13984067	cg20693209	SPON1	SPON1	1stExon;5'UTR	-0.0023	0.0006	4.875e-05	---------+	0.6805
		15	77988841	cg23515651		LINGO1		0.0058	0.0014	4.889e-05	++-+++++++	0.7318
		2	130750050	cg04807864		RAB6C		0.0051	0.0013	4.897e-05	+?++++++-+	0.2574
		13	99737448	cg24146100	DOCK9	DOCK9	Body;Body	-0.0089	0.0022	4.908e-05	-----+----	0.3596
		10	50626838	cg10020787		DRGX		0.0055	0.0014	4.91e-05	-+-?++++++	0.1066
		7	37956704	cg16433922	SFRP4	SFRP4	TSS200	-0.0017	0.0004	4.918e-05	---+++---+	0.148
		8	22866294	cg21900589	RHOBTB2	BC043400	Body;Body;Body	0.0042	0.001	4.922e-05	+++-++++++	0.6346
		11	2234665	cg12428727		MIR4686		-0.0072	0.0018	4.937e-05	---?-+----	0.03518
		10	124228770	cg06474225	HTRA1	HTRA1	Body	0.009	0.0022	4.938e-05	-+++++++++	0.7098
		10	71157272	cg12213850	HK1	HK1	Body;Body;Body;Body;Body	0.0021	0.0005	4.944e-05	+++-++-+++	0.5824
		11	32851356	cg09919787	PRRG4	PRRG4	TSS200	0.0007	0.0002	4.96e-05	-++?+++-++	0.872
		7	2677986	cg10648960	TTYH3	TTYH3	Body	-0.0073	0.0018	4.962e-05	---+-----+	0.4199
		7	71803123	cg22510074	CALN1	CALN1	TSS1500;Body	0.0101	0.0025	4.981e-05	+++-+++++-	0.234
		15	67043450	cg16889659	SMAD6	SMAD6	Body;Body;Body	0.0041	0.001	4.987e-05	+-+-++++++	0.6438
		14	97263716	cg10538494	VRK1	VRK1	5'UTR;1stExon	-0.0025	0.0006	4.991e-05	---------+	0.7936
		11	64502689	cg19779379	RASGRP2	RASGRP2	Body;Body;Body	0.0036	0.0009	5.001e-05	-+++++++++	0.5652
		17	896404	cg15017149		TIMM22		0.0087	0.0021	5.01e-05	+++?+-++++	0.343
		4	183730758	cg04181038		ODZ3		-0.0318	0.0078	5.012e-05	-+-?--+---	0.008302
		7	134143971	cg06864853	AKR1B1	AKR1B1	TSS200	0.0021	0.0005	5.018e-05	+++++++-++	0.3512
		5	134526173	cg09510752		LOC340073		-0.0079	0.002	5.048e-05	+------+++	0.002338
		16	68269041	cg01660934	ESRP2	ESRP2	Body	-0.0027	0.0007	5.064e-05	+--?---+-+	0.4899
		11	91987297	cg10821127		FAT3		-0.0084	0.0021	5.11e-05	---?------	0.1529
		16	67431954	cg10439725	ZDHHC1	ZDHHC1	Body	0.0053	0.0013	5.13e-05	-++-++++++	0.31
		1	151675859	cg15673994	TNRC4	CELF3	3'UTR	-0.0063	0.0016	5.134e-05	---+----+-	0.7387
		14	71152915	cg06839388		TTC9		0.0027	0.0007	5.15e-05	++++++-++-	0.3871
		10	126432777	cg00850340	FAM53B	FAM53B	5'UTR;1stExon	-0.0017	0.0004	5.164e-05	------+--+	0.9444
		6	158384009	cg18419358		SNX9		0.0061	0.0015	5.173e-05	--+?+++-++	0.001068
		14	75745098	cg14102251	FOS	FOS	TSS1500	-0.0011	0.0003	5.176e-05	---?------	0.2657
		1	228467988	cg09636459	OBSCN	OBSCN	Body;Body	0.0049	0.0012	5.187e-05	-++?+++++-	0.1357
		10	99697034	cg24201941	CRTAC1	CRTAC1	Body	0.0061	0.0015	5.202e-05	++--+++-++	0.06908
		2	118616155	cg25619440		DDX18		0.0135	0.0033	5.203e-05	++--++++++	0.1228
		2	240697719	cg14096899		LOC150935		-0.0094	0.0023	5.221e-05	+---------	0.2791
		5	172664995	cg05976800		NKX2-5		-0.0022	0.0005	5.226e-05	---++-+---	0.83
		14	33296030	cg15924738	AKAP6	AKAP6	3'UTR	-0.0075	0.0018	5.25e-05	---?-----+	0.367
		11	128556774	cg11038774		AX747861		-0.0015	0.0004	5.262e-05	----+-+---	0.1214
		12	124874007	cg14951136	NCOR2	NCOR2	Body;Body	-0.0044	0.0011	5.278e-05	----+----+	0.1301
		1	16399560	cg20326928	FAM131C	FAM131C	Body	-0.0044	0.0011	5.341e-05	----+-----	0.1412
		1	113265679	cg10806711	FAM19A3	FAM19A3	Body;Body	-0.0044	0.0011	5.389e-05	----------	0.03205
		21	44394730	cg10446143	PKNOX1	PKNOX1	5'UTR;1stExon	-0.0021	0.0005	5.419e-05	--+-------	0.2573
		14	24783620	cg07042014	LTB4R	LTB4R	5'UTR;5'UTR;1stExon	0.0046	0.0011	5.459e-05	++++++++++	0.03489
		2	228331319	cg25996077		AGFG1		-0.0053	0.0013	5.464e-05	-------+--	0.5647
		3	58522771	cg16209444	ACOX2	ACOX2	5'UTR	0.0041	0.001	5.464e-05	+++++++-++	0.3126
		15	65504725	cg13356370	CILP	CILP	TSS1500	-0.0089	0.0022	5.476e-05	-?--------	0.254
		15	68623032	cg19650573	ITGA11	ITGA11	Body	-0.007	0.0017	5.494e-05	+---------	0.4735
		7	50894570	cg07807757		GRB10		0.0076	0.0019	5.501e-05	+++-++++++	0.7316
		10	35058287	cg01313176	PARD3	PARD3	Body	0.0049	0.0012	5.505e-05	++++++++-+	0.2863
		16	85121056	cg06182437	KIAA0513	KIAA0513	Body	0.0028	0.0007	5.51e-05	-++++++-++	0.09046
		17	8638810	cg03131730	CCDC42	CCDC42	Body;Body	0.0039	0.001	5.515e-05	++++++++-+	0.3714
		12	104532524	cg25738301	NFYB	NFYB	TSS1500	-0.0049	0.0012	5.519e-05	----------	0.88
		17	58499700	cg12131208	C17orf64	C17orf64	TSS200	-0.0123	0.0031	5.541e-05	---?-----+	0.5019
		4	960234	cg04771133	DGKQ	DGKQ	Body	0.0035	0.0009	5.562e-05	++-+++++++	0.4139
		3	85005177	cg19625237		CADM2		0.0094	0.0023	5.587e-05	++-?++++++	0.9143
		12	52388221	cg15540623	ACVR1B	ACVR1B	3'UTR	0.0082	0.002	5.588e-05	+++?++++-+	0.05945
		17	74079782	cg22533317	EXOC7	ZACN	Body;Body;Body;Body;Body;Body	0.0066	0.0016	5.598e-05	+++?++++-+	0.446
		13	51639953	cg24821554	GUCY1B2	GUCY1B2	Body	0.011	0.0027	5.612e-05	++++++++++	0.8713
		2	218886643	cg24166100		RUFY4		-0.0072	0.0018	5.638e-05	----------	0.9626
		1	248753499	cg08118287		OR2T10		0.0089	0.0022	5.658e-05	-+-?++-+++	0.1774
		6	138785358	cg06270737	NHSL1	NHSL1	Body;Body	0.0082	0.002	5.696e-05	+?--+++-++	0.01431
		19	8934580	cg02922642	ZNF558	ZNF558	TSS1500	0.0035	0.0009	5.714e-05	-+-+++++++	0.02829
		2	220439623	cg23210278	INHA	INHA	Body	0.0027	0.0007	5.729e-05	++++++-+++	0.5289
		10	129536718	cg18462381	FOXI2	FOXI2	Body	-0.0032	0.0008	5.735e-05	---?-+--+-	0.4251
		21	46712102	cg16502686	LOC642852	LOC642852	Body	0.0018	0.0004	5.763e-05	+++-++++++	0.8485
		21	26978951	cg01015062	MRPL39	MRPL39	Body;Body	0.003	0.0008	5.807e-05	-++++++-++	0.3845
		3	127914850	cg20356147	EEFSEC	RUVBL1	Body	-0.0103	0.0026	5.812e-05	------+--+	0.02632
		4	95334135	cg06388350		PDLIM5		0.0083	0.0021	5.812e-05	+++?+++-++	0.4812
		13	51418053	cg05965387	DLEU7	DLEU7	TSS200	-0.0087	0.0022	5.818e-05	----------	0.9119
		18	20513120	cg15770728	RBBP8	RBBP8	TSS1500;TSS1500;TSS200	-0.0016	0.0004	5.822e-05	----+++---	0.05031
		17	21903947	cg01699727	FLJ36000	FLJ36000	TSS200	0.0097	0.0024	5.848e-05	+?+?++++-+	0.3191
		9	130474155	cg14503357	C9orf117	PTRH1	Body	-0.0076	0.0019	5.852e-05	---?------	0.3823
		13	100634198	cg03345093	ZIC2	ZIC2	TSS200	0.0009	0.0002	5.856e-05	+++?+++-+-	0.7953
		17	75826713	cg01186980		FLJ45079		0.0048	0.0012	5.868e-05	+++?++++++	0.542
		2	38829961	cg02871382	HNRPLL	HNRPLL	5'UTR;Body;1stExon	-0.0014	0.0004	5.912e-05	-+-?-+---+	0.1674
		5	485359	cg15420634	SLC9A3	BC013821	Body	0.005	0.0013	5.917e-05	++-+++++++	0.1489
		12	50505775	cg12375960	C12orf62	C12orf62	TSS200	0.0011	0.0003	5.93e-05	+++++++++-	0.6803
		21	45178331	cg02074274	PDXK	PDXK	3'UTR	-0.0082	0.002	5.931e-05	---+---+++	0.04188
		12	132288611	cg19843457		SFSWAP		0.0114	0.0028	5.936e-05	+++-+++++-	0.3818
		12	130624596	cg13928566		FLJ31485		0.0066	0.0017	5.968e-05	-+++++++-+	0.2529
		6	160122650	cg09354692		SOD2		0.0082	0.002	5.98e-05	+++-++++++	0.598
		1	160371744	cg24663521	VANGL2	VANGL2	5'UTR	0.0034	0.0008	6.004e-05	-++-++++++	0.04258
		17	74410839	cg06245338	UBE2O	UBE2O	Body	0.0076	0.0019	6.032e-05	+++-++++-+	0.1091
		22	19736671	cg13260758		TBX1		-0.0079	0.002	6.04e-05	-----+----	0.6677
		16	54972647	cg13744172		IRX5		-0.0026	0.0006	6.043e-05	---?--+-++	0.6432
		15	40361485	cg20059928		LOC100131089		0.0066	0.0016	6.066e-05	+++-++++++	0.4554
		17	60717850	cg16200799	MRC2	MRC2	Body	-0.0057	0.0014	6.073e-05	++-?------	0.001026
		16	88800915	cg10227665	FAM38A	PIEZO1	Body	0.0032	0.0008	6.086e-05	+++?++++++	0.04523
		15	93617030	cg17896927	RGMA	RGMA	1stExon;Body;5'UTR;TSS200;TSS200;TSS1500;5'UTR	0.014	0.0035	6.093e-05	++-?++++--	0.07664
		9	21802598	cg00230302	MTAP	MTAP	TSS200	-0.001	0.0002	6.104e-05	----++-+--	0.0269
		4	178233531	cg20281583	NEIL3	NEIL3	Body	0.0101	0.0025	6.107e-05	+++?++++?+	0.9328
		12	60044871	cg00293940		SLC16A7		0.0059	0.0015	6.116e-05	-++++++++-	0.7268
		17	1077099	cg03062587	ABR	ABR	Body;5'UTR	0.0033	0.0008	6.117e-05	++-?+++++-	0.04055
		17	74468491	cg16607945	RHBDF2	RHBDF2	Body;Body	0.0036	0.0009	6.157e-05	-+++++++-+	0.2593
		17	42029727	cg06238004		PYY		-0.0143	0.0036	6.17e-05	---+-----+	0.265
		2	241937034	cg21304158	SNED1	SNED1	TSS1500	0.0073	0.0018	6.173e-05	++-+++++++	0.4163
		1	111722281	cg09136695	CEPT1	CEPT1	Body;Body	0.0074	0.0019	6.221e-05	+++?++++++	0.895
		5	1883011	cg02641288	IRX4	IRX4	TSS200	-0.0038	0.0009	6.227e-05	--+?-----+	0.5883
		11	2445047	cg26767083	TRPM5	TRPM5	TSS1500	0.0056	0.0014	6.234e-05	+++-+++-++	0.4908
		11	111288100	cg14592365		BC022056		-0.0077	0.0019	6.24e-05	---+-+----	0.3146
		22	40814966	cg17237086	MKL1	MKL1	Body	-0.0053	0.0013	6.241e-05	--------++	0.1568
		3	58522689	cg22012981	ACOX2	ACOX2	5'UTR	0.005	0.0012	6.245e-05	-++?+++-++	0.03571
		19	6280893	cg03032443	MLLT1	MLLT1	TSS1500	0.0112	0.0028	6.256e-05	+++?+++++-	0.6985
		22	46457588	cg04566512		LOC150381		-0.0175	0.0044	6.276e-05	-------+--	0.543
		7	45431741	cg00920269		ADCY1		0.0081	0.002	6.313e-05	-+-?++++++	0.05666
		7	20865522	cg23496755	RPL23P8	RPL23P8	TSS1500	0.0075	0.0019	6.322e-05	-++++++-++	0.2977
		10	45923678	cg09832911	ALOX5	ALOX5	Body	-0.0136	0.0034	6.328e-05	---?---+++	0.08801
		10	10631670	cg02017450		SFTA1P		0.0164	0.0041	6.374e-05	+++-++++++	0.7923
		5	133794072	cg12856447		U6		0.0058	0.0014	6.383e-05	+++?++++--	0.7376
		11	134651819	cg13285077		AK125040		0.0063	0.0016	6.396e-05	++-?++++++	0.4294
		11	8710368	cg26801109	RPL27A	RPL27A	3'UTR	-0.0017	0.0004	6.406e-05	------+--+	0.3953
		8	989168	cg19291056		BC038783		0.007	0.0018	6.417e-05	-++-++++++	0.377
		20	1276904	cg18896458	SNPH	SNPH	5'UTR	0.002	0.0005	6.426e-05	+++-+++-++	0.1621
		10	75647561	cg14333542		CAMK2G		0.006	0.0015	6.436e-05	+++?++++++	0.6592
		12	104458784	cg18759110	HCFC2	HCFC2	Body	0.0018	0.0004	6.442e-05	+-+?++++++	0.07781
		2	164204752	cg23948843		FIGN		-0.0082	0.002	6.447e-05	----++--+-	0.0138
		4	3664240	cg22214854		LOC100133461		0.0064	0.0016	6.451e-05	---+++-+++	0.001447
		8	141521720	cg22610305	CHRAC1	CHRAC1	1stExon;Body	0.0019	0.0005	6.489e-05	++++-+-+++	0.01436
		14	53324934	cg09915883	FERMT2	FERMT2	3'UTR;3'UTR	0.006	0.0015	6.491e-05	-+-?+++-++	0.2643
		22	50023741	cg02065833	C22orf34	C22orf34	Body	0.0042	0.001	6.512e-05	+-++++++++	0.002743
		17	42433041	cg04972513	FAM171A2	FAM171A2	Body	-0.0071	0.0018	6.521e-05	-----+----	0.04121
		1	19774989	cg01832549	CAPZB	Metazoa_SRP	Body	0.0103	0.0026	6.526e-05	++++++++++	0.8244
		16	22336989	cg06095296	POLR3E	POLR3E	Body	0.0029	0.0007	6.534e-05	++++++--++	0.1836
		14	69954135	cg18290775	FLJ44817	PLEKHD1	Body	-0.0064	0.0016	6.538e-05	---?------	0.002442
		7	158037149	cg11900120	PTPRN2	DQ583756	Body;Body;Body	0.005	0.0013	6.547e-05	+++?++++++	0.6147
		3	46395191	cg03928384	CCR2	CCR2	TSS200;TSS200	0.0087	0.0022	6.56e-05	++++++++++	0.7825
		6	152126745	cg24764793	ESR1	ESR1	5'UTR;TSS200	0.0077	0.0019	6.564e-05	++++--++++	0.06708
		22	40814431	cg00549798	MKL1	MKL1	Body	-0.0083	0.0021	6.587e-05	----------	0.254
		17	46622491	cg09313705	HOXB2	HOXB2	TSS200	0.0083	0.0021	6.59e-05	+++++++-+-	0.5063
		6	31850515	cg22458831	EHMT2	EHMT2	Body;Body	0.0039	0.001	6.605e-05	++-?++++?+	0.1494
		5	71756484	cg14913210	ZNF366	ZNF366	Body	0.0042	0.0011	6.633e-05	-++?++++++	0.5817
		2	27371642	cg04528072	TCF23	TCF23	TSS1500	0.0032	0.0008	6.659e-05	+++-++-+++	0.3604
		14	105892412	cg14911242	MTA1	MTA1	Body	0.004	0.001	6.694e-05	+++?++++++	0.6814
		8	144094955	cg04517258	LOC100133669	LOC100133669	Body	0.0043	0.0011	6.71e-05	+++?++++-+	0.6253
		3	50409882	cg00127781	CACNA2D2	CACNA2D2	Body;Body	0.0051	0.0013	6.726e-05	+++?-++++-	0.006172
		16	85695124	cg01363284	KIAA0182	KIAA0182	Body;Body	0.0041	0.001	6.77e-05	-+++++++++	0.7044
		10	114610508	cg23758703	LOC143188	LOC143188	TSS200	0.007	0.0018	6.792e-05	+?+-+++++-	0.01146
		10	72648543	cg26782013	PCBD1	PCBD1	TSS200	0.002	0.0005	6.82e-05	+-+?+++-++	0.07521
		1	228509762	cg08621574	OBSCN	OBSCN	Body;Body	0.0043	0.0011	6.839e-05	+++?+++-++	0.9304
		14	106321870	cg23641237		AK128652		0.0055	0.0014	6.845e-05	++--++++++	0.4115
		7	18127112	cg06962918		HDAC9		-0.0098	0.0025	6.862e-05	---?-+--++	0.0408
		10	38146444	cg15799959	ZNF248	ZNF248	5'UTR;1stExon	-0.0009	0.0002	6.87e-05	---?+-++--	0.124
		20	3677914	cg14010015	SIGLEC1	SIGLEC1	Body	0.0032	0.0008	6.883e-05	++++++++++	0.3144
		14	99177987	cg24169915	C14orf177	C14orf177	1stExon;5'UTR	-0.0016	0.0004	6.922e-05	---+--+--+	0.9361
		19	2588376	cg18754118	GNG7	BC022568	5'UTR	-0.0068	0.0017	6.986e-05	---+------	0.6141
		11	2004602	cg23212916	LOC100133545	MRPL23-AS1	Body	0.0041	0.001	6.992e-05	+++?++-+++	0.2205
		14	70037728	cg18575221	C14orf162	C14orf162	Body	0.0071	0.0018	7.025e-05	+++-++++++	0.8308
		17	39086292	cg06298244	KRT23	KRT23	Body	0.0108	0.0027	7.045e-05	?+++++++++	0.9387
		17	80077754	cg00755572	CCDC57	CCDC57	Body	0.003	0.0007	7.076e-05	+++--+++++	0.1356
		16	88316505	cg06458557		ZNF469		0.0032	0.0008	7.08e-05	++++++++++	0.9512
		19	6772688	cg26571739	VAV1	VAV1	TSS200	-0.0012	0.0003	7.082e-05	----------	0.9425
		12	23999034	cg04626868	SOX5	SOX5	Body;Body	0.0037	0.0009	7.116e-05	-+++++++++	0.5549
		12	129790332	cg05479657	TMEM132D	TRNA_Pseudo	Body	0.0035	0.0009	7.122e-05	++-++-+-++	0.03715
		11	69695435	cg12227521		FGF3		0.0035	0.0009	7.136e-05	-+-?++--++	0.05057
		20	62737818	cg19904057	NPBWR2	NPBWR2	1stExon	0.0044	0.0011	7.138e-05	-++++++-++	0.6598
		1	27916108	cg27559747	AHDC1	AHDC1	5'UTR	0.0047	0.0012	7.149e-05	++-+++++++	0.4289
		17	59483863	cg00730441	TBX2	TBX2	Body	-0.0103	0.0026	7.164e-05	-+--------	0.3113
		9	127247965	cg02853418	NR5A1	NR5A1	Body	0.0055	0.0014	7.178e-05	-?+++++-+-	0.2547
		4	3513990	cg02745683		LRPAP1		0.0026	0.0007	7.191e-05	--++++--++	0.04774
		9	140150000	cg00594118	COBRA1	COBRA1	1stExon	-0.0014	0.0004	7.229e-05	--+-------	0.6712
		9	108585239	cg14250427		TMEM38B		0.0037	0.0009	7.232e-05	+++?-+++++	0.148
		22	19752869	cg04679902	TBX1	TBX1	Body;Body;Body	-0.0023	0.0006	7.237e-05	---+---+-+	0.04405
		11	68138269	cg21611682	LRP5	LRP5	Body	-0.0071	0.0018	7.244e-05	-?--------	0.5628
		1	228473781	cg11852843	OBSCN	OBSCN	Body;Body	0.0049	0.0012	7.279e-05	+++?++++++	0.9572
		10	43697521	cg24020157	RASGEF1A	RASGEF1A	Body	0.0093	0.0023	7.32e-05	+++-+++++-	0.07016
		14	101924186	cg15848561		DIO3AS		-0.0077	0.0019	7.332e-05	---?+-----	0.2915
		17	7080538	cg20752878	ASGR1	ASGR1	Body	-0.0095	0.0024	7.352e-05	---?------	0.6678
		2	85108378	cg05057843	C2orf89	C2orf89	TSS200	0.0009	0.0002	7.354e-05	++++-+++++	0.5625
		16	57567813	cg04276536	CCDC102A	CCDC102A	5'UTR	0.0066	0.0017	7.363e-05	+++?++++++	0.1398
		15	42289885	cg05161074	PLA2G4E	PLA2G4E	Body	-0.005	0.0013	7.405e-05	---?----+-	0.4931
		5	149178783	cg08928958	PPARGC1B	PPARGC1B	Body	0.007	0.0018	7.436e-05	+++-++++-+	0.5571
		20	60882801	cg01771885	ADRM1	ADRM1	Body;Body	0.0052	0.0013	7.438e-05	-++-++++++	0.3769
		5	176736591	cg25368647	MXD3	MXD3	Body;Body	0.0094	0.0024	7.44e-05	+++?++++--	0.492
		9	136845816	cg14069928	VAV2	VAV2	Body;Body	0.008	0.002	7.443e-05	+-+?++++++	0.1898
		20	31606541	cg09333580	BPIL1	BPIFB2	Body	0.0059	0.0015	7.448e-05	+++-++++++	0.2582
		19	2723314	cg06690609		DIRAS1		-0.005	0.0013	7.454e-05	---+------	0.4927
		14	21550253	cg16534427	FLJ10357	ARHGEF40	Body	0.0027	0.0007	7.532e-05	++++++++++	0.9427
		7	18535072	cg00332048	HDAC9	HDAC9	TSS1500;TSS1500;TSS1500;TSS1500;TSS1500	-0.0078	0.002	7.536e-05	+-----+---	0.6325
		15	75248496	cg15611336	RPP25	RPP25	1stExon	-0.0055	0.0014	7.58e-05	+------+--	0.02346
		9	130007687	cg24666695		GARNL3		-0.0017	0.0004	7.589e-05	--+--+-+-+	0.008052
		20	50157455	cg11074047	NFATC2	NFATC2	Body;Body;Body	0.0087	0.0022	7.629e-05	?++-+++++-	0.0127
		7	151012255	cg01678788		NUB1		-0.0024	0.0006	7.633e-05	------+-+-	0.5346
		10	93647300	cg15732502		FGFBP3		-0.0024	0.0006	7.636e-05	--+?--+--+	0.07088
		11	2234975	cg12659626		MIR4686		-0.005	0.0013	7.737e-05	+--?------	0.503
		8	38831508	cg04589674	HTRA4	PLEKHA2	TSS200	-0.008	0.002	7.745e-05	?-+-------	0.8813
		2	95940705	cg20775254	PROM2	PROM2	Body;Body;Body	0.0057	0.0014	7.748e-05	+++++++-++	0.3916
		11	2011341	cg04859117	LOC100133545	MRPL23-AS1	TSS200	-0.0052	0.0013	7.752e-05	---?----+-	0.355
		13	97873947	cg10458216	MBNL2	MBNL2	TSS1500;TSS1500	0.0098	0.0025	7.766e-05	+-+++++++-	0.08865
		2	206255841	cg00889363	PARD3B	PARD3B	Body;Body;Body	-0.0085	0.0022	7.768e-05	---+-+---+	0.08633
		12	50135621	cg14776747	TMBIM6	TMBIM6	5'UTR;1stExon;5'UTR	0.0022	0.0006	7.781e-05	+++?+-+++-	0.9099
		11	27492757	cg19191560	LGR4	LGR4	Body	-0.0025	0.0006	7.792e-05	---?+----+	0.101
		13	77906509	cg10617396		MYCBP2		0.007	0.0018	7.802e-05	++--+++-++	0.0593
		3	149327651	cg19483007	WWTR1	AK309441	Body;Body;Body	-0.0093	0.0024	7.809e-05	--------+-	0.1325
		12	130641648	cg05684715		FLJ31485		-0.0083	0.0021	7.904e-05	---?----+-	0.5827
		1	2137665	cg14076971	C1orf86	C1orf86	5'UTR	-0.0071	0.0018	7.909e-05	----------	0.4415
		10	44163270	cg08514530		ZNF32-AS3		-0.0062	0.0016	7.916e-05	---?--++-+	0.2591
		17	73522539	cg08827674	LLGL2	LLGL2	5'UTR;5'UTR;5'UTR	-0.0032	0.0008	7.975e-05	--++--+---	0.08719
		9	37576958	cg04153536	FBXO10	FBXO10	TSS1500	-0.0065	0.0017	8.017e-05	---------+	0.6484
		15	93617134	cg13455960	RGMA	RGMA	1stExon;Body;5'UTR;TSS200;TSS200;TSS1500;5'UTR	0.0077	0.0019	8.019e-05	++--++++++	0.7682
		7	26404716	cg25985583	SNX10	SNX10	Body	-0.0076	0.0019	8.022e-05	---?-+--+-	0.02712
		22	41957443	cg25447894	CSDC2	CSDC2	5'UTR	-0.0097	0.0025	8.049e-05	+?----+---	0.4372
		15	89939709	cg09803904	LOC254559	AK054710	Body	-0.0107	0.0027	8.094e-05	---+-----+	0.06947
		1	161138097	cg20994950	PPOX	PPOX	Body;Body	0.0029	0.0007	8.181e-05	++++-+++++	0.4636
		16	85393998	cg00834923		LOC727710		0.0077	0.002	8.197e-05	+++++++++-	0.811
		16	2136842	cg05752664	TSC2	PKD1	Body;Body;Body	0.0047	0.0012	8.233e-05	-++?-+++++	0.07712
		19	51872257	cg18390959	CLDND2	CLDND2	TSS200	-0.0044	0.0011	8.257e-05	---?------	0.9664
		10	26558154	cg02928885	GAD2	GAD2	Body;Body	0.0035	0.0009	8.26e-05	+++++++-++	0.045
		5	180018465	cg09500443	SCGB3A1	SCGB3A1	5'UTR;1stExon	-0.0031	0.0008	8.263e-05	---?--+--+	0.652
		16	31225957	cg26188726	TRIM72	TRIM72	5'UTR	-0.0074	0.0019	8.307e-05	-+-?------	0.08268
		12	25656194	cg11130955	IFLTD1	IFLTD1	Body;3'UTR;3'UTR;3'UTR;3'UTR	0.0059	0.0015	8.368e-05	+++-+-+++-	0.03685
		3	77122541	cg05285429	ROBO2	U6	Body	0.0054	0.0014	8.371e-05	+++++++-++	0.7022
		15	81483121	cg27289079		IL16		-0.0038	0.001	8.389e-05	---?------	0.547
		10	72201741	cg08724254	NODAL	NODAL	TSS1500	-0.0027	0.0007	8.39e-05	----+---+-	0.6504
		3	55005522	cg19631651	CACNA2D3	LRTM1	Body	0.0058	0.0015	8.442e-05	++++++++++	0.4768
		12	8274843	cg23888047	CLEC4A	CLEC4A	TSS1500;TSS1500;TSS1500;TSS1500	0.0036	0.0009	8.445e-05	++-+++++++	0.005024
		3	38070460	cg24868271	PLCD1	PLCD1	Body	-0.004	0.001	8.466e-05	---+-++---	0.402
		1	213090240	cg12596505		FLVCR1		-0.0012	0.0003	8.501e-05	----++-+--	0.2393
		6	47594195	cg15629447	CD2AP	CD2AP	3'UTR	0.0085	0.0022	8.508e-05	?+-++++-++	0.7407
		19	56028883	cg07749454	SSC5D	SSC5D	Body	0.0081	0.0021	8.547e-05	++++++++++	0.8215
		21	44488499	cg03137177	CBS	CBS	Body	0.0043	0.0011	8.574e-05	+-+-+-++++	0.14
		1	68150326	cg02639608	GADD45A	GADD45A	TSS1500	0.0022	0.0006	8.599e-05	+++-++-++-	0.4229
		17	76936927	cg12031740		TIMP2		0.0026	0.0007	8.634e-05	++-+++--+-	0.05785
		10	102792835	cg15428620	SFXN3	SFXN3	Body	0.0059	0.0015	8.652e-05	++--++++-+	0.2015
		19	5914669	cg16992787	CAPS	CAPS	Body;Body	0.0053	0.0014	8.653e-05	--+-++++++	0.08839
		1	2458258	cg08153752	PANK4	PANK4	TSS1500	-0.0018	0.0005	8.681e-05	---+-+++--	0.005309
		11	1772468	cg03450829	HCCA2	IFITM10	Body	0.0053	0.0014	8.702e-05	+++-++++-+	0.3465
		8	145661056	cg08315829	NFKBIL2	AK298596	Body	0.0034	0.0009	8.725e-05	-++?++++++	0.8702
		6	13711924	cg14196143	RANBP9	RANBP9	TSS200	0.0009	0.0002	8.755e-05	+-+++++-++	0.001956
		2	227661656	cg14078053	IRS1	IRS1	1stExon	0.0062	0.0016	8.758e-05	+---++++++	0.4006
		12	54778312	cg12962778	ZNF385A	ZNF385A	Body;Body;1stExon;5'UTR	-0.0084	0.0021	8.762e-05	-+-------+	0.04781
		7	2423231	cg05985135		EIF3B		0.0056	0.0014	8.763e-05	+++-++++++	0.1658
		4	3047190	cg13731523		GRK4		0.0101	0.0026	8.851e-05	+++?++++++	0.5368
		12	123324826	cg10551058	HIP1R	HIP1R	Body	0.0046	0.0012	8.855e-05	+++?+++--+	0.3874
		17	76227681	cg04920452	LOC283999	TMEM235	Body	-0.0068	0.0017	8.857e-05	---?----++	0.2056
		1	41264498	cg07560948	KCNQ4	KCNQ4	Body;Body	0.0038	0.001	8.873e-05	+++--++++-	0.1884
		7	144380035	cg26602666	TPK1	TPK1	Body;Body	0.0097	0.0025	8.873e-05	+++?+++-++	0.9465
		7	28223298	cg24559796		JAZF1		0.0076	0.0019	8.878e-05	+-+?++++-+	0.1036
		3	16271108	cg07460981	GALNTL2	GALNTL2	3'UTR	0.0057	0.0015	8.896e-05	++++++++++	0.6321
		7	75609018	cg07686122	POR	POR	Body	0.0027	0.0007	8.904e-05	-++++++-++	0.7398
		15	79199774	cg11407210		MORF4L1		-0.0085	0.0022	8.913e-05	---?--+---	0.4444
		14	105332627	cg18163342	KIAA0284	KIAA0284	5'UTR;5'UTR	-0.007	0.0018	8.914e-05	---+-----+	0.5248
		10	4230482	cg06832406		AK055803		-0.0093	0.0024	8.936e-05	-+--------	0.7543
		1	225117464	cg03199058	DNAH14	DNAH14	1stExon;1stExon;1stExon;5'UTR;5'UTR;5'UTR	-0.0016	0.0004	8.937e-05	---?-+++-+	0.0442
		20	31870935	cg11035100	C20orf114	BPIFB1	TSS200	-0.0076	0.0019	8.938e-05	---+-+----	0.5972
		8	67452722	cg00522276		MYBL1		0.0079	0.002	9.044e-05	+-+-++++++	0.03473
		17	75537317	cg16277071		BC040189		-0.006	0.0015	9.089e-05	+--?---+--	0.002597
		1	6198667	cg17133774	CHD5	CHD5	Body	0.0083	0.0021	9.092e-05	+++-++++--	0.02811
		14	105956753	cg04402626	C14orf80	C14orf80	TSS1500;5'UTR;TSS1500	-0.0014	0.0003	9.162e-05	----+-++--	0.1309
		13	25317267	cg02291365		RNF17		0.0128	0.0033	9.169e-05	-++-+++++-	0.2639
		3	183165366	cg14309936		LOC100505687		-0.0013	0.0003	9.195e-05	---?+--+--	0.3933
		2	60830257	cg02592586		BCL11A		-0.0068	0.0017	9.207e-05	--+----+-+	0.5398
		1	234680511	cg10714509		LOC100506795		0.0107	0.0027	9.241e-05	-++-++++-+	0.0001071
		19	54412885	cg12570712		PRKCG		0.0025	0.0006	9.244e-05	++++++++-+	0.08647
		7	44181791	cg01708964	MYL7	MYL7	TSS1500	0.0042	0.0011	9.249e-05	++++++++++	0.8706
		5	1003504	cg13992911		NKD2		0.0103	0.0026	9.254e-05	+++-+++-+-	0.001288
		6	91004452	cg09745430	BACH2	BACH2	5'UTR;5'UTR	0.002	0.0005	9.262e-05	+++?+++++-	0.9628
		12	113550113	cg07140497	RASAL1	RASAL1	Body	-0.0047	0.0012	9.273e-05	+?---++---	0.7683
		9	124514147	cg13723594	DAB2IP	DAB2IP	Body;5'UTR	0.0042	0.0011	9.303e-05	-++?++++++	0.2017
		12	98833359	cg23436584		SLC9A7P1		-0.007	0.0018	9.318e-05	--------++	0.582
		3	194815434	cg02504211	C3orf21	XXYLT1	Body	-0.0063	0.0016	9.334e-05	+------+--	0.2386
		3	50190799	cg07660378		SEMA3F		0.0048	0.0012	9.335e-05	-++?++-+++	0.1324
		7	13985664	cg26796083	ETV1	ETV1	Body;Body;Body;Body;Body;Body;Body	0.0087	0.0022	9.355e-05	+++?+++-++	0.9598
		10	93567261	cg11963436	TNKS2	TNKS2	Body	0.0092	0.0024	9.374e-05	+--?++++++	0.1548
		15	67417860	cg03480935	SMAD3	SMAD3	TSS200;Body	0.0052	0.0013	9.377e-05	+++?+++++-	0.6508
		10	50323244	cg02980079	C10orf72	VSTM4	Body;Body	0.0013	0.0003	9.379e-05	+++?-+++--	0.08109
		10	4230413	cg08531260		AK055803		-0.0043	0.0011	9.418e-05	----------	0.8838
		15	80843452	cg03390636	ARNT2	ARNT2	Body	0.008	0.002	9.42e-05	+++-+++--+	0.007739
		4	146127289	cg09382966		OTUD4		0.0065	0.0017	9.44e-05	+++++++-++	0.9079
		8	142365315	cg00654448		GPR20		0.0031	0.0008	9.493e-05	+++-++++++	0.006789
		11	65547023	cg11751213	DKFZp761E198	DKFZp761E198	1stExon	0.0068	0.0017	9.493e-05	++-+++++++	0.4947
		15	74501771	cg24222546	STRA6	STRA6	TSS1500;TSS1500;TSS1500	-0.0088	0.0023	9.536e-05	----+-----	0.6333
		12	125282342	cg12053291	SCARB1	JA428959	Body;Body	-0.0072	0.0019	9.571e-05	---?-----+	0.07152
		19	33764550	cg00339331		CEBPA		0.0041	0.0011	9.642e-05	-+-+++++-+	0.1442
		1	151878061	cg13869942	THEM4	THEM4	Body	0.0144	0.0037	9.651e-05	+?+-+++-++	0.3802
		6	31691198	cg18718647	C6orf25	C6orf25	1stExon;1stExon;1stExon;1stExon;1stExon;1stExon	-0.0021	0.0005	9.651e-05	--------?+	0.1017
		10	4540959	cg07698039		U6		0.0056	0.0014	9.682e-05	+++++++-++	0.4727
		2	44518930	cg10801607	SLC3A1	SLC3A1	Body	-0.0057	0.0015	9.695e-05	-----+----	0.04983
		3	10276672	cg07631359	IRAK2	IRAK2	Body	-0.0067	0.0017	9.736e-05	---?-+-+--	0.1416
		5	125036315	cg15720112		GRAMD3		-0.0165	0.0042	9.767e-05	-----+---+	0.3046
		19	12954349	cg03333101	MAST1	MAST1	Body	0.0037	0.0009	9.804e-05	++++++++-+	0.4099
		3	136469005	cg02858132	STAG1	STAG1	5'UTR	0.009	0.0023	9.814e-05	+-+?+++++-	0.002518
		3	29967204	cg00807684	RBMS3	Mir_544	Body;Body;Body	0.0062	0.0016	9.819e-05	---?++++++	0.1833
		3	153862102	cg15597696	SGEF	ARHGEF26	Body	0.0055	0.0014	9.827e-05	+++?+++-++	0.745
		6	30644798	cg16161418	KIAA1949	PPP1R18	3'UTR;3'UTR	0.0031	0.0008	9.844e-05	++++++++?+	0.959
		5	150002231	cg06732545	SYNPO	SYNPO	Body;Body	0.0044	0.0011	9.862e-05	-+++++-+++	0.2851
		6	30860300	cg17879299	DDR1	DDR1	Body;Body;Body	-0.0079	0.002	9.869e-05	---?---+?+	0.09268
		11	66244423	cg01623663	PELI3	PELI3	3'UTR;3'UTR	0.0035	0.0009	9.885e-05	----++++++	0.003807
		4	106631912	cg06677089	GSTCD	GSTCD	TSS200;5'UTR	0.004	0.001	9.902e-05	++-?++--++	0.02344
		1	114521775	cg22020227	OLFML3	OLFML3	TSS1500	-0.0089	0.0023	9.911e-05	---?------	0.6476
		11	118477055	cg05730269	PHLDB1	PHLDB1	TSS200;TSS1500;TSS1500	-0.0065	0.0017	9.911e-05	----------	0.8579
		16	87100606	cg26943759		AK125749		-0.0093	0.0024	9.934e-05	---+---+-+	0.2976
		2	43087177	cg07858848		Mir_548		0.0089	0.0023	9.944e-05	+-+?++++++	0.006041
		16	85627648	cg08843623		KIAA0182		0.0055	0.0014	9.945e-05	-+-+++++++	0.3807
		14	75390007	cg26551843	RPS6KL1	RPS6KL1	TSS1500	-0.0014	0.0004	9.962e-05	---+---+--	0.6661
		17	38928380	cg06175447	KRT26	KRT26	1stExon;5'UTR	0.0036	0.0009	0.0001002	++--+++-++	0.5566
		6	42419397	cg18424449	TRERF1	TRERF1	5'UTR	-0.0022	0.0006	0.0001003	---?------	0.5933
		18	74401671	cg22920417		FLJ44881		0.01	0.0026	0.0001005	+-+?++++++	0.07249
		17	72423543	cg22163280		GPRC5C		-0.0058	0.0015	0.0001007	---?------	0.9277
		2	105858730	cg11565042	GPR45	GPR45	1stExon	0.0019	0.0005	0.0001009	-+-?++++++	0.07622
		6	33231322	cg09600532	VPS52	VPS52	Body	0.0036	0.0009	0.0001011	++--++++?+	0.001222
		6	27215328	cg07019072	PRSS16	PRSS16	TSS200	0.0071	0.0018	0.0001012	+++++++++-	0.7336
		1	41948212	cg21862529	EDN2	EDN2	Body	0.0058	0.0015	0.0001014	++++++++-+	0.1229
		4	119989952	cg10713589		SYNPO2		0.0121	0.0031	0.0001017	?++?+++++-	0.153
		6	159240774	cg13026729	EZR	EZR	TSS1500;TSS1500	-0.003	0.0008	0.0001017	---++-----	0.01074
		9	73027862	cg01528792	KLF9	KLF9	1stExon	0.001	0.0003	0.0001017	+++?-+++++	0.7617
		1	166945234	cg22603542	ILDR2	MAEL	TSS1500	-0.0028	0.0007	0.0001018	--+--++---	0.5555
		13	51418020	cg10359157	DLEU7	DLEU7	TSS200	-0.0096	0.0025	0.0001021	----------	0.9214
		16	120902	cg06934747	RHBDF1	RHBDF1	5'UTR	0.0046	0.0012	0.0001022	+++-++++-+	0.05505
		19	1075067	cg17924072	HMHA1	HMHA1	Body	0.0113	0.0029	0.0001023	+++-++++--	0.1958
		2	7018020	cg10959651	RSAD2	RSAD2	1stExon	0.0068	0.0018	0.0001024	+--?+++-++	0.05454
		17	79433150	cg11848015	BAHCC1	BAHCC1	3'UTR	-0.0043	0.0011	0.0001025	---?----+-	0.0155
		18	46990953	cg05904411		DYM		-0.0069	0.0018	0.0001032	---+---+--	0.1175
		6	32121393	cg13102294	PPT2	PPT2	TSS1500;1stExon;5'UTR	-0.0047	0.0012	0.0001035	---+----?+	0.1571
		11	17741070	cg22653976	MYOD1	MYOD1	TSS200	0.0009	0.0002	0.0001035	+++?+++++-	0.4475
		6	24290071	cg11563656	DCDC2	KAAG1	Body	0.0057	0.0015	0.0001039	+-+?++++++	0.1302
		2	233750457	cg08981648	NGEF	NGEF	Body;Body	0.0039	0.001	0.0001044	++++++++++	0.6872
		8	144776547	cg01942003	ZNF707	ZNF707	Body;Body;Body	0.0032	0.0008	0.0001048	+++?++++++	0.5036
		2	74740572	cg00234616	TLX2	TLX2	TSS1500	-0.0033	0.0008	0.000105	---?----++	0.2549
		3	46449313	cg16021018	CCRL2	CCRL2	5'UTR;Body	0.0078	0.002	0.000105	++-+++++++	0.3164
		12	133429949	cg22381955	CHFR	CHFR	Body;Body;Body;Body;Body	0.0036	0.0009	0.0001053	-+++++-+++	0.8371
		10	22623548	cg13327545		COMMD3-BMI1		-0.006	0.0015	0.0001055	+-------+-	0.3632
		17	17463041	cg01750895	PEMT	PEMT	Body;Body;Body	0.0045	0.0012	0.0001055	-++-++++++	0.6538
		11	129684147	cg21093670		TMEM45B		0.0102	0.0026	0.0001058	?++?+++?++	0.9545
		15	90291756	cg23335299		MESP1		-0.0103	0.0027	0.0001063	---+---+--	0.5255
		18	60904328	cg25059899	BCL2	BCL2	Body	-0.0075	0.0019	0.0001063	---------+	0.5942
		8	145048137	cg16720947	PLEC1	PLEC	Body;TSS1500	-0.0052	0.0013	0.0001064	-----+----	0.4481
		17	78800806	cg08939850	RPTOR	RPTOR	Body;Body	0.0109	0.0028	0.0001064	+-+?++++++	0.4338
		7	81399308	cg06055763	HGF	HGF	5'UTR;1stExon;1stExon;1stExon;5'UTR;1stExon;5'UTR;5'UTR;5'UTR;1stExon	0.01	0.0026	0.0001068	+++?+++++-	0.9076
		11	76327232	cg03807330		LRRC32		0.0054	0.0014	0.0001072	+++?++++++	0.05334
		21	28214928	cg20187011	ADAMTS1	ADAMTS1	Body	0.0081	0.0021	0.0001072	+++-+-++++	0.115
		11	2241568	cg13638867		MIR4686		-0.0096	0.0025	0.0001073	-+---+----	0.03205
		7	150716029	cg27594583	ATG9B	NOS3	Body	-0.0013	0.0003	0.0001077	------++-+	0.3717
		11	19372282	cg22946460	NAV2	NAV2	5'UTR;1stExon	0.0055	0.0014	0.000108	++-?++++++	0.6961
		6	11779817	cg01129238	C6orf105	C6orf105	TSS1500;TSS1500	-0.0058	0.0015	0.0001085	+-------++	0.02205
		11	58965571	cg21089930	DTX4	MPEG1	Body	0.0054	0.0014	0.0001088	++++-+++-+	0.2974
		14	69030612	cg27064708	RAD51L1	RAD51B	Body	0.0081	0.0021	0.0001089	+++-+++++-	0.3825
		7	81301114	cg25210573		AY927633		0.0074	0.0019	0.0001097	++-++++++-	0.2139
		12	52262163	cg23089643		ANKRD33		0.0071	0.0018	0.0001098	-++?+++++-	0.01904
		15	29212340	cg03179496	APBA2	APBA2	TSS1500;TSS1500	0.0042	0.0011	0.0001098	-+++++++++	0.5556
		5	82331856	cg02416781		TMEM167A		0.0061	0.0016	0.0001099	+++-+++-++	0.1568
		13	100627929	cg18543610		ZIC5		-0.0082	0.0021	0.0001102	---+------	0.06194
		1	26098310	cg16417374	MAN1C1	MAN1C1	Body	0.0086	0.0022	0.0001104	-++-++++++	0.443
		5	176085644	cg06440373	TSPAN17	TSPAN17	3'UTR;3'UTR;3'UTR	0.0047	0.0012	0.0001106	+++-++++++	0.9658
		1	6138804	cg20415848	KCNAB2	KCNAB2	Body;Body	0.0048	0.0012	0.0001107	+++++++++-	0.1636
		1	23340833	cg03223659		LOC729059		0.0044	0.0011	0.0001108	++-?++-+++	0.01343
		14	78121495	cg18908845		ALKBH1		-0.0019	0.0005	0.000111	--+?----+-	0.6627
		19	11472261	cg08326019	LPPR2	Prion_pknot	Body;Body	-0.0156	0.004	0.000111	--------++	0.007073
		4	166300445	cg00599280	CPE	CPE	1stExon	-0.0015	0.0004	0.0001112	---?-+++-+	0.2069
		19	2493740	cg24101337		GADD45B		-0.006	0.0016	0.0001117	---+---+--	0.3959
		2	134887852	cg10089860		MIR3679		0.0033	0.0009	0.000112	+++?++++++	0.9997
		22	46457998	cg24489344		LOC150381		-0.0057	0.0015	0.0001121	---?----+-	0.3603
		7	134590119	cg17392018	CALD1	CALD1	Body;Body;Body;Body;Body	-0.0094	0.0024	0.0001123	---+----+-	0.0334
		8	98271949	cg05130482		TSPYL5		-0.0201	0.0052	0.0001123	---?------	0.738
		11	22454442	cg14351904		SLC17A6		-0.0053	0.0014	0.0001123	----+-----	0.4571
		1	205326201	cg07429623	KLHDC8A	KLHDC8A	TSS200	-0.013	0.0034	0.0001128	----------	0.1406
		17	73507788	cg21038819	CASKIN2	CASKIN2	Body	0.0033	0.0009	0.0001131	++++++++++	0.1606
		2	219747459	cg03630015	WNT10A	WNT10A	Body	-0.0078	0.002	0.0001132	---?-+---+	0.4576
		17	62778131	cg12562461	LOC146880	LOC146880	TSS1500;TSS200	-0.0069	0.0018	0.0001135	-?--------	0.5653
		2	593391	cg04917275		TMEM18		0.0092	0.0024	0.0001142	?+-?+++?++	0.2742
		6	142623767	cg03128060	GPR126	GPR126	Body;Body;Body;Body	0.0101	0.0026	0.0001143	-+--+++++-	0.2032
		22	42907591	cg02431732	SERHL	SERHL	Body	0.0067	0.0017	0.0001143	+++++++-+-	0.3101
		17	7832680	cg15951188	KCNAB3	KCNAB3	1stExon	-0.0083	0.0022	0.0001144	---?------	0.02867
		16	21715960	cg07084143	OTOA	OTOA	TSS1500;Body;Body	0.0025	0.0007	0.0001145	+?++++++++	0.983
		3	156848137	cg03921696		LOC339894		-0.0076	0.002	0.0001146	---?----+-	0.09236
		1	150119278	cg17850088		VPS45		-0.0098	0.0025	0.0001152	---+------	0.4967
		1	44063259	cg02078626	PTPRF	PTPRF	Body;Body	0.0038	0.001	0.0001159	+++++++-++	0.6748
		4	7657070	cg06875488	SORCS2	DQ572409	Body	-0.0086	0.0022	0.000116	----------	0.3378
		5	138775054	cg18805835	DNAJC18	DNAJC18	Body	-0.001	0.0003	0.000116	--+---++--	0.1053
		20	23016753	cg01277511	SSTR4	SSTR4	1stExon	0.0045	0.0012	0.000116	++-+++++++	0.2992
		20	62461890	cg07376527		ZBTB46		0.0005	0.0001	0.0001165	+++?-++-++	0.2028
		8	143437947	cg11211512	TSNARE1	TSNARE1	5'UTR	-0.0057	0.0015	0.0001168	+--?------	0.5842
		17	78058704	cg06436667	CCDC40	CCDC40	Body	-0.004	0.001	0.0001168	-------+--	0.8435
		20	30865401	cg12901215	KIF3B	KIF3B	TSS200	-0.001	0.0003	0.0001168	-----+---+	0.05697
		8	48172746	cg23536158	KIAA0146	KIAA0146	TSS1500	0.0033	0.0009	0.0001171	+++++++-+-	0.8226
		17	73520850	cg20366832	LLGL2	TSEN54	TSS1500;TSS1500;TSS1500	0.0076	0.002	0.0001172	+++-++++++	0.3669
		1	47906276	cg02294302	FOXD2	FOXD2	3'UTR;1stExon	-0.0043	0.0011	0.0001175	---+------	0.4429
		1	210425852	cg18272538		SERTAD4		-0.0038	0.001	0.0001175	----++----	0.02746
		1	187378159	cg00526629		C1orf99		0.0073	0.0019	0.0001179	+++?+++-++	0.8692
		3	129346288	cg18067793		TMCC1		-0.0047	0.0012	0.0001179	---?----+-	0.05726
		6	42932110	cg03798940	PEX6	GNMT	Body	0.0032	0.0008	0.0001179	-+-+++++++	0.4718
		6	32122528	cg03010186	PPT2	PPT2	Body;Body	0.0008	0.0002	0.000118	-++?+++-?+	0.5262
		3	156848265	cg03454663		LOC339894		-0.0082	0.0021	0.0001182	---?------	0.905
		1	205417560	cg25202407	MIR135B	MIR135B	TSS200	0.004	0.001	0.0001184	-+-+++++++	0.2793
		1	3634867	cg08764037	TP73	TP73	Body;Body;Body;Body	-0.0035	0.0009	0.0001185	---?------	0.4153
		4	17723733	cg08595656	FAM184B	FAM184B	Body	0.0046	0.0012	0.0001186	++++++-++-	0.1611
		11	3253581	cg13016308	MRGPRE	MRGPRE	5'UTR;1stExon	0.0049	0.0013	0.0001188	+++++++++-	0.6341
		1	2262923	cg02896354	MORN1	MORN1	Body	0.005	0.0013	0.0001194	++-?++++++	0.02561
		1	121260892	cg16674351	LOC647121	EMBP1	TSS200	0.0014	0.0004	0.0001197	+?+++++++-	0.4632
		2	382356	cg13170076		FAM150B		-0.0131	0.0034	0.0001198	--+---+---	0.1069
		12	124632549	cg17224596		ZNF664		-0.0088	0.0023	0.0001199	-?-?------	0.6613
		13	113742894	cg10040015	MCF2L	MCF2L	Body;Body	0.0047	0.0012	0.0001201	-+-?++++++	0.5462
		1	45050807	cg14220329	RNF220	RNF220	Body	0.0047	0.0012	0.0001204	++-?-+-+++	0.002978
		11	64026541	cg17155859	PLCB3	PLCB3	Body	0.0038	0.001	0.0001205	+-+++++-+-	0.1556
		6	32121355	cg04105091	PPT2	PPT2	TSS1500;1stExon;5'UTR	-0.0036	0.0009	0.0001211	---?----?-	0.08723
		19	911815	cg22930390	C19orf22	R3HDM4	Body	0.0084	0.0022	0.0001211	++-+-+++++	0.08535
		1	1713944	cg24163210		NADK		-0.0045	0.0012	0.0001213	-+--+-----	0.1538
		2	73453395	cg03796341	SMYD5	SMYD5	3'UTR	0.0038	0.001	0.0001213	++-+++-+++	0.2157
		1	20250186	cg01441698	PLA2G2E	PLA2G2E	TSS200	0.0067	0.0018	0.0001214	-+-?++++++	0.1894
		9	71947038	cg14353958	FAM189A2	FAM189A2	5'UTR;5'UTR	-0.0077	0.002	0.0001219	+----+----	0.2557
		3	2142391	cg10503138	CNTN4	CNTN4	5'UTR	0.0079	0.002	0.0001221	+++++++-+-	0.2754
		11	113932189	cg01439566	ZBTB16	ZBTB16	5'UTR;5'UTR	-0.0021	0.0006	0.0001221	----+----+	0.6855
		6	15244693	cg12694224		JARID2		-0.0063	0.0016	0.0001222	--------+-	0.7875
		8	142371826	cg19187290	GPR20	GPR20	5'UTR	0.0031	0.0008	0.0001222	-+-+++++++	0.4175
		11	116256117	cg06296890		Mir_652		0.0032	0.0008	0.0001222	++++-+++++	0.1046
		11	67399029	cg04191712	TBX10	TBX10	3'UTR	0.0043	0.0011	0.0001223	++-+++++++	0.328
		3	124719009	cg18008247	HEG1	HEG1	Body	-0.0062	0.0016	0.0001225	---?---+--	0.3554
		11	126276006	cg00292447	ST3GAL4	ST3GAL4	5'UTR	0.0052	0.0013	0.0001225	++++++++++	0.6545
		19	48201798	cg13973002	GLTSCR1	GLTSCR1	Body	0.003	0.0008	0.0001228	-+++++++++	0.4785
		3	51999045	cg13142184	PCBP4	PCBP4	5'UTR	0.0036	0.0009	0.0001232	-+++++-+++	0.159
		1	34630944	cg15654121	CSMD2	CSMD2	Body	0.0013	0.0003	0.0001233	+++?+++-+-	0.1852
		1	2139657	cg16117513	C1orf86	C1orf86	TSS1500	0.004	0.001	0.0001236	+++?+++-++	0.05279
		7	19184273	cg24624901		FERD3L		-0.0025	0.0006	0.000124	-----+-+--	0.4725
		1	3829106	cg13461247	LOC100133612	LOC100133612	Body	0.0028	0.0007	0.0001243	-++?+++--+	0.008116
		8	37917868	cg26921611	EIF4EBP1	EIF4EBP1	3'UTR	-0.0065	0.0017	0.0001245	+------+--	0.6133
		10	123919740	cg04972529	TACC2	TACC2	Body;Body	0.0046	0.0012	0.0001249	++++++---+	0.08709
		6	5463751	cg00418528	FARS2	FARS2	Body	0.0091	0.0024	0.0001252	+++?++++++	0.1968
		19	50360070	cg23383098	PTOV1	PTOV1	Body	0.0035	0.0009	0.0001254	++++++++++	0.9093
		10	49671665	cg10501360	ARHGAP22	BC043540	Body	0.0059	0.0016	0.0001258	+++-++++++	0.4713
		9	34318310	cg24773290	KIF24	KIF24	5'UTR	0.0031	0.0008	0.0001259	+?+-++-+++	0.5804
		2	232769280	cg18126504		MIR1471		0.0041	0.0011	0.000126	++++++++++	0.653
		1	209570949	cg22787719		MIR205HG		0.0096	0.0025	0.0001262	-++-++++-+	0.08719
		8	135491059	cg17712224	ZFAT	ZFAT	Body;Body	0.0021	0.0006	0.0001266	+-+?+++-++	0.8235
		16	86168540	cg06895005		LOC146513		0.0032	0.0008	0.0001267	++-++++-++	0.233
		11	71239055	cg14817211	KRTAP5-7	KRTAP5-7	1stExon;3'UTR	0.0045	0.0012	0.0001269	+-+++++++-	0.7937
		4	169577939	cg04743106	PALLD	PALLD	5'UTR;Body;Body	0.007	0.0018	0.000127	++-?++++++	0.8373
		2	60680616	cg23556108	BCL11A	BCL11A	Body;Body	-0.002	0.0005	0.0001272	++------++	0.02566
		1	178445641	cg19498794	RASAL2	RASAL2	3'UTR;3'UTR	-0.011	0.0029	0.0001276	---------+	0.5673
		12	52262090	cg11547667		ANKRD33		0.0045	0.0012	0.0001278	++-+++++++	0.36
		1	3134756	cg10493186	PRDM16	MIR4251	Body;Body	0.008	0.0021	0.0001282	+++?+++++-	0.1939
		12	68959172	cg16253870		RAP1B		0.0084	0.0022	0.0001282	+++?+-+-++	0.3586
		11	3184019	cg12851049	OSBPL5	OSBPL5	5'UTR;5'UTR;5'UTR	0.0054	0.0014	0.0001283	-++?++++++	0.3871
		11	6635401	cg23556886	TPP1	TPP1	3'UTR	0.0029	0.0007	0.0001283	+++-+++++-	0.904
		11	132154781	cg17057934	NTM	NTM	Body;Body;Body;Body	0.0045	0.0012	0.0001283	+++++++++-	0.3271
		1	23880736	cg02978140		ID3		-0.0113	0.003	0.0001295	---?-+----	0.5963
		1	67632028	cg07842386	IL23R	IL23R	TSS200	-0.0063	0.0016	0.0001296	-----+--+-	0.5216
		13	23270757	cg10765171		BC048997		0.0046	0.0012	0.0001303	++-++-++++	0.6697
		21	45140831	cg03366992	PDXK	PDXK	Body	0.0053	0.0014	0.0001303	-+++++++++	0.9081
		11	65180133	cg10003657	FRMD8	FRMD8	3'UTR	0.0061	0.0016	0.0001306	+?+++++++-	0.318
		2	6910518	cg25425537		LINC00487		-0.0099	0.0026	0.0001309	-----+---+	0.1555
		12	123634159	cg16335893		PITPNM2		0.0051	0.0013	0.0001317	++-+++-+++	0.5703
		5	118788126	cg13716421	HSD17B4	HSD17B4	TSS200	-0.0038	0.001	0.0001318	---?--+-++	0.06593
		13	114057583	cg12076709		ADPRHL1		0.004	0.001	0.0001318	++++++-+--	0.614
		4	77661370	cg02413100	SHROOM3	SHROOM3	Body	0.004	0.001	0.0001319	-+-+++++++	0.1054
		10	134756306	cg07421032	C10orf93	TTC40	TSS1500	-0.0027	0.0007	0.0001322	+--?-----+	0.3411
		16	1073155	cg07097367		SOX8		0.0042	0.0011	0.0001322	--++++++++	0.6573
		16	31095566	cg27581721	POL3S	ZNF646	Body	0.0036	0.0009	0.0001324	+++?+++-++	0.4613
		12	14996143	cg13573513	ART4	ART4	5'UTR;1stExon	-0.0091	0.0024	0.0001332	---?-----+	0.148
FDR significant CpGs resulted from meta-analysis of our main model, adjusted for covariates and estimated cell-counts.
Coef: Regression coefficients, SE: standard error, P-value: uncorrected p-value.
Direction:direction of effect for each cohort included in the meta-analysis; methylation higher (+), lower (-) or the CpG was missing (?) in those whose mothers had HDP compared with those who did not.
The order of cohorts is ALSPAC, GenR, Viva, IOW, HS-non-Hispanic, MoBa1, MoBa2, GOYA,PREDO and HS-Hispanic.

## Sheet: Table S3
Meta-analysis of the association between HDP (gestational hypertension and pre-eclampsia) and cord blood DNA methylation.
Given CpGs are statistically significant after FDR correction in unadjusted model.
CpG are sorted by CHR and genomic position.
		CHR	Position	CpG	Mapped Gene	Nearest Gene	Gene Group	Coef	SE	P-value	Direction	Cochran's Q
		1	834356	cg23999112		AK056486		0.0067	0.002	0.0008296	+++?+++++-	0.4319
		1	867938	cg00145911	SAMD11	SAMD11	Body	-0.004	0.0012	0.0005996	---?+--+--	0.03516
		1	942295	cg17142931		ISG15		-0.0063	0.0018	0.0004623	+--?------	0.09508
		1	984383	cg08387293	AGRN	AGRN	Body	0.0044	0.0012	0.000202	++++++++++	0.946
		1	1003529	cg15899727		BC033949		-0.0111	0.0031	0.0004253	----------	0.6505
		1	1022995	cg12743165	C1orf159	C1orf159	Body	-0.0035	0.001	0.0004372	---?------	0.7511
		1	1061521	cg20619296		C1orf159		-0.002	0.0006	0.0003498	----------	0.5049
		1	1078147	cg15207968		LOC254099		-0.0029	0.0008	0.0001344	-------+++	0.07276
		1	1100360	cg15414773		MIR200B		-0.0083	0.0025	0.0008116	-+-?------	0.1973
		1	1100493	cg21475076		MIR200B		-0.0044	0.0012	0.0002092	---?------	0.778
		1	1100557	cg14476334		MIR200B		-0.0086	0.0024	0.0004481	---+------	0.7341
		1	1190523	cg06754550	UBE2J2	UBE2J2	3'UTR;3'UTR;3'UTR;3'UTR	0.003	0.0007	6.345e-06	-+-+++++++	0.1701
		1	1235430	cg06759632	ACAP3	ACAP3	Body	-0.0038	0.0011	0.0006384	+---------	0.4396
		1	1246414	cg26369180	PUSL1	CPSF3L	Body	0.0038	0.0009	2.078e-05	-+++++-+++	0.09555
		1	1310775	cg11518257	AURKAIP1	AURKAIP1	TSS200;1stExon;TSS1500;5'UTR	0.0022	0.0006	0.0003732	+?+?-+++-+	0.00601
		1	1356764	cg10380643	LOC441869	ANKRD65	TSS200;TSS200	-0.0063	0.0019	0.0007329	---+-+----	0.2108
		1	1361216	cg22517356	TMEM88B	TMEM88B	TSS1500	-0.0073	0.0021	0.0003915	-------+-+	0.4358
		1	1473141	cg06205922	C1orf70	TMEM240	Body	-0.0011	0.0003	0.0004645	+---------	0.7463
		1	1476661	cg09612202	C1orf70	SSU72	TSS1500	0.0065	0.0018	0.0004071	++-++++++-	0.05037
		1	1487538	cg18312113	SSU72	SSU72	Body	0.0053	0.0012	7.051e-06	+++?+++++-	0.1368
		1	1490809	cg07211239	SSU72	SSU72	Body	0.0074	0.0019	0.0001499	-++++++++-	0.3398
		1	1550773	cg18123911	MIB2	MIB2	TSS1500;TSS200;TSS200;TSS200;TSS200;TSS200	0.0005	0.0001	0.0007695	+++?++++++	0.02926
		1	1689610	cg08122070	NADK	NADK	Body	0.0152	0.004	0.000132	+++++++++-	0.5619
		1	1711185	cg02280859	NADK	NADK	TSS1500	0.0093	0.0026	0.0002636	+?+?++++++	0.5963
		1	1846046	cg06443644	CALML6	CALML6	TSS1500	-0.0041	0.0012	0.000855	---+------	0.3723
		1	1855303	cg03547078		C1orf222		-0.005	0.0015	0.0007722	-+-?+--+--	0.4845
		1	1936711	cg23037871	KIAA1751	KIAA1751	TSS1500	-0.0056	0.0016	0.0003581	+---------	0.5658
		1	1953109	cg14974223	GABRD	GABRD	Body	-0.0051	0.0013	7.157e-05	+--?------	0.2675
		1	1978732	cg18120323		PRKCZ		-0.0132	0.0035	0.0001674	---+------	0.7647
		1	1983033	cg05929117	PRKCZ	PRKCZ	Body	-0.0063	0.0015	3.963e-05	---+------	0.6459
		1	1992534	cg24447775	PRKCZ	PRKCZ	Body	-0.0052	0.0014	0.000161	-------+--	0.04026
		1	2041103	cg25319188	PRKCZ	PRKCZ	5'UTR;Body;5'UTR	-0.0016	0.0005	0.0004116	+--?+--+--	0.05857
		1	2060236	cg11796233	PRKCZ	PRKCZ	5'UTR;Body;5'UTR	-0.0036	0.001	0.0002755	----------	0.5743
		1	2064046	cg25845463	PRKCZ	PRKCZ	5'UTR;Body;5'UTR	-0.008	0.0024	0.0007823	-+-?------	0.00705
		1	2066006	cg22366001	PRKCZ	PRKCZ	5'UTR;Body;5'UTR	-0.0039	0.0011	0.0006791	----------	0.9114
		1	2082315	cg26930596	PRKCZ	PRKCZ	Body;Body;Body	0.0099	0.0026	0.000136	+++++++++-	0.002044
		1	2137665	cg14076971	C1orf86	C1orf86	5'UTR	-0.0068	0.0019	0.0003198	-+--------	0.1204
		1	2203012	cg06087623	SKI	SKI	Body	-0.0006	0.0002	0.0001719	---?------	0.7208
		1	2203589	cg01949002	SKI	SKI	Body	-0.0102	0.0025	3.969e-05	+--+-----+	0.05309
		1	2249896	cg06368978		MORN1		-0.0028	0.0008	0.0002505	---------+	0.411
		1	2266138	cg04992757	MORN1	MORN1	Body	-0.0043	0.0012	0.0004263	----+--+--	0.008448
		1	2271419	cg22519947	MORN1	MORN1	Body	-0.0015	0.0004	0.000547	+------+--	0.5338
		1	2333762	cg25154306	RER1	PEX10	Body	0.0015	0.0004	0.0001064	+++++-++++	0.0644
		1	2407718	cg21285056	PLCH2	PLCH2	TSS200	-0.0083	0.0017	1.568e-06	---?------	0.2463
		1	2435632	cg19911801	PLCH2	PLCH2	Body	-0.007	0.0018	0.0001012	---?+---+-	0.3927
		1	2450205	cg25993158	PANK4	PANK4	Body	0.003	0.0008	0.0002379	-++?++++++	0.2987
		1	2458258	cg08153752	PANK4	PANK4	TSS1500	-0.0019	0.0005	5.664e-05	------++--	0.1299
		1	2458298	cg06186150	PANK4	PANK4	TSS1500	-0.0017	0.0005	0.0001757	-------+--	0.719
		1	2465544	cg15678662		HES5		-0.0053	0.0015	0.0003595	-----+----	0.2678
		1	2467281	cg12443001		HES5		-0.0067	0.0018	0.000157	----------	0.9035
		1	2516401	cg00205605		FAM213B		-0.0044	0.0013	0.0006864	----+----+	0.1324
		1	2529902	cg17740752	MMEL1	FAM213B	Body	-0.0079	0.0018	7.929e-06	-----+----	0.1401
		1	2772212	cg13923696		TTC34		-0.005	0.0012	6.437e-05	+--?-----+	0.08053
		1	2792637	cg15522425		TTC34		-0.0063	0.0018	0.0005126	+---------	0.3008
		1	2792704	cg15325070		TTC34		-0.0069	0.0019	0.0002915	----------	0.2212
		1	2820665	cg17827148		TTC34		-0.005	0.0013	8.965e-05	-----+----	0.4917
		1	2839179	cg00905419		ACTRT2		-0.002	0.0005	2.417e-05	----------	0.3372
		1	2844871	cg23640231		ACTRT2		-0.0038	0.0009	3.229e-05	-------+--	0.05351
		1	2885134	cg01301282		ACTRT2		-0.0075	0.0018	2.938e-05	---?------	0.583
		1	2885168	cg11737757		ACTRT2		-0.01	0.0027	0.0001611	---?---+--	0.5489
		1	2939463	cg13947317	ACTRT2	ACTRT2	1stExon;3'UTR	-0.0021	0.0006	0.0006063	---?---+--	0.4646
		1	3001100	cg21107944	PRDM16	PRDM16	Body;Body	-0.0031	0.0009	0.0004899	+------+--	0.5728
		1	3017674	cg23086843	PRDM16	MIR4251	Body;Body	-0.0026	0.0007	0.0002651	---?---+--	0.5517
		1	3023977	cg12701603	PRDM16	MIR4251	Body;Body	-0.0038	0.001	0.000283	----------	0.7079
		1	3026154	cg05641535	PRDM16	MIR4251	Body;Body	-0.0027	0.0007	0.0002991	+--?+--+--	0.2742
		1	3047342	cg22949832	PRDM16	MIR4251	Body;Body	-0.0026	0.0006	1.295e-05	+--?----+-	0.008598
		1	3052175	cg04134748	PRDM16	MIR4251	Body;Body	-0.0098	0.0028	0.0004755	-------+--	0.08979
		1	3090134	cg12133962	PRDM16	MIR4251	Body;Body	-0.0074	0.0019	0.0001014	---?-----+	0.06443
		1	3115545	cg10115320	PRDM16	MIR4251	Body;Body	-0.0029	0.0008	0.0007709	---------+	0.6965
		1	3121514	cg05804170	PRDM16	MIR4251	Body;Body	-0.0052	0.0011	6.131e-06	+--?-----+	0.3513
		1	3121727	cg12408250	PRDM16	MIR4251	Body;Body	-0.0053	0.0015	0.0003441	---?-----+	0.6727
		1	3128286	cg02769687	PRDM16	MIR4251	Body;Body	-0.0036	0.001	0.0001838	+---+--+--	0.2209
		1	3140709	cg05712300	PRDM16	MIR4251	Body;Body	-0.0026	0.0007	0.0005276	+------++-	0.0669
		1	3159615	cg13175786	PRDM16	MIR4251	Body;Body	-0.0031	0.0009	0.0002991	---?------	0.2366
		1	3162454	cg12800122	PRDM16	MIR4251	Body;Body	-0.0009	0.0003	0.0008501	+--?-----+	0.2274
		1	3189088	cg13434489	PRDM16	MIR4251	Body;Body	-0.0017	0.0005	0.0005778	+------+--	0.1237
		1	3207502	cg11250802	PRDM16	PRDM16	Body;Body	-0.0024	0.0007	0.000289	+--?------	0.7601
		1	3210424	cg24298696	PRDM16	PRDM16	Body;Body	-0.0031	0.0009	0.0005838	---?-----+	0.5556
		1	3319433	cg19317333	PRDM16	PRDM16	Body;Body	-0.0024	0.0007	0.0005134	+---------	0.6753
		1	3352435	cg01062116	PRDM16	PRDM16	3'UTR;3'UTR	-0.0022	0.0006	0.0008444	---?---+--	0.02495
		1	3445026	cg24544656	MEGF6	MEGF6	Body	-0.0047	0.0014	0.000825	-------+--	0.5052
		1	3496101	cg00927134	MEGF6	MIR551A	Body	-0.0032	0.0009	0.0004517	-----+----	0.2969
		1	3559630	cg21386795	WDR8	WRAP73	Body	-0.0019	0.0006	0.0007625	+--?---+--	0.7578
		1	3635100	cg22039909	TP73	TP73	Body;Body;Body;Body	-0.0092	0.0021	1.53e-05	---?----+-	0.159
		1	3687108	cg03937687	CCDC27	CCDC27	Body	0.0035	0.001	0.0007719	-+++-+++++	0.03919
		1	3688257	cg02214783	LOC388588	CCDC27	TSS1500	-0.0043	0.0012	0.0004398	----------	0.6925
		1	3731959	cg14922732	KIAA0562	CEP104	3'UTR	0.0042	0.0012	0.0004404	++-+++++?+	0.1388
		1	4079006	cg08847614		LOC728716		-0.0038	0.001	0.0001222	-------+--	0.5093
		1	4129718	cg18641908		LOC728716		-0.0078	0.0023	0.0005229	--+?+----+	0.1239
		1	4230824	cg22040874		LOC728716		-0.0026	0.0007	0.0002086	----+-----	0.06682
		1	4542769	cg01720475		LOC284661		-0.0014	0.0004	0.0001617	---?---+--	0.5858
		1	4831200	cg02411275	AJAP1	AJAP1	Body;Body	-0.0065	0.0019	0.0005152	+---++----	0.077
		1	5768486	cg10591042		AK125078		-0.0028	0.0008	0.0003399	----+-----	0.6843
		1	5917845	cg24883265		MIR4689		-0.0067	0.002	0.000631	+--?------	0.6248
		1	5937158	cg10639277	NPHP4	NPHP4	Body	-0.0032	0.0009	0.0002882	-------+--	0.8346
		1	5950209	cg01309569	NPHP4	NPHP4	Body	0.0107	0.0032	0.0007988	++-?+++-+-	0.02522
		1	5968728	cg24693635	NPHP4	NPHP4	Body	0.0054	0.0015	0.0002084	-+++++++--	0.01547
		1	6086148	cg12604162	KCNAB2	KCNAB2	TSS1500;TSS1500	0.0013	0.0004	0.0008084	+++-++++++	0.5609
		1	6189040	cg00913953	CHD5	CHD5	Body	-0.0011	0.0003	0.0001603	---?---+--	0.2008
		1	6205325	cg11069824	CHD5	CHD5	Body	-0.0119	0.0029	5.209e-05	-?--------	0.2514
		1	6205418	cg15727545	CHD5	CHD5	Body	-0.0069	0.0016	8.597e-06	+--?------	0.243
		1	6420713	cg10219223	ACOT7	ACOT7	Body;5'UTR;1stExon;Body	0.0064	0.0015	3.283e-05	++-++++++-	0.5457
		1	6476916	cg05594095	HES2	HES2	3'UTR	-0.0052	0.0014	0.0001897	---?+--+--	0.0135
		1	6514605	cg10210806	ESPN	ESPN	Body	-0.0076	0.0019	4.873e-05	-?-+-----+	0.67
		1	6520772	cg01715088	ESPN	ESPN	3'UTR	-0.002	0.0006	0.000467	-------+-+	0.5315
		1	6521121	cg23449295		TNFRSF25		-0.0104	0.0027	0.00011	----------	0.444
		1	6521490	cg10982045	TNFRSF25	TNFRSF25	3'UTR;3'UTR;3'UTR;3'UTR;3'UTR	-0.0128	0.0038	0.000693	---?------	0.148
		1	6535492	cg06804846	PLEKHG5	PLEKHG5	Body;Body;Body;Body;Body	-0.0065	0.0018	0.0003895	---++----+	0.484
		1	6556248	cg01429933	PLEKHG5	PLEKHG5	Body;Body	0.0088	0.0024	0.0002727	+++?+++++-	0.03475
		1	6566528	cg10700634	PLEKHG5	PLEKHG5	Body	-0.0039	0.001	6.647e-05	---?------	0.6316
		1	6580525	cg06972903	PLEKHG5	PLEKHG5	TSS1500	-0.0033	0.0009	0.0002057	+------+--	0.4893
		1	6631046	cg21397848	TAS1R1	TAS1R1	Body;Body;Body;Body	-0.0035	0.001	0.0005855	+----+----	0.3131
		1	7201539	cg21443133	CAMTA1	CAMTA1	Body	-0.006	0.0015	4.424e-05	---?------	0.6363
		1	7527781	cg24455634	CAMTA1	CAMTA1	Body	0.0067	0.0019	0.0005879	-+++-++++-	0.01959
		1	7543471	cg06077003	CAMTA1	CAMTA1	Body	-0.0046	0.0012	0.0001348	---?------	0.07802
		1	7565342	cg03945034	CAMTA1	CAMTA1	Body	-0.0032	0.0009	0.0001758	---?------	0.9946
		1	7757374	cg23228279	CAMTA1	CAMTA1	Body	-0.0051	0.0014	0.0002393	---?------	0.3185
		1	7757378	cg22361543	CAMTA1	CAMTA1	Body	-0.0041	0.0011	9.746e-05	---?------	0.6471
		1	8087518	cg13808198	ERRFI1	ERRFI1	TSS1500	-0.0099	0.0022	4.639e-06	----------	0.7154
		1	8374935	cg25939728		SLC45A1		-0.0077	0.002	8.589e-05	----------	0.4608
		1	8395557	cg23262827	SLC45A1	SLC45A1	Body	-0.0015	0.0004	0.0005163	+--?+--+--	0.2051
		1	8763046	cg16908156	RERE	RERE	5'UTR;5'UTR	0.0016	0.0004	0.0001296	+++?+++-++	0.1088
		1	9005474	cg23738308	CA6	CA6	TSS1500	-0.003	0.0009	0.0007055	---------+	0.7582
		1	9047007	cg12102235		CA6		0.0084	0.0023	0.0001898	++++-++-+-	0.061
		1	9118237	cg00690929	SLC2A5	SLC2A5	Body;Body;Body	-0.0074	0.0019	7.467e-05	---?---+-+	0.06451
		1	9131710	cg17554996	SLC2A5	SLC2A5	Body	0.0057	0.0017	0.0008002	++++-++++-	0.1247
		1	9145034	cg14565651	SLC2A5	SLC2A5	Body	0.0092	0.0023	8.683e-05	-++?++++++	0.1658
		1	9210823	cg07111595		MIR34A		-0.0069	0.0015	5.325e-06	+---------	0.4585
		1	9324232	cg01975877	H6PD	H6PD	Body	-0.0017	0.0004	9.205e-05	+------+--	0.2767
		1	9377984	cg26363759	SPSB1	SPSB1	5'UTR	0.0138	0.004	0.0006387	+++++++++-	0.8539
		1	9477578	cg18114129		5S_rRNA		-0.0039	0.0009	2.136e-05	-------+--	0.4174
		1	9653338	cg13370852	TMEM201	TMEM201	Body;Body	0.0055	0.0016	0.0004128	++-++++-++	0.07403
		1	9664205	cg15685988	TMEM201	TMEM201	Body;3'UTR	0.0037	0.0011	0.0006416	-+++-+++-+	0.04527
		1	9750213	cg24859236	PIK3CD	PIK3CD	5'UTR	-0.0049	0.0014	0.0007654	----------	0.00395
		1	9822207	cg02538833	CLSTN1	CLSTN1	Body;Body	-0.0072	0.0016	8.843e-06	---?---+--	0.7289
		1	10651801	cg01834541	PEX14	PEX14	Body	-0.0056	0.0009	1.892e-09	---------+	0.3789
		1	10665515	cg23072051	PEX14	PEX14	Body	-0.0054	0.0015	0.0003574	---?---+--	0.259
		1	10690564	cg16057915	PEX14	PEX14	3'UTR	0.0072	0.0021	0.0006609	+++?+++-+-	0.4068
		1	10690588	cg07357157	PEX14	PEX14	3'UTR	0.0073	0.002	0.0001991	+++?+++-+-	0.1197
		1	10723630	cg15031409	CASZ1	CASZ1	Body;Body	-0.0082	0.0017	1.911e-06	---?------	0.7698
		1	10743216	cg13428086	CASZ1	Mir_584	Body;Body	-0.0052	0.0015	0.0005731	---------+	0.2664
		1	10825554	cg25618916	CASZ1	CASZ1	5'UTR;5'UTR	-0.0043	0.0011	0.000113	-----+----	0.1488
		1	10917344	cg16427321		CASZ1		-0.005	0.0013	9.867e-05	+----+-+--	0.0348
		1	11042161	cg01770019	C1orf127	C1orf127	TSS200	-0.0057	0.0016	0.0003639	---+++----	0.072
		1	11107048	cg12888113	MASP2	MASP2	Body;Body	-0.0016	0.0005	0.0006783	---?+--+--	0.05332
		1	11211274	cg07922924	MTOR	MTOR	Body	-0.0029	0.0007	4.705e-05	---?------	0.887
		1	11433296	cg05369428		UBIAD1		-0.0043	0.001	1.265e-05	+---------	0.3321
		1	11708564	cg24878594	FBXO2	FBXO2	3'UTR	-0.0053	0.0014	0.0001383	+--+------	0.07836
		1	11718175	cg11069276	FBXO44	FBXO44	Body;Body;Body;Body	0.0065	0.0016	3.956e-05	+++?++++-+	0.2925
		1	12217629	cg21393163		TNFRSF1B		0.006	0.0017	0.0003354	+-+?++++++	0.04517
		1	12223543	cg00175403		TNFRSF1B		-0.01	0.0026	8.634e-05	---------+	0.3994
		1	12230509	cg18124517	TNFRSF1B	TNFRSF1B	Body	0.0092	0.0022	2.751e-05	++++++++++	0.1785
		1	12238390	cg22677556	TNFRSF1B	TNFRSF1B	Body	0.0107	0.0031	0.0004843	+++-++++++	0.8194
		1	12241073	cg05599723	TNFRSF1B	MIR4632	Body	0.0118	0.0033	0.0003142	+++++++++-	0.1564
		1	12508122	cg20931951	VPS13D	VPS13D	Body;Body	-0.0027	0.0008	0.0006297	+--?------	0.03719
		1	12517834	cg10039523	VPS13D	VPS13D	Body;Body	0.0056	0.0015	0.0001848	+++?++++++	0.6874
		1	12774904	cg19620994	AADACL3	AADACL3	TSS1500;TSS1500	0.0134	0.0039	0.0005867	++-+-++++-	0.0238
		1	12787380	cg04291383	AADACL3	AADACL3	3'UTR;3'UTR	-0.0034	0.001	0.0004895	----+---+-	0.4587
		1	12805849	cg18839416	C1orf158	C1orf158	TSS1500	-0.0056	0.0016	0.0006697	-----+----	0.5283
		1	13838127	cg17824277		LRRC38		-0.0027	0.0007	8.469e-05	---?------	0.7379
		1	13881447	cg01405084		PDPN		-0.0029	0.0009	0.0006915	+--?+-----	0.01046
		1	14092249	cg07552723	PRDM2	PRDM2	Body;Body;5'UTR;Body	0.0068	0.0019	0.0003041	-+++++++++	0.3162
		1	14870226	cg17785202		KAZN		0.0165	0.0038	1.135e-05	+++?+++++-	0.02741
		1	15175204	cg22723001	KIAA1026	KAZN	Body;Body	-0.0019	0.0005	0.0002971	----------	0.197
		1	15323186	cg26039298	KIAA1026	KAZN	Body;Body;Body;Body;Body	-0.005	0.0014	0.0003037	---?-----+	0.4101
		1	15547652	cg15522517		TMEM51		-0.0053	0.0014	0.0001679	-----+---+	0.2914
		1	15655927	cg09252331	FHAD1	AK055853	Body	-0.0061	0.0013	1.08e-06	----------	0.2504
		1	15751063	cg20149780	EFHD2	EFHD2	Body	-0.0071	0.0021	0.0006299	-------+--	0.2089
		1	16084445	cg17276021	FBLIM1	FBLIM1	TSS1500	-0.0044	0.0013	0.0006899	---++-----	0.4132
		1	16264490	cg07180355	SPEN	SPEN	Body	0.0035	0.0009	7.076e-05	++-?++++++	0.04458
		1	16348397	cg14742211	CLCNKA	CLCNKA	TSS200;TSS200	-0.0069	0.0018	0.0001906	---?---+--	0.6053
		1	16442379	cg10312679		EPHA2		-0.0049	0.0014	0.0003569	--+?+-----	0.008766
		1	16465562	cg00107046	EPHA2	EPHA2	Body	0.0047	0.0013	0.0003312	-++?++++++	0.02411
		1	16472461	cg03258665	EPHA2	EPHA2	Body	-0.0102	0.0027	0.0001208	----------	0.9479
		1	16754499	cg27511957	SPATA21	SPATA21	Body	-0.004	0.001	0.0001335	---?-+----	0.02173
		1	16764218	cg20815571	SPATA21	SPATA21	TSS1500	-0.0038	0.001	0.0001435	---?------	0.6952
		1	17294772	cg23114771	CROCC	CROCC	Body	-0.0011	0.0003	0.0006133	---?+--+--	0.06905
		1	17381800	cg08737815	SDHB	SDHB	TSS1500	-0.0015	0.0005	0.0007415	---+------	0.7601
		1	17520718	cg08877463		PADI1		-0.0043	0.0012	0.0004512	-------+--	0.7645
		1	17551678	cg23213951	PADI1	PADI1	Body	-0.0032	0.0009	0.000621	----------	0.3741
		1	17882998	cg04562757	ARHGEF10L	ARHGEF10L	5'UTR	-0.0058	0.0015	0.0001614	-----+----	0.4493
		1	18959268	cg00065215	PAX7	PAX7	Body;Body;Body	0.001	0.0003	0.0007662	+++?++-+++	0.2607
		1	19000726	cg26530301	PAX7	PAX7	Body;Body;Body	-0.0086	0.0024	0.0004198	---?------	0.67
		1	19206559	cg16823064	ALDH4A1	MIR4695	Body;Body;Body	-0.0026	0.0008	0.0006756	+--?-----+	0.4398
		1	19209742	cg12058507	ALDH4A1	MIR4695	Body;Body;Body	-0.0014	0.0004	0.0005727	+------+--	0.08279
		1	19251115	cg05626128	IFFO2	IFFO2	Body	0.0077	0.0019	3.316e-05	+++-+++++-	0.01519
		1	19732786	cg16694480	CAPZB	Metazoa_SRP	Body	0.0141	0.0032	7.828e-06	-++?++++++	0.5453
		1	19808575	cg15826519	CAPZB	CAPZB	Body	0.009	0.002	9.735e-06	+++?+++++-	0.4724
		1	19890415	cg12141340		MINOS1		-0.0041	0.001	2.48e-05	+--?------	0.3724
		1	20007397	cg25939380		TMCO4		-0.0019	0.0004	2.153e-06	---?------	0.2768
		1	21031238	cg18878886	KIF17	KIF17	Body;Body	-0.0023	0.0007	0.0008539	---?---+--	0.9099
		1	21042397	cg03626238	KIF17	KIF17	Body;Body	-0.0093	0.0026	0.0002722	----------	0.3962
		1	21376633	cg26561681	EIF4G3	EIF4G3	5'UTR	0.0133	0.0039	0.0006982	+++++++++-	0.5343
		1	21615863	cg16603916	ECE1	ECE1	Body;Body;Body	0.0085	0.0018	2.929e-06	+++?-++++-	0.005017
		1	21629726	cg12460254	ECE1	LOC100506801	Body	-0.0071	0.0019	0.0002365	----++---+	0.04633
		1	22137992	cg00574196	LDLRAD2	LDLRAD2	TSS1500	-0.0052	0.0014	0.0002671	--------+-	0.03247
		1	22213376	cg00543840	HSPG2	HSPG2	Body	-0.0077	0.0022	0.0005336	--+-------	0.2174
		1	22228582	cg24332002	HSPG2	HSPG2	Body	0.009	0.0019	1.829e-06	++++++++++	0.2011
		1	22378412	cg02060627	CDC42	CDC42	TSS1500;TSS1500;TSS1500	-0.0139	0.0031	7.398e-06	----------	0.5116
		1	22432629	cg07033286		WNT4		-0.0028	0.0007	7.005e-05	+------+--	0.02619
		1	22456037	cg02839875	WNT4	WNT4	Body	0.0076	0.0021	0.0003049	+++++++-++	0.3434
		1	23003569	cg02623028		C1QB		-0.0086	0.0023	0.0001633	---++-----	0.001574
		1	23108861	cg14787964	EPHB2	MIR4684	Body;Body	-0.0127	0.0035	0.000321	--+?-+----	0.03178
		1	23112654	cg04233054	EPHB2	MIR4684	Body;Body	-0.003	0.0009	0.0005798	+------+--	0.01861
		1	23181832	cg04914283	EPHB2	MIR4253	Body;Body	-0.0038	0.0011	0.0004699	----------	0.9517
		1	23880736	cg02978140		ID3		-0.0102	0.0028	0.0002962	---?------	0.9935
		1	24053853	cg10511985		TCEB3		0.0089	0.0026	0.0005497	++++-++++-	0.07579
		1	24077973	cg22014430	TCEB3	TCEB3	Body	-0.0059	0.0015	0.0001015	----+-----	0.01143
		1	24152592	cg25037394	HMGCL	HMGCL	TSS1500;TSS1500	0.0051	0.0015	0.0007682	+++---+--+	0.03192
		1	24230384	cg23287243	CNR2	CNR2	5'UTR	-0.0087	0.002	1.073e-05	+--?+-----	0.207
		1	24469768	cg21293216	IL22RA1	IL22RA1	TSS200	-0.0097	0.0021	2.506e-06	-------+--	0.2446
		1	24655961	cg12405265	GRHL3	GRHL3	Body;5'UTR;Body	-0.0099	0.003	0.0008075	+--?-+----	0.3294
		1	25051716	cg15649857		CLIC4		-0.0081	0.0019	3.09e-05	---?------	0.3215
		1	25125668	cg20682390	CLIC4	CLIC4	Body	-0.0035	0.001	0.0002996	---+------	0.3371
		1	25358981	cg20692268		RUNX3		0.0099	0.0028	0.0003919	+++-+++++-	0.5791
		1	25753676	cg24051798		RHCE		0.0066	0.0015	1.919e-05	++-++-++-+	0.2801
		1	25941529	cg02890896		MAN1C1		-0.0041	0.0012	0.0004515	-------+--	0.5675
		1	25948511	cg19595760	MAN1C1	MAN1C1	Body	0.0095	0.0022	1.52e-05	++++-++++-	0.1151
		1	26070246	cg22724943	MAN1C1	MAN1C1	Body	-0.0044	0.0013	0.0008065	-----+-+--	0.5428
		1	26097918	cg06092310	MAN1C1	MAN1C1	Body	0.0027	0.0007	0.0003057	++++-+++++	0.6185
		1	26235868	cg20826610		STMN1		-0.0025	0.0007	0.0003027	---?+-----	0.277
		1	26857284	cg13092108	RPS6KA1	RPS6KA1	Body	0.0057	0.0015	0.0002188	+++?++++++	0.6762
		1	27337923	cg14665203	FAM46B	FAM46B	Body	-0.0051	0.0014	0.000224	---?------	0.7387
		1	27384423	cg04249191		BC016143		-0.0086	0.0021	5.082e-05	----------	0.6637
		1	27436154	cg11244695	SLC9A1	SLC9A1	Body	-0.005	0.0013	0.0001062	-------+-+	0.3502
		1	27532592	cg07357033		DL490887		-0.0032	0.0009	0.000151	-------+--	0.4601
		1	27673775	cg00310404	SYTL1	SYTL1	Body	-0.0056	0.0014	4.286e-05	+------+--	0.4764
		1	27675587	cg21139713	SYTL1	SYTL1	Body	-0.0048	0.0014	0.000702	+---------	0.1876
		1	27884345	cg24534743	AHDC1	AHDC1	5'UTR	0.0054	0.0015	0.0002732	++-+-++++-	0.001547
		1	27891416	cg23613162	AHDC1	AHDC1	5'UTR	-0.0063	0.0018	0.0003148	-----+----	0.508
		1	27895372	cg05920908	AHDC1	AHDC1	5'UTR	0.0016	0.0004	0.0002558	+++?++++++	0.7426
		1	28202173	cg16684817	C1orf38	C1orf38	Body;Body;Body	0.0196	0.0039	4.972e-07	+++++++++-	0.0108
		1	28593732	cg26341453	SESN2	SESN2	Body	-0.0061	0.0018	0.0007831	----------	0.8445
		1	28623081	cg17903590		SESN2		-0.0068	0.002	0.0008296	-------+-+	0.2642
		1	29138919	cg20003692	OPRD1	OPRD1	1stExon	0.0004	0.0001	5.989e-05	+++?-+++++	0.8432
		1	29211119	cg11690983		EPB41		-0.0072	0.0021	0.0004876	+---------	0.1787
		1	29458219	cg03057855		TMEM200B		-0.0018	0.0004	1.001e-05	-+-?---+--	0.0007452
		1	29645667	cg20981107	PTPRU	PTPRU	Body;Body;Body	-0.003	0.0009	0.0005463	---?-----+	0.7467
		1	29676588	cg26341619		PTPRU		-0.0022	0.0006	0.0005864	+---+--+--	0.0103
		1	31457938	cg21861265	PUM1	PRO0611	Body;Body	-0.0029	0.0007	9.183e-05	----------	0.8352
		1	31982773	cg21546601	LOC284551	LOC284551	TSS1500	-0.0022	0.0007	0.0006774	----------	0.5169
		1	32231019	cg00826603	BAI2	BAI2	TSS1500	-0.0062	0.0015	2.351e-05	+--+-+----	0.04724
		1	32303910	cg05130830		SPOCD1		-0.005	0.0013	0.0001217	+----+----	0.161
		1	32321494	cg00988548		SPOCD1		-0.0054	0.0015	0.0004104	+--------+	0.05527
		1	32355084	cg07222861		PTP4A2		0.0015	0.0004	0.0002629	+?+++-++++	0.3003
		1	32674341	cg00293644	DCDC2B	IQCC	TSS1500	0.0069	0.0017	2.969e-05	-+++-++-++	0.2438
		1	32714146	cg14258143	FAM167B	FAM167B	Body	0.0047	0.0011	2.251e-05	++++++++++	0.8901
		1	33234487	cg13629162	KIAA1522	KIAA1522	Body	-0.0036	0.001	0.0005055	+--+------	0.7324
		1	33449162	cg08034389		BC036308		-0.0021	0.0006	0.000441	-------+-+	0.4749
		1	33473905	cg11202380	AK2	AK2	3'UTR	0.0046	0.0012	6.727e-05	++-?+++++-	0.1244
		1	33793808	cg23202722	PHC2	MIR3605	Body;Body	0.0143	0.0038	0.0001832	+++?-++++-	0.01548
		1	33828944	cg15528028	PHC2	PHC2	Body	-0.0117	0.0028	3.033e-05	---?------	0.9171
		1	33848786	cg02362848		PHC2		-0.0029	0.0008	0.0003792	+------+--	0.08169
		1	34630944	cg15654121	CSMD2	CSMD2	Body	0.0012	0.0003	0.0002101	+++?+++-+-	0.1945
		1	35223247	cg13170235	GJB5	GJB5	Body	-0.0018	0.0005	0.0001952	+---------	0.5524
		1	35246223	cg13488851	GJB3	GJB3	TSS1500	-0.0035	0.001	0.0003993	---------+	0.833
		1	35914081	cg13877715	KIAA0319L	KIAA0319L	Body	0.0086	0.0024	0.0003993	+++?+++++-	0.2525
		1	36026419	cg18125241	NCDN	KIAA0319L	Body;Body;Body	0.0046	0.0012	0.0001856	-++?+++--+	0.02624
		1	36348278	cg27094188	EIF2C1	EIF2C1	TSS1500	-0.0041	0.0011	0.0002451	+--------+	0.3864
		1	36546898	cg27446442		TEKT2		-0.0047	0.0012	0.0001108	+--?----+-	0.2634
		1	36771021	cg10622536	C1orf113	THRAP3	TSS1500	-0.0076	0.0017	9.634e-06	-------+--	0.1294
		1	36771844	cg17710804	C1orf113	SH3D21	TSS1500;TSS200	-0.0056	0.0016	0.0004057	---?------	0.3809
		1	36793290	cg06774445		SH3D21		0.0072	0.0021	0.0005575	-++?-++++-	0.02683
		1	36809495	cg25031061	STK40	STK40	Body	0.0067	0.0017	0.0001172	-++++++++-	0.08113
		1	36949518	cg15210817	CSF3R	CSF3R	TSS1500;TSS1500;TSS1500;TSS1500	-0.0052	0.0014	0.000158	-----+----	0.2633
		1	37947371	cg27229484	ZC3H12A	ZC3H12A	Body	0.0098	0.0027	0.0002416	+++?+++++-	0.04017
		1	37980396	cg01711073	MEAF6	MEAF6	TSS200	0.0004	0.0001	0.0008493	+++?+++-++	0.007061
		1	38020399	cg20768399	SNIP1	SNIP1	TSS1500	0.0066	0.0019	0.000409	-+-+++++++	0.4879
		1	38022657	cg14830003	DNALI1	DNALI1	1stExon	-0.0025	0.0007	0.0007488	---+-----+	0.3955
		1	38152104	cg16926734	C1orf109	C1orf109	Body	0.0039	0.001	7.191e-05	+++++++-+-	0.141
		1	38495051	cg16317038		UTP11L		-0.0107	0.0029	0.0002461	---?------	0.7788
		1	38508155	cg07077978		POU3F1		-0.0103	0.002	3.906e-07	-------+-+	0.5498
		1	38529973	cg18767964		POU3F1		-0.0058	0.0013	1.524e-05	--------+-	0.2576
		1	39337506	cg03731661	MYCBP	MYCBP	Body	-0.0095	0.0022	1.052e-05	+-+?------	0.226
		1	39470631	cg16314441	AKIRIN1	AKIRIN1	3'UTR;3'UTR	0.0037	0.001	0.0002224	++-?-+++++	0.107
		1	39547881	cg26906273	MACF1	MACF1	5'UTR	-0.0053	0.0013	6.211e-05	-+-+-+---+	0.1595
		1	39619385	cg22697325	MACF1	5S_rRNA	Body	-0.0074	0.0017	1.949e-05	+---+-----	0.0003756
		1	40040016	cg01858866	PABPC4	PABPC4	Body;Body;Body	-0.007	0.0016	1.868e-05	---?------	0.2633
		1	40098811	cg12634306	HEYL	HEYL	Body	-0.0025	0.0006	6.927e-06	---?+----+	0.0501
		1	40105664	cg23037132	HEYL	HEYL	TSS1500	0.001	0.0003	0.0004297	+++--++-+-	0.02252
		1	40348330	cg04599922	TRIT1	TRIT1	Body	-0.0075	0.002	0.000197	---+------	0.8919
		1	40418380	cg21943268		MFSD2A		-0.0053	0.0013	6.186e-05	---+------	0.3274
		1	40510058	cg25879365	CAP1	CAP1	5'UTR;5'UTR	0.0121	0.0035	0.0005657	?++--++++-	0.112
		1	40773045	cg22799499	COL9A2	COL9A2	Body	0.0105	0.0028	0.0001926	+++++++++-	0.08345
		1	40780905	cg10512203	COL9A2	COL9A2	Body	-0.0049	0.0011	1.683e-05	---+------	0.2272
		1	41343215	cg17089019		Mir_584		-0.0073	0.002	0.0001852	---?++----	0.1381
		1	41851836	cg19309616		5S_rRNA		-0.0118	0.0027	1.118e-05	----------	0.8083
		1	42089581	cg06885757	HIVEP3	HIVEP3	5'UTR;5'UTR	-0.0129	0.0033	0.0001043	---------+	0.4745
		1	42179097	cg09664054	HIVEP3	HIVEP3	5'UTR;5'UTR	-0.0038	0.001	0.0002897	---?+-----	0.5561
		1	42202048	cg20492868	HIVEP3	HIVEP3	5'UTR;5'UTR	-0.0076	0.0021	0.0003787	---+------	0.5679
		1	42271216	cg20149359	HIVEP3	HIVEP3	5'UTR;5'UTR	-0.0039	0.001	5.388e-05	---?---++-	0.3014
		1	42846900	cg19646327	RIMKLA	RIMKLA	Body	0.0008	0.0002	0.0003466	+++?+++-++	0.09269
		1	43152179	cg15557459	YBX1	YBX1	Body	-0.0119	0.0024	1.043e-06	----------	0.8206
		1	43406792	cg09502149	SLC2A1	SLC2A1	Body	0.0081	0.0018	7.804e-06	-+++++++++	0.01653
		1	43423072	cg20282814	SLC2A1	FLJ32224	Body	-0.0068	0.0019	0.0004818	+--?+----+	0.6666
		1	43634520	cg00066722	EBNA1BP2	DL489965	Body;Body	-0.0045	0.0012	8.102e-05	-----+----	0.5596
		1	43672622	cg16251626	WDR65	WDR65	Body;Body;Body;Body	-0.0098	0.0026	0.0002135	---?------	0.7345
		1	43751563	cg14036856	C1orf210	C1orf210	TSS1500;TSS1500	-0.0084	0.0024	0.0005326	+--+-----+	0.291
		1	43829524	cg08541862	ELOVL1	ELOVL1	3'UTR	0.0041	0.0011	0.0001314	-++?+++++-	0.03024
		1	44084965	cg15086746	PTPRF	PTPRF	Body;Body	-0.0019	0.0006	0.0008142	+--?------	0.9909
		1	44114346	cg10958452	KDM4A	KDM4A	TSS1500	0.0155	0.0042	0.0001945	?+++-++++-	0.0558
		1	44230412	cg04131063	ST3GAL3	ST3GAL3	Body;Body;Body;Body;Body;Body;Body;Body;Body;Body	0.0044	0.0012	0.000259	+++?+++-++	0.3226
		1	44400749	cg13392029	ARTN	ARTN	TSS1500;5'UTR;5'UTR;5'UTR;TSS1500	-0.007	0.0013	9.17e-08	----+-----	0.003879
		1	44445979	cg17170190	B4GALT2	B4GALT2	5'UTR;TSS1500	0.0045	0.0012	0.0001802	-+++-+++++	0.3955
		1	44715958	cg12643917	ERI3	ERI3	Body	-0.0098	0.0028	0.0004041	+--?------	0.03633
		1	45111435	cg11744075	RNF220	RNF220	Body	0.0035	0.0009	7.683e-05	-+++++++-+	0.001485
		1	45138784	cg14009440	TMEM53	TMEM53	Body	0.0064	0.0019	0.0007385	++-?+++++-	0.03855
		1	45191110	cg26246947	C1orf228	C1orf228	3'UTR	0.0084	0.0022	0.0001813	+++++++-+-	0.1284
		1	45272261	cg16814416	TCTEX1D4	TCTEX1D4	Body	0.0017	0.0005	0.0005091	-+--++-+-+	0.09478
		1	45793032	cg13951491	HPDL	HPDL	1stExon	-0.0093	0.0026	0.0002846	+-----+---	0.02603
		1	46030074	cg16582352	AKR1A1	AKR1A1	Body;Body	-0.002	0.0005	0.0002182	++--+----+	0.3093
		1	46639752	cg03883491	TSPAN1	TSPAN1	TSS1500	0.0038	0.0009	2.011e-05	++-+++-+-+	0.002848
		1	46646158	cg19321695	TSPAN1	PIK3R3	5'UTR	-0.0057	0.0016	0.0004921	-----+---+	0.591
		1	46774670	cg11235697	UQCRH	UQCRH	Body	0.0062	0.0018	0.0007675	++++-++++-	0.02848
		1	46807522	cg06741803	NSUN4	NSUN4	Body	0.0045	0.0011	3.017e-05	-+++++++++	0.3571
		1	46945595	cg17918558		DMBX1		-0.0067	0.0018	0.0003033	---?++----	0.08255
		1	47016749	cg19987219	KNCN	KNCN	1stExon	-0.0095	0.0023	2.665e-05	---?---+-+	0.00533
		1	47060074	cg00989036	MKNK1	MKNK1	Body;Body;5'UTR;5'UTR;5'UTR	0.0026	0.0008	0.000639	+++++++++-	0.9826
		1	47077680	cg17946439	MOBKL2C	MOB3C	Body;Body	-0.0115	0.0026	1.287e-05	+--+------	0.0874
		1	47646024	cg02991727		PDZK1IP1		-0.008	0.0022	0.00033	+---+-----	0.03342
		1	47656853	cg15187606	PDZK1IP1	PDZK1IP1	TSS1500	0.0026	0.0006	3.171e-05	-+++-+++++	0.00356
		1	47878427	cg20332660		FOXE3		-0.0045	0.0013	0.0007237	---?------	0.5289
		1	47906276	cg02294302	FOXD2	FOXD2	3'UTR;1stExon	-0.0041	0.0012	0.0004273	----------	0.2315
		1	48381824	cg08121652		LOC388630		-0.0096	0.0024	4.25e-05	---?------	0.8406
		1	48506255	cg06961354		LOC388630		-0.0056	0.0013	6.853e-06	----------	0.3516
		1	48687989	cg23071997	SLC5A9	SLC5A9	TSS1500;TSS1500	-0.0039	0.0009	3.093e-05	---?-+----	0.9232
		1	48704831	cg25469314	SLC5A9	SLC5A9	Body;Body	-0.0045	0.0013	0.0004417	-------+--	0.8945
		1	50888024	cg09846084	DMRTA2	DMRTA2	5'UTR	-0.0035	0.0009	0.0001666	---?---+--	0.8973
		1	51796987	cg05132999	TTC39A	TTC39A	Body	-0.0036	0.0009	8.482e-05	+--?------	0.1331
		1	51808561	cg02182827	TTC39A	TTC39A	Body	-0.0071	0.0019	0.0001265	---?-+----	0.62
		1	51888289	cg02670343	EPS15	EPS15	TSS1500;Body	0.0121	0.0028	1.289e-05	++++-++++-	0.1868
		1	52364242	cg10387579		RAB3B		-0.004	0.0012	0.0006515	---?---+--	0.1611
		1	52372768	cg13946128		RAB3B		-0.0067	0.0019	0.0003009	--+?------	0.171
		1	53067365	cg01400822	GPX7	GPX7	TSS1500	-0.0076	0.0023	0.0007312	+----+----	0.3101
		1	53542934	cg20930487	PODN	PODN	Body	0.0048	0.0014	0.000553	-+-?+++-++	0.2584
		1	53581841	cg05802073	SLC1A7	AX748428	Body	-0.0084	0.0019	1.633e-05	---?---+--	0.04503
		1	53649218	cg03601886		CPT2		-0.0073	0.002	0.0001998	---------+	0.245
		1	53790503	cg04997235	LRP8	LRP8	Body;Body;Body;Body	0.0045	0.0012	0.0002803	-+++++++++	0.6367
		1	53796769	cg12299361		AK097571		0.0115	0.0029	6.935e-05	+++?-++++-	0.04141
		1	53904088	cg01599460	FLJ40434	FLJ40434	Body	-0.0032	0.0007	1.42e-05	---++-----	0.6463
		1	53932577	cg15962336	DMRTB1	DMRTB1	3'UTR	-0.0066	0.0016	4.902e-05	---?-+----	0.1187
		1	54231196	cg04858834	TMEM48	TMEM48	3'UTR;3'UTR;Body	-0.0017	0.0005	0.0007987	---+---+--	0.4514
		1	54359880	cg17453374	DIO1	DIO1	1stExon;5'UTR;1stExon;1stExon;5'UTR;5'UTR;1stExon;5'UTR	-0.0062	0.0018	0.0004365	---?-----+	0.7556
		1	54400955	cg24250717	HSPB11	HSPB11	Body	0.0062	0.0017	0.0001785	+++++++++-	0.3492
		1	54484794	cg04226375	LDLRAD1	LDLRAD1	TSS1500	-0.0035	0.0009	8.76e-05	---?+-----	0.1812
		1	54693933	cg21159128	SSBP3	SSBP3	Body;Body;Body	0.0145	0.0036	5.598e-05	++-?-++++-	0.1251
		1	54719938	cg00112238	SSBP3	SSBP3	Body;Body;Body	0.0102	0.0026	0.0001091	+++?+++++-	0.04764
		1	54863529	cg13306921	SSBP3	SSBP3	Body;Body;Body	-0.0091	0.0023	9.924e-05	----------	0.5542
		1	55138059	cg10210690	C1orf175	HEATR8	Body;Body	-0.0107	0.0024	9.493e-06	---------+	0.03212
		1	55331361	cg15894315	DHCR24	DHCR24	Body	-0.0035	0.0009	0.0001493	---?---+--	0.2733
		1	55353706	cg17901584	DHCR24	HP08874	TSS1500	0.0201	0.0038	1.213e-07	+++?+++++-	0.02127
		1	55442785	cg14089067		TMEM61		-0.0054	0.0015	0.0002759	+------+--	0.03039
		1	55463592	cg00307818	BSND	BSND	TSS1500	-0.0094	0.0026	0.00026	----------	0.2073
		1	55535598	cg00164894	USP24	USP24	Body	0.0054	0.0014	0.0001226	-+++-+++++	0.02067
		1	55669992	cg08653337	USP24	USP24	Body	0.0085	0.0022	8.896e-05	++-+-+++++	0.06926
		1	56139081	cg22037030		AK127270		-0.0062	0.0018	0.000449	----------	0.5436
		1	56843755	cg25707387		PPAP2B		-0.0038	0.001	0.0001349	----------	0.6474
		1	56942628	cg00072675		PPAP2B		-0.0067	0.0018	0.0002606	----+-----	0.1675
		1	56973115	cg24606533	PPAP2B	PPAP2B	Body;Body	0.0143	0.0038	0.0001768	+++?-++++-	0.08943
		1	56996910	cg11851382	PPAP2B	PPAP2B	Body;Body	-0.0048	0.0012	0.0001023	---------+	0.07885
		1	58549612	cg09231295	DAB1	DAB1	5'UTR	-0.0019	0.0005	0.0001952	---?+-----	0.3471
		1	59276662	cg06528092		LOC100131060		-0.003	0.0009	0.0007716	+--?----+-	0.0006203
		1	59361647	cg05889266		LOC100131060		0.0075	0.0019	8.388e-05	++++-++-++	0.297
		1	59680599	cg25881383		HSD52		-0.0064	0.0016	9.774e-05	---------+	0.03846
		1	59903010	cg06543055	FGGY	FGGY	Body;Body	-0.0024	0.0007	0.0008309	-------++-	0.2215
		1	60463903	cg13322175	C1orf87	C1orf87	Body	-0.0065	0.0012	1.73e-07	-------+--	0.003719
		1	61516555	cg15545624		NFIA		0.0017	0.0005	0.0007369	+++?++++++	0.2997
		1	61547340	cg08037935	NFIA	NFIA	Body;TSS1500;TSS1500;TSS200	0.0018	0.0005	0.0003384	++++++++--	0.2894
		1	61623366	cg12126901	NFIA	NFIA	Body;Body;Body;Body	0.0014	0.0004	0.0004207	++++-++--+	0.6605
		1	61668835	cg25001190	NFIA	NFIA	Body;Body;Body;Body	0.0056	0.0014	9.407e-05	-++?+++++-	0.00419
		1	62898351	cg26057971		USP1		-0.0026	0.0005	7.784e-07	-------+-+	0.1877
		1	63787094	cg20810903		FOXD3		0.0051	0.0014	0.0001487	+?-?+++++-	0.1603
		1	65363870	cg26315985	JAK1	AK128734	5'UTR	0.0067	0.0019	0.0003063	-+++++++-+	0.3323
		1	65674876	cg10716862	AK3L1	AK4	Body;Body;Body	-0.0058	0.0016	0.0002309	---?------	0.4442
		1	66323190	cg15985891	PDE4B	PDE4B	5'UTR;5'UTR	-0.003	0.0008	0.0001662	----------	0.9542
		1	67842041	cg24496563	IL12RB2	IL12RB2	Body	-0.0038	0.0011	0.0007599	---?----+-	0.02309
		1	68150326	cg02639608	GADD45A	GADD45A	TSS1500	0.002	0.0006	0.000348	+++-++-++-	0.1723
		1	68403250	cg26426334		GNG12		-0.0085	0.0025	0.0007492	----+----+	0.00727
		1	68490241	cg11650925		DIRAS3		-0.0108	0.0021	2.074e-07	----------	0.1914
		1	68516272	cg22500004	DIRAS3	DIRAS3	1stExon;5'UTR	0.0043	0.0011	0.0001927	++--+++++-	0.2848
		1	68516627	cg12986021	DIRAS3	DIRAS3	TSS200	0.0068	0.0019	0.000264	+++?++++-+	0.2103
		1	68695183	cg00320094	GPR177	WLS	Body;Body	-0.0073	0.0021	0.0005953	---+---+-+	0.4416
		1	68788961	cg06802565		WLS		-0.0032	0.0009	0.0002161	---?---+--	0.5711
		1	70953380	cg07093570		CTH		-0.0037	0.0011	0.0006634	+-+?+-----	0.03304
		1	77307268	cg06446432		ST6GALNAC5		-0.005	0.0013	0.0001428	---?----+-	0.2577
		1	77711859	cg05948962		PIGK		-0.0031	0.0009	0.0005393	+------+--	0.1612
		1	77940194	cg18392187	AK5	AK5	Body;Body	-0.0032	0.0009	0.000529	-------+--	0.7278
		1	79085162	cg13304609	IFI44L	IFI44L	TSS1500	-0.0063	0.0015	2.528e-05	----------	0.442
		1	79085765	cg00855901	IFI44L	IFI44L	TSS1500	0.0108	0.0026	3.893e-05	++-++++++-	2.452e-05
		1	82620086	cg15393179		LPHN2		-0.0056	0.0013	1.371e-05	+--?------	0.1031
		1	84944699	cg00908758	RPF1	RPF1	TSS1500	0.0054	0.0014	6.321e-05	-?+++-+-++	0.3855
		1	85615319	cg18187985		SYDE2		-0.0035	0.001	0.0004073	+-------+-	0.2118
		1	85743732	cg17322118	BCL10	LOC646626	TSS200	0.0148	0.0036	3.998e-05	++-++++-+-	0.1457
		1	85780152	cg10781632		DDAH1		-0.0048	0.0012	0.0001198	-----+---+	0.2409
		1	85902974	cg17276103	DDAH1	DDAH1	Body;5'UTR	-0.0037	0.001	0.0002954	+--?------	0.5827
		1	86094825	cg20960181		ZNHIT6		-0.0082	0.0019	1.879e-05	----------	0.534
		1	87372153	cg24601055	2015-09-01	2015-09-01	Body;Body	0.0105	0.0028	0.0002103	+++?+++++-	0.105
		1	87979015	cg06533700		5S_rRNA		-0.0031	0.0008	4.389e-05	--------+-	0.3423
		1	89358043	cg17811845	GTF2B	GTF2B	TSS1500	0.0118	0.0032	0.0002917	++++-+++++	0.2431
		1	89873226	cg13938909	LOC400759	GBP1P1	TSS200	0.0153	0.0042	0.0003054	+?+?+++-+-	0.4501
		1	90227771	cg12369402		LRRC8C		-0.002	0.0006	0.0007308	---?------	0.8656
		1	90229631	cg10576151		LRRC8C		-0.0075	0.002	0.000142	----------	0.6649
		1	90274359	cg01786362		LRRC8D		-0.0031	0.0009	0.000482	-------++-	0.2396
		1	90289611	cg20146909	LRRC8D	LRRC8D	5'UTR;5'UTR	-0.0106	0.0022	2.436e-06	----------	0.9618
		1	90377819	cg27442839	LRRC8D	LRRC8D	5'UTR;5'UTR	-0.0022	0.0006	0.0002453	+------+--	0.7249
		1	92495083	cg18379537	EPHX4	EPHX4	TSS1500	-0.0052	0.0013	3.321e-05	-?-----+--	0.3543
		1	94054497	cg23646383	BCAR3	LOC100129046	Body	-0.0043	0.0011	0.0001688	----------	0.3174
		1	94057587	cg02978297	BCAR3	LOC100129046	Body	0.0022	0.0006	0.0004741	-++?-++-+-	0.009336
		1	94235220	cg19277516		MIG7		-0.0053	0.0013	2.954e-05	-------+--	0.2941
		1	95113915	cg27576900		BC030750		0.0075	0.0023	0.0008625	+++?+++-+-	0.2374
		1	95286150	cg09260072	SLC44A3	SLC44A3	5'UTR;1stExon;Body	0.0056	0.0017	0.0007728	+++?-++-++	0.2926
		1	95287127	cg14981637	SLC44A3	SLC44A3	5'UTR;Body	-0.003	0.0009	0.0006102	+--?---+-+	0.3251
		1	95542401	cg19729366		ALG14		0.0022	0.0006	0.0005601	++++--++++	0.63
		1	95696376	cg17104959		AK090700		0.0027	0.0008	0.000392	+++?++--++	0.4967
		1	99385800	cg22228748	LPPR5	LPPR5	Body;Body	-0.0026	0.0007	0.0001453	-------+--	0.8317
		1	99974022	cg17157234		PALMD		0.0073	0.0017	2.184e-05	+++?+-++-+	0.1019
		1	100315090	cg25758167	AGL	AGL	TSS1500;TSS1500;TSS1500;TSS1500;TSS1500	-0.0062	0.0017	0.0003536	+--?---+--	0.00794
		1	108479452	cg06710195	VAV3	TRNA_Pseudo	Body	0.0131	0.0024	3.623e-08	+++++++++-	0.4118
		1	108739275	cg00971228	SLC25A24	SLC25A24	Body	-0.0027	0.0007	0.0001482	-?-?------	0.2902
		1	109359175	cg16315020	AKNAD1	AKNAD1	Body	-0.0089	0.0023	9.791e-05	---+-+----	0.2769
		1	109618820	cg16998883	TAF13	TAF13	TSS200	0.0023	0.0007	0.0008276	++-?++++--	0.002382
		1	109850486	cg07196577	MYBPHL	MYBPHL	TSS1500	-0.0084	0.0024	0.0004696	-+--------	0.189
		1	109852598	cg20930320	SORT1	SORT1	3'UTR	-0.0045	0.0013	0.0007615	+--?------	0.05866
		1	110024289	cg23091122	SYPL2	SYPL2	3'UTR	-0.0082	0.0017	1.155e-06	---+-+-+--	0.1604
		1	110036205	cg15597480	CYB561D1	CYB561D1	TSS1500;TSS1500;TSS1500;TSS1500;TSS1500	-0.0043	0.0011	0.000158	---+------	0.4268
		1	110082486	cg04219726	GPR61	GPR61	TSS200	-0.0067	0.0017	9.664e-05	-----+----	0.4617
		1	110426090	cg26433561		CSF1		0.0078	0.0022	0.0003669	++-?-++++-	0.03728
		1	110654660	cg10241097	UBL4B	UBL4B	TSS1500	-0.0056	0.0015	0.0003234	+---++----	0.05777
		1	110735112	cg12072789	SLC6A17	SLC6A17	Body	-0.008	0.002	6.702e-05	---?-+---+	0.06436
		1	111024858	cg17033837	CYMP	CYMP	Body	-0.0051	0.0014	0.0002371	-----+---+	0.3042
		1	111320416	cg04140834		CD53		-0.0029	0.0008	0.0001722	-------+--	0.3207
		1	111722281	cg09136695	CEPT1	CEPT1	Body;Body	0.0069	0.0019	0.0002756	+++?++++++	0.9073
		1	111743020	cg08864105	DENND2D	DENND2D	1stExon	0.0097	0.0027	0.0003177	+++-++++++	0.06102
		1	111747228	cg21220708		DENND2D		0.0028	0.0007	0.0001397	+++?+-+-++	0.158
		1	111890799	cg09864843	C1orf88	C1orf88	Body	-0.0059	0.0013	3.663e-06	---?------	0.5357
		1	111892655	cg13091883	C1orf88	C1orf88	Body	-0.004	0.001	6.238e-05	----+-----	0.1497
		1	111894921	cg16252973	C1orf88	C1orf88	3'UTR	-0.004	0.0011	0.0004447	---?---+--	0.1813
		1	111969865	cg18945039	OVGP1	OVGP1	Body	-0.006	0.0017	0.0004014	---?-+----	0.8188
		1	112291876	cg19759478	C1orf183	LOC100506343	Body	-0.0098	0.0022	4.986e-06	----+----+	0.0106
		1	113254612	cg06968566	PPM1J	PPM1J	Body	-0.0014	0.0004	0.0001005	---?------	0.7078
		1	113265679	cg10806711	FAM19A3	FAM19A3	Body;Body	-0.0045	0.0012	0.000135	----------	0.04406
		1	114429815	cg12486521	BCL2L15	BCL2L15	Body	0.0113	0.0025	5.816e-06	++++-++++-	0.03105
		1	114489550	cg08529825	HIPK1	HIPK1	Body;Body	-0.0121	0.0031	9.332e-05	---?-----+	0.6497
		1	114521853	cg12160664	OLFML3	OLFML3	TSS200	-0.0085	0.0025	0.0008094	---+------	0.09684
		1	114580856	cg06080026		SYT6		-0.0035	0.001	0.0004061	----+-----	0.665
		1	114642507	cg15841728	SYT6	SYT6	Body	-0.0031	0.0008	0.0002046	+------+--	0.1736
		1	114842468	cg25977900		TRIM33		-0.0035	0.001	0.0005275	---?------	0.9024
		1	116088501	cg03753813		VANGL1		-0.0048	0.0014	0.0007869	----+----+	0.5901
		1	116193783	cg00819310	VANGL1	VANGL1	5'UTR	-0.0073	0.002	0.0002527	---?------	0.3979
		1	116521539	cg22353097	SLC22A15	SLC22A15	Body	0.0147	0.004	0.0002328	++-+-++++-	0.03131
		1	116710227	cg02452639		MAB21L3		-0.0113	0.0032	0.0003769	+---+-----	0.03845
		1	117317982	cg19319928		CD2		0.0082	0.002	3.028e-05	++-+++-+++	0.0006124
		1	117368140	cg25744552		CD2		-0.0092	0.0026	0.0003313	---------+	0.146
		1	117488134	cg08870281	PTGFRN	5S_rRNA	Body	-0.0103	0.0029	0.0003498	----+----+	0.3412
		1	117664976	cg09478857	TRIM45	TRIM45	TSS1500;TSS1500	0.0017	0.0004	0.0001167	+++-++++++	0.7583
		1	117671033	cg11081093		TRIM45		-0.0052	0.0013	3.102e-05	----------	0.9851
		1	118188756	cg25767870		FAM46C		0.0074	0.0022	0.0007262	-++++++++-	0.007762
		1	119442124	cg10887810	TBX15	TBX15	Body	-0.0029	0.0008	0.000399	----+--+--	0.01079
		1	119532352	cg12664119	TBX15	TBX15	TSS200	-0.0039	0.001	0.0002016	---++--+-+	0.1036
		1	119910205	cg18791730	HAO2	HAO2	TSS1500;TSS1500	-0.007	0.0019	0.0002198	+----+---+	0.06761
		1	120204880	cg01717524		ZNF697		-0.0089	0.0023	0.000137	-------+--	0.04822
		1	120272766	cg18941831	PHGDH	PHGDH	Body	0.0067	0.0016	3.953e-05	+++++++++-	0.35
		1	120312730	cg27540878	HMGCS2	HMGCS2	TSS1500;TSS1500	-0.0066	0.0016	2.635e-05	-------+--	0.09558
		1	120437090	cg07814932	ADAM30	ADAM30	1stExon	0.0154	0.0039	7.699e-05	++++-++++-	0.002135
		1	121260892	cg16674351	LOC647121	EMBP1	TSS200	0.0013	0.0003	7.346e-05	+?+++++++-	0.3702
		1	144995101	cg25317315	PDE4DIP	PDE4DIP	TSS200;Body;TSS200;TSS200	-0.0081	0.0019	2.589e-05	----+-----	0.1575
		1	145727247	cg07164556	PDZK1	PDZK1	TSS1500	-0.0061	0.0018	0.0005646	-----+----	0.4065
		1	145727320	cg05803361	PDZK1	PDZK1	TSS1500	-0.0033	0.001	0.0005312	-------+--	0.6497
		1	146643471	cg03284175	PRKAB2	PRKAB2	Body	-0.0006	0.0002	0.0003414	---?+++---	0.1348
		1	146752023	cg21392281	CHD1L	CHD1L	Body	0.0058	0.0015	8.239e-05	+++-+-+-++	0.3677
		1	147059047	cg23014759	BCL9	BCL9	5'UTR	-0.0112	0.0032	0.0005033	---------+	0.5553
		1	147230209	cg06124285	GJA5	GJA5	3'UTR;3'UTR	-0.0041	0.0012	0.0004171	+--------+	0.3543
		1	147374967	cg16023912	GJA8	GJA8	5'UTR;1stExon	-0.0029	0.0008	0.0005315	----------	0.9713
		1	147789973	cg10537450		TRNA_Pseudo		-0.0102	0.002	2.02e-07	-?--------	0.9932
		1	150048339	cg05228338	VPS45	VPS45	Body	0.0091	0.0022	4.347e-05	+++++++-++	0.01031
		1	150119278	cg17850088		VPS45		-0.0126	0.0026	1.87e-06	---------+	0.1986
		1	150484766	cg11404129	ECM1	ECM1	Body;Body	-0.0026	0.0007	0.0001323	-----+-+--	0.8443
		1	150954554	cg20437604	ANXA9	ANXA9	1stExon;5'UTR	-0.003	0.0009	0.0006035	+--?---+--	0.2842
		1	151168668	cg04499083		PIP5K1A		0.0089	0.0023	0.0001271	+++++++-++	0.4039
		1	151346048	cg07916011	SELENBP1	SELENBP1	TSS1500	0.0032	0.0008	0.0001182	-+---+++++	0.01736
		1	151675859	cg15673994	TNRC4	CELF3	3'UTR	-0.0064	0.0017	0.0001342	---+----+-	0.2773
		1	151701849	cg09791504	C1orf230	RIIAD1	3'UTR	-0.0075	0.0022	0.0006529	----+-----	0.01462
		1	151762605	cg05188549	TDRKH	TDRKH	5'UTR;5'UTR;5'UTR;5'UTR	0.001	0.0003	0.0005978	++++-+++-+	0.2099
		1	151800000	cg10111759	RORC	RORC	TSS1500;Body	-0.0057	0.0014	8.35e-05	---?-+----	0.2152
		1	151805241	cg03005293	RORC	RORC	TSS1500	0.0112	0.0027	4.567e-05	+++?+++++-	0.03068
		1	152008083	cg12280317	S100A11	S100A11	Body	0.0064	0.0019	0.0006822	+++-+-++++	0.1221
		1	152132450	cg11535506	RPTN	RPTN	TSS1500	-0.0047	0.0011	1.899e-05	---?---+--	0.7978
		1	152490870	cg13470969		CRCT1		-0.0053	0.0015	0.0006209	---?---+--	0.9047
		1	152815459	cg00998782	LCE6A	LCE6A	1stExon;5'UTR	-0.0068	0.0017	9.467e-05	---?-+----	0.4493
		1	153457181	cg05927274		S100A7		-0.0078	0.0019	4.947e-05	----------	0.6458
		1	153517384	cg23048494	S100A4	AK307246	5'UTR;5'UTR	-0.0063	0.0019	0.0007138	-----+---+	0.02218
		1	153662408	cg12690066	NPR1	NPR1	Body	-0.001	0.0003	0.0003225	---?---+--	0.1603
		1	153671011	cg01602730		NPR1		-0.0055	0.0015	0.0002572	---?-+-++-	0.05488
		1	153896590	cg08202226	GATAD2B	GATAD2B	TSS1500	0.0116	0.0034	0.0005444	+++?+++-++	0.05982
		1	154127462	cg00006626	NUP210L	NUP210L	1stExon;1stExon	0.0047	0.0011	1.159e-05	+++?+++++-	0.04172
		1	154374951	cg26538164		IL6R		0.0078	0.0023	0.0006	+++?+++++-	0.3135
		1	154415062	cg20688791	IL6R	IL6R	Body;Body	-0.0057	0.0015	0.0001638	----------	0.9151
		1	154543118	cg10970392	CHRNB2	CHRNB2	Body	-0.0045	0.0011	4.105e-05	+--?+-----	0.004979
		1	154544538	cg17127816	CHRNB2	CHRNB2	Body	-0.0016	0.0005	0.0008326	-+-?---+--	0.718
		1	154680215	cg13452658	KCNN3	KCNN3	3'UTR;3'UTR	-0.0029	0.0008	0.0005371	-+-----+--	0.2256
		1	154897518	cg04488111	PMVK	PMVK	3'UTR	0.0145	0.004	0.0002805	++++-++++-	0.01321
		1	154942509	cg09025625	SHC1	SHC1	Body;1stExon;Body;1stExon	0.0097	0.0024	3.914e-05	-+++-++++-	0.03628
		1	154943932	cg19356022	SHC1	SHC1	5'UTR;5'UTR;TSS1500;TSS1500	0.0191	0.0039	8.938e-07	++++-++++-	0.09172
		1	154966068	cg23154272	LENEP	LENEP	1stExon;5'UTR	-0.0085	0.0021	7.073e-05	---?------	0.7045
		1	154981829	cg22505006	ZBTB7B	Mir_324	5'UTR	0.0097	0.0027	0.0003142	-+++++++--	0.02982
		1	154988721	cg19233405	ZBTB7B	ZBTB7B	Body	0.01	0.0029	0.0005069	-++?++++++	0.001961
		1	155050100	cg17582777	EFNA3	EFNA3	TSS1500	-0.0085	0.0023	0.0002685	+--?+-----	0.04731
		1	155052946	cg11869514	EFNA3	EFNA3	Body	0.0039	0.0011	0.0005117	++-?+++-++	0.1779
		1	155243807	cg03212674	CLK2	CLK2	TSS1500	0.0065	0.0018	0.0002812	++++-++-+-	0.02945
		1	155252776	cg10802414	HCN3	CLK2	Body	-0.0063	0.0014	4.404e-06	----------	0.3203
		1	155971907	cg12587087		SSR2		-0.0083	0.0024	0.0004388	-----+----	0.3298
		1	156119542	cg14219900		SEMA4A		0.0055	0.0016	0.0007829	+++?+++-+-	0.2365
		1	156131213	cg05047401	SEMA4A	SEMA4A	Body	-0.0034	0.0008	4.98e-05	---------+	0.3057
		1	156452258	cg08943375	MEF2D	Y_RNA	Body	0.0058	0.0013	3.613e-06	-?++++++-+	0.1676
		1	156467057	cg17787876	MEF2D	MEF2D	5'UTR	0.0057	0.0016	0.0003002	++++-+++++	0.4976
		1	156630343	cg15934095		BCAN		0.0079	0.0017	3.146e-06	-++-++++++	0.7491
		1	156634034	cg03654783		NES		-0.0097	0.0018	1.456e-07	----------	0.4893
		1	156678548	cg13470735		CRABP2		-0.0077	0.0018	2.2e-05	----+-----	0.3457
		1	156808680	cg11177059	NTRK1	INSRR	Body	-0.0064	0.0018	0.0002968	+----+----	0.2432
		1	156836717	cg07418114	NTRK1	NTRK1	Body;Body;Body	-0.0088	0.0016	4.674e-08	----------	0.1665
		1	157075626	cg22451632		ETV3L		-0.0024	0.0007	0.0007807	-------+--	0.3731
		1	158072911	cg12609498		hCG_1995134		-0.003	0.0007	7.112e-06	-------+--	0.4615
		1	158817808	cg14216734	MNDA	MNDA	Body	-0.0023	0.0006	0.0004128	---?---+--	0.5343
		1	159047163	cg17515347	AIM2	AIM2	TSS1500	0.0147	0.0039	0.0001535	+?-?+++++-	0.04856
		1	159160407	cg01803258	CADM3	CADM3	Body;Body	-0.0063	0.0014	8.927e-06	----+-----	0.1666
		1	159161344	cg16109680	CADM3	CADM3	Body;Body	-0.0092	0.0019	1.866e-06	----------	0.2797
		1	159174001	cg27232482	DARC	DARC	TSS1500;TSS1500	-0.0091	0.0023	7.155e-05	---?-+----	0.5127
		1	159556997	cg05919685	APCS	APCS	TSS1500	-0.0048	0.0012	0.0001076	---------+	0.1228
		1	159801570	cg06954855	SLAMF8	C1orf204	Body	-0.0103	0.0022	2.216e-06	---+---+--	0.8205
		1	159866558	cg10970143	CCDC19	CCDC19	Body	-0.0093	0.0025	0.0001866	---?+-----	0.4826
		1	159914191	cg26104196	IGSF9	IGSF9	5'UTR;5'UTR	0.0068	0.0012	2.751e-08	+++++++++-	5.856e-06
		1	160004122	cg24502766		PIGM		-0.0069	0.0019	0.0002251	---?+-----	0.5726
		1	160085581	cg20632887	ATP1A2	ATP1A2	1stExon;5'UTR	-0.0097	0.0029	0.0007152	---+------	0.8788
		1	160121201	cg06956052	ATP1A4	ATP1A4	TSS200	-0.0071	0.0021	0.0005512	+--?-+----	0.3803
		1	160159453	cg05643453	CASQ1	CASQ1	TSS1500	-0.0048	0.0013	0.0002126	+-+-+--+--	0.03303
		1	160232016	cg02457683	DCAF8	DCAF8	Body;Body;Body;Body;5'UTR	0.0005	0.0002	0.0007013	++++--+++-	0.6682
		1	160617327	cg03950000	SLAMF1	SLAMF1	TSS1500	0.0074	0.0016	4.346e-06	++++++++++	0.905
		1	160651452	cg25215890	CD48	CD48	Body	-0.0115	0.0024	2.239e-06	+---------	0.2777
		1	160783054	cg13904520	LY9	LY9	Body	-0.0032	0.0008	6.994e-05	----------	0.6685
		1	160800192	cg13240206	CD244	CD244	3'UTR;3'UTR;3'UTR	-0.0042	0.0012	0.0003129	--+----+--	0.3271
		1	161495979	cg18761894	HSPA6	HSPA6	1stExon	0.0046	0.0013	0.0005124	++++++++++	0.2605
		1	161700167	cg11141696		FCRLB		0.0057	0.0014	4.307e-05	++++-+++++	0.2226
		1	161916064	cg19816775	ATF6	ATF6	Body	-0.005	0.0013	0.0001891	--+?------	0.1072
		1	161956573	cg09799585	OLFML2B	OLFML2B	Body	-0.0026	0.0007	0.0002932	---?---+--	0.2139
		1	162148501	cg19681610	NOS1AP	MIR4654	Body;Body	-0.0057	0.0014	2.688e-05	+--?------	0.5066
		1	162186347	cg02482624	NOS1AP	MIR4654	Body;Body	-0.0027	0.0007	0.0002791	-------+--	0.0513
		1	162346613	cg02216667	C1orf111	C1orf111	1stExon;5'UTR	-0.0034	0.001	0.0004444	---?-----+	0.1369
		1	162381781	cg26379475	SH2D1B	SH2D1B	1stExon	-0.0062	0.0017	0.0001811	-------+-+	0.2095
		1	162532502	cg13178361	UAP1	UAP1	5'UTR	0.0157	0.0038	4.074e-05	++++-++++-	0.01738
		1	162601485	cg23028772	DDR2	DDR2	TSS1500;TSS1500	-0.0065	0.0018	0.0002077	+---------	0.5251
		1	163166949	cg02062816	RGS5	RGS5	Body	-0.0063	0.0018	0.0004324	+--?------	0.1561
		1	164704545	cg18757267	PBX1	LOC100505795	Body	0.0044	0.0011	4.764e-05	++++--+++-	0.1146
		1	164811491	cg09871424	PBX1	PBX1	Body	-0.0049	0.0015	0.0007674	----+-----	0.3436
		1	165907859	cg20141108		UCK2		0.0094	0.0027	0.000455	+++--++-+-	0.02954
		1	165910942	cg02295023		UCK2		-0.0014	0.0004	0.0008136	---?---+--	0.732
		1	166134410	cg09279615	FAM78B	FAM78B	Body	0.0016	0.0005	0.0007152	+++-+++-++	0.7257
		1	167093800	cg06714088	DUSP27	DUSP27	Body	-0.0035	0.0008	1.606e-05	----------	0.7415
		1	167408709	cg21161394	CD247	CD247	Body;Body	0.0074	0.0019	0.000142	++++-++++-	0.4561
		1	167408735	cg02648847	CD247	CD247	Body;Body	0.0044	0.0012	0.0002108	++++-+++--	0.06157
		1	167683495	cg17446970		TRNA_Pro		0.0009	0.0002	0.000331	+++?-++++-	0.447
		1	167849931	cg04556393	ADCY10	ADCY10	Body;Body	-0.0041	0.0012	0.0004254	+--------+	0.5332
		1	167882951	cg06933072	ADCY10	ADCY10	5'UTR;5'UTR	-0.0052	0.0014	0.0002516	-------+--	0.5592
		1	168195108	cg12154153	SFT2D2	SFT2D2	TSS200	0.0037	0.0011	0.0004426	+++?++++-+	0.3419
		1	169429972	cg09671955		C1orf114		-0.0103	0.0029	0.0003327	---?------	0.5405
		1	169866315	cg07815208		SCYL3		0.0056	0.0013	2.013e-05	++-++++-++	0.003425
		1	171227787	cg13081014	FMO1	FMO1	Body	-0.0062	0.0017	0.0002473	---+------	0.528
		1	171453943	cg10143731	BAT2L2	PRRC2C	TSS1500	0.0067	0.0017	8.506e-05	+++-++++++	0.2512
		1	171714300	cg14028598		VAMP4		0.0159	0.0043	0.0002174	++-?-++++-	0.09231
		1	172467498	cg03934167		C1orf105		0.0049	0.0013	0.0001059	++++++++++	0.9694
		1	172852813	cg09021952		TNFSF18		0.0066	0.0017	9.898e-05	+++?-+++++	0.08595
		1	173639380	cg04092747	ANKRD45	ANKRD45	TSS1500	0.0035	0.001	0.0008374	+++?+++-+-	0.06075
		1	174125205	cg06033268		RABGAP1L		0.0071	0.002	0.00032	+++?++--++	0.8084
		1	174127462	cg07476963	RABGAP1L	RABGAP1L	TSS1500	0.0091	0.0022	3.355e-05	+++-+++-+-	0.3095
		1	174968893	cg05876094	CACYBP	CACYBP	5'UTR;5'UTR;1stExon	-0.0014	0.0004	0.0001157	---?---+-+	0.6748
		1	175036687	cg05643339	TNN	TNN	TSS1500	-0.0093	0.0022	2.74e-05	--------+-	0.06874
		1	175122966	cg13577297		KIAA0040		0.0077	0.0021	0.0002301	++++-+++++	0.2535
		1	175376028	cg10331038	TNR	TNR	5'UTR	0.0043	0.0013	0.000737	-++++++-++	0.6389
		1	175474471	cg20164016	TNR	AK093214	5'UTR	-0.0122	0.0036	0.0007884	+---------	0.104
		1	176318398	cg26372087		PAPPA2		0.003	0.0009	0.0005248	++-?++--++	0.03778
		1	177150848	cg06321345	FAM5B	FAM5B	5'UTR	-0.0015	0.0004	0.0007798	----+++--+	0.5886
		1	177907297	cg17971251	SEC16B	SEC16B	Body	-0.0076	0.002	0.0001351	-?--------	0.5965
		1	178027432	cg20309640		SEC16B		-0.0084	0.0023	0.0003347	----+----+	0.07821
		1	178307554	cg10776057	RASAL2	RASAL2	Body	0.0123	0.0028	1.209e-05	+++?++++++	0.9644
		1	178455607	cg24362829		RASAL2		-0.0078	0.002	7.643e-05	+--?++---+	0.0171
		1	179781957	cg10146186	FAM163A	FAM163A	5'UTR	-0.0047	0.0013	0.0003257	-------+--	0.5693
		1	180511495	cg22430700		BC036830		-0.0036	0.001	0.00045	----------	0.8872
		1	180904018	cg11143671	KIAA1614	KIAA1614	Body	0.0066	0.0018	0.0001982	++-+++++++	0.1576
		1	181003203	cg23037321	MR1	MR1	1stExon	0.0015	0.0004	0.0001636	++-+-+++--	0.05995
		1	181128764	cg05937055		BC039493		0.0085	0.0023	0.0002342	+-+?++++-+	0.1816
		1	182021796	cg01549525		ZNF648		-0.0036	0.001	0.0002934	----------	0.5106
		1	182368734	cg02482717	TEDDM1	TEDDM1	1stExon;3'UTR	-0.0046	0.0011	3.899e-05	----------	0.5228
		1	182602986	cg00091302		RGS8		0.0108	0.0028	9.667e-05	-+-++++++-	0.06646
		1	182760430	cg26803289	NPL	NPL	TSS1500	-0.0089	0.0026	0.0005261	+---------	0.0119
		1	182761262	cg18117393	NPL	NPL	TSS200	-0.0049	0.0014	0.0003461	---?-----+	0.9593
		1	183256588	cg05262549	NMNAT2	NMNAT2	Body;Body	-0.0119	0.0025	2.139e-06	----------	0.3125
		1	183516266	cg13492133	SMG7	SMG7	Body;Body;Body	-0.0128	0.0031	4.198e-05	-+-+------	0.3309
		1	183914188	cg11387897	GLT25D2	GLT25D2	Body	-0.0023	0.0006	0.0002528	---?----+-	0.09043
		1	184007101	cg01068808	GLT25D2	GLT25D2	TSS1500	0.0152	0.0036	2.065e-05	+++++++++-	0.0497
		1	184319916	cg08658634		C1orf21		-0.0096	0.0021	5.009e-06	----------	0.2737
		1	184359437	cg09753749	C1orf21	C1orf21	5'UTR	-0.0026	0.0008	0.0006707	----------	0.9912
		1	184403226	cg11201256	C1orf21	C1orf21	5'UTR	-0.004	0.0011	0.0003896	----++----	0.01916
		1	184947046	cg27232160		FAM129A		0.0047	0.0014	0.0005583	+?+?+-+++-	0.1598
		1	185229087	cg08887114	C1orf26	JA611272	Body;Body	-0.0081	0.0023	0.000582	--+-------	0.8681
		1	186504948	cg05398036		MIR548F1		0.0108	0.0027	7.694e-05	+++?++++++	0.5127
		1	186649812	cg26564040	PTGS2	PTGS2	TSS1500	-0.0015	0.0004	0.0005629	-+-?+---+-	0.1395
		1	192603870	cg07178206	RGS13	RGS13	TSS1500;TSS1500	-0.0034	0.0007	1.135e-06	-------+--	0.09403
		1	198174503	cg19312427	NEK7	NEK7	5'UTR	0.0135	0.0037	0.0002915	-+++-++++-	0.07108
		1	198648849	cg09247619	PTPRC	PTPRC	Body;Body;Body;Body	0.0129	0.0033	8.381e-05	++-?-++++-	0.03828
		1	200299925	cg10098670		C1orf98		-0.0039	0.0009	3.541e-05	---?-----+	0.6521
		1	200841861	cg18758335	GPR25	GPR25	TSS1500	-0.0028	0.0008	0.0004762	-+-?---+--	0.273
		1	200842126	cg01711322	GPR25	GPR25	TSS200	-0.0098	0.0024	4.426e-05	---?------	0.4655
		1	200842282	cg19940077	GPR25	GPR25	1stExon	-0.007	0.0021	0.0007688	---?------	0.02908
		1	200863559	cg11150074	C1orf106	C1orf106	TSS1500;Body	-0.0031	0.0008	4.691e-05	----+-----	0.08304
		1	200941706	cg23934072	KIF21B	KIF21B	3'UTR	0.0042	0.0012	0.0004615	-+++++++--	0.1339
		1	200983313	cg07561747	KIF21B	KIF21B	Body	0.0092	0.0026	0.0004285	++-++++++-	0.08558
		1	201083145	cg22815214	CACNA1S	CACNA1S	TSS1500	0.0055	0.0014	7.628e-05	++--++++++	0.3163
		1	201196197	cg12646972	IGFN1	IGFN1	Body	-0.0026	0.0007	8.847e-05	+--+---+--	0.5955
		1	201250185	cg12662007		PKP1		-0.0028	0.0008	0.0007222	----------	0.9114
		1	201253971	cg04904030	PKP1	PKP1	Body;Body	-0.0065	0.0018	0.0002643	---+----++	0.006387
		1	201390794	cg12114524	TNNI1	TNNI1	5'UTR	-0.0049	0.0012	2.817e-05	----------	0.151
		1	201417721	cg26672375		PHLDA3		-0.0074	0.0018	2.848e-05	+--?------	0.5833
		1	201454426	cg23589728	CSRP1	CSRP1	Body	-0.0045	0.0012	0.0001582	---?+-----	0.09018
		1	201511610	cg22534374		RPS10P7		0.012	0.0029	4.079e-05	-+++++++-+	0.01041
		1	201613458	cg08703808		NAV1		-0.0063	0.0017	0.00013	----------	0.4339
		1	201616077	cg16386950	NAV1	NAV1	TSS1500	-0.005	0.0014	0.000288	+--?------	0.3222
		1	201617056	cg12468255	NAV1	NAV1	TSS1500	-0.0122	0.0034	0.0003775	-+-----+--	0.1891
		1	201637173	cg04226892	NAV1	NAV1	Body	-0.0032	0.0009	0.000628	-------+--	0.2998
		1	201654971	cg03328935	NAV1	NAV1	Body	-0.0038	0.0009	3.563e-05	+---------	0.7256
		1	201662881	cg19317258	NAV1	NAV1	Body	-0.0056	0.0015	0.000232	----------	0.2128
		1	201683549	cg13177275	NAV1	NAV1	Body	-0.0028	0.0008	0.0007361	+------+--	0.6234
		1	201720358	cg14780255	NAV1	NAV1	Body;Body	0.0089	0.0027	0.0008008	+++-++++--	0.03193
		1	201722809	cg22454313	NAV1	NAV1	Body;Body	-0.0051	0.0015	0.0005858	-------+--	0.5468
		1	201751846	cg14780068	NAV1	NAV1	Body;Body	-0.0047	0.0014	0.0005794	---?-+----	0.6209
		1	201852272	cg26915799	IPO9	IPO9	3'UTR	0.0075	0.002	0.0001645	+++-+++++-	0.02036
		1	202091933	cg02124912	GPR37L1	GPR37L1	TSS200	-0.0091	0.0025	0.0003066	---?-----+	0.1523
		1	202092005	cg15096829	GPR37L1	GPR37L1	TSS200	-0.0021	0.0006	0.0006948	+--?------	0.001556
		1	202123442	cg17932662	PTPN7	PTPN7	Body;Body	0.0123	0.0033	0.0002443	++++-++++-	0.06881
		1	203016383	cg05652480		PPFIA4		-0.0056	0.0013	2.24e-05	+---------	0.2955
		1	203019520	cg03511671	PPFIA4	PPFIA4	TSS1500	-0.0045	0.0012	0.0002732	+------+--	0.03525
		1	203023637	cg00964446	PPFIA4	PPFIA4	Body	-0.006	0.0015	9.357e-05	----------	0.5739
		1	203055507	cg23098069	MYOG	MYOG	TSS200	-0.006	0.0015	4.718e-05	----------	0.2062
		1	203145364	cg18959422	MYBPH	MYBPH	TSS1500	-0.0082	0.0021	0.0001032	---?-----+	0.138
		1	203274134	cg00860712	BTG2	LOC730227	TSS1500	0.0053	0.0016	0.0008399	+++-+++++-	0.5484
		1	203449947	cg25143508	PRELP	PRELP	5'UTR;5'UTR	-0.0054	0.0015	0.0004453	+-+--+----	0.1295
		1	203463238	cg17267628	OPTC	OPTC	TSS200	-0.007	0.0017	5.668e-05	---?-+----	0.1374
		1	203606297	cg10017641	ATP2B4	ATP2B4	5'UTR;5'UTR	0.0066	0.0016	3.261e-05	++-++-+-++	0.1126
		1	204074976	cg00819142	SOX13	SOX13	5'UTR	0.0092	0.0021	1.668e-05	++++++++++	0.5247
		1	204159016	cg04791601		KISS1		-0.0095	0.0023	5.045e-05	-----+----	0.1945
		1	204290972	cg18222590	PLEKHA6	PLEKHA6	5'UTR	-0.0062	0.0015	5.125e-05	---?-+----	0.09692
		1	204296545	cg19771173	PLEKHA6	PLEKHA6	5'UTR	-0.0021	0.0005	4.921e-05	---+-+----	0.2985
		1	204394661	cg15465990	PIK3C2B	PIK3C2B	Body	-0.0051	0.0014	0.0003854	---?------	0.3518
		1	204925702	cg19158124	NFASC	NFASC	Body;Body;Body;Body;Body;Body	-0.0046	0.0014	0.0006463	+---------	0.8409
		1	204956398	cg20000132	NFASC	NFASC	Body;Body;Body;Body	0.0054	0.0016	0.0007353	-+-?-++-++	0.003774
		1	204981786	cg04222159	NFASC	NFASC	Body;Body;Body;Body	-0.0067	0.0016	1.973e-05	+--+------	0.1727
		1	205011262	cg03537215	CNTN2	CNTN2	TSS1500	-0.0039	0.0011	0.0003173	+--?----+-	0.8482
		1	205227613	cg16530596	TMCC2	TMCC2	Body	0.004	0.0011	0.0002311	++-++++-+-	0.1097
		1	205255619	cg02295992		TMCC2		-0.0074	0.002	0.0003248	---?+----+	0.7125
		1	205270559	cg03466326		NUAK2		-0.0072	0.002	0.0004043	-------+--	0.2236
		1	205312199	cg00407231	KLHDC8A	KLHDC8A	Body	-0.0071	0.002	0.0002831	---+--+---	0.8139
		1	205317032	cg09319656	KLHDC8A	KLHDC8A	5'UTR	-0.0059	0.0016	0.0002595	--------+-	0.6867
		1	205317528	cg11841127	KLHDC8A	KLHDC8A	5'UTR	-0.0065	0.0017	9.402e-05	----------	0.1156
		1	205318888	cg03975844	KLHDC8A	KLHDC8A	5'UTR	-0.01	0.0024	2.581e-05	---?-----+	0.872
		1	205325859	cg27529555	KLHDC8A	KLHDC8A	5'UTR;1stExon	-0.0091	0.0024	0.000116	---?----++	0.1711
		1	205326201	cg07429623	KLHDC8A	KLHDC8A	TSS200	-0.0151	0.0036	2.472e-05	----------	0.2123
		1	205410136	cg03223894		MIR135B		0.0014	0.0004	0.0001925	+++-+++-++	0.0831
		1	205539221	cg15012468	MFSD4	MFSD4	Body	-0.0121	0.003	4.629e-05	---------+	0.1116
		1	205738393	cg13473505	RAB7L1	RAB7L1	3'UTR;3'UTR;3'UTR;3'UTR	-0.0029	0.0007	2.106e-05	-------+--	0.343
		1	205889024	cg14218435	SLC26A9	SLC26A9	Body;Body;Body	-0.0035	0.001	0.000566	+-------++	0.1979
		1	206226794	cg20295214	AVPR1B	AVPR1B	Body	-0.0051	0.0012	4.151e-05	----------	0.7826
		1	206331857	cg08924343	CTSE	CTSE	3'UTR;3'UTR	-0.0059	0.0017	0.0007128	----------	0.2984
		1	206848389	cg10336193		DYRK3		0.0094	0.0025	0.0001803	++-+-++++-	0.04628
		1	206859067	cg25155009	MAPKAPK2	MAPKAPK2	Body;Body	0.0022	0.0006	0.0006827	+++?-+++++	0.8876
		1	206972130	cg11582579	IL19	IL19	TSS200	-0.0083	0.0018	2.24e-06	---------+	0.1956
		1	207039008	cg17030628	IL20	IL20	TSS200	-0.008	0.0024	0.0008544	---++-----	0.1677
		1	207133767	cg20276646	FCAMR	FCAMR	Body;Body;Body;Body	-0.0024	0.0007	0.0005343	---------+	0.2786
		1	207152909	cg22032961		FCAMR		-0.0043	0.0012	0.0005167	+---------	0.4406
		1	207233419	cg01710147	PFKFB2	PFKFB2	Body;Body	0.0113	0.0032	0.0003222	-+++-++++-	0.0169
		1	207997166	cg24536146		mir-29b-2		0.0076	0.0023	0.0007858	++++++++--	0.06345
		1	208135621	cg03887906		CD34		0.0061	0.0018	0.0008063	+++++-+-+-	0.0007863
		1	208221036	cg16352830	PLXNA2	PLXNA2	Body	-0.0048	0.0012	5.528e-05	---+------	0.299
		1	208250847	cg25838968	PLXNA2	PLXNA2	Body	-0.0076	0.0019	7.929e-05	+--?-+----	0.04377
		1	208274624	cg14201291	PLXNA2	PLXNA2	Body	-0.0091	0.0021	1.696e-05	---?------	0.6013
		1	208281523	cg21144009	PLXNA2	PLXNA2	Body	-0.0057	0.0015	0.0001115	--+-+-----	0.1022
		1	208466157	cg24664351		PLXNA2		-0.0035	0.0008	2.839e-05	-------+--	0.8658
		1	209422036	cg23262094		MIR205HG		-0.0075	0.0018	3.702e-05	---?+----+	0.6236
		1	209549585	cg04239078		MIR205HG		-0.006	0.0017	0.0005204	----------	0.9234
		1	209571889	cg12697139		MIR205HG		0.0152	0.004	0.0001691	++++++++--	0.01383
		1	210425852	cg18272538		SERTAD4		-0.0035	0.001	0.0006451	---+++---+	0.06726
		1	210861240	cg09248613	KCNH1	KCNH1	Body;Body	-0.0042	0.0012	0.000326	+------+--	0.457
		1	211526705	cg13066703	TRAF5	TRAF5	Body;Body;Body	0.0138	0.0024	1.892e-08	+++-++++++	0.2074
		1	211547951	cg10721755	TRAF5	TRAF5	3'UTR;3'UTR;3'UTR	0.0135	0.0036	0.0001636	++-+-++++-	0.00589
		1	211558942	cg20967329	C1orf97	LINC00467	Body	-0.0042	0.0012	0.0007811	+--+------	0.7806
		1	211667388	cg26924127	RD3	RD3	TSS1500;TSS1500	-0.0069	0.0016	1.672e-05	+---------	0.187
		1	211725112	cg06660522		SLC30A1		0.0136	0.0035	0.0001128	++++-++++-	0.2264
		1	212352657	cg07896855		BC010168		-0.0053	0.0015	0.000336	+-------+-	0.4363
		1	212662017	cg06093152		NENF		0.01	0.0023	2.032e-05	+++++++++-	0.1212
		1	212788600	cg19519612	ATF3	ATF3	Body;Body;Body	-0.0032	0.0009	0.000488	---?---+--	0.9343
		1	212843857	cg26422996		BATF3		0.0061	0.0017	0.000426	+++++-++++	0.2555
		1	212923780	cg05376738	NSL1	NSL1	Body;Body	0.0113	0.0031	0.0002303	-++?++++++	0.4112
		1	212963092	cg06408559	NSL1	NSL1	Body;Body	0.0114	0.0029	7.321e-05	++++++++++	0.3015
		1	213559906	cg25975365		RPS6KC1		-0.0019	0.0005	0.0005352	-+--+--+--	0.02795
		1	214170376	cg00001364	PROX1	PROX1	Body	0.0038	0.0011	0.0005046	-++++-++++	0.5158
		1	215096124	cg08541827		KCNK2		-0.0025	0.0007	0.000704	--------+-	0.4891
		1	217030433	cg20320200	ESRRG	ESRRG	5'UTR;5'UTR;5'UTR	-0.0085	0.0025	0.0007138	+-----+--+	0.1167
		1	218338449	cg03743008		RRP15		0.0009	0.0003	0.0007512	+++?++++-+	0.9349
		1	218524558	cg07810039	TGFB2	TGFB2	Body;Body	0.0161	0.0034	2.076e-06	+++++++++-	0.06
		1	220446041	cg27546195	RAB3GAP2	RAB3GAP2	TSS200	-0.0015	0.0004	0.0008096	---?---+-+	0.5925
		1	221510354	cg27518240	LOC400804	C1orf140	TSS1500	-0.006	0.0016	0.000203	---------+	0.7412
		1	221539483	cg11714406		C1orf140		-0.0028	0.0008	0.0008408	+--?------	0.1179
		1	222717104	cg22076769	HHIPL2	HHIPL2	Body	-0.0041	0.0012	0.0004384	+------+--	0.0363
		1	223899685	cg08439122	CAPN2	CAPN2	TSS1500;Body	0.0055	0.0016	0.0005699	++-++++++-	0.2583
		1	223921358	cg14178043	CAPN2	CAPN2	Body;Body	-0.0038	0.0011	0.0004005	---?------	0.5403
		1	223936343	cg24047802	CAPN2	CAPN2	Body;Body	-0.0054	0.0013	6.385e-05	---?---+--	0.219
		1	223940656	cg12129117	CAPN2	CAPN2	Body;Body	0.0079	0.0023	0.0005458	++++-++++-	0.09875
		1	224564870	cg15595502		CNIH4		0.02	0.0048	2.99e-05	-++?++++++	0.2994
		1	225612608	cg22945457	LBR	LBR	5'UTR;5'UTR	0.008	0.0021	0.0001353	++-+-++-+-	0.007696
		1	225617030	cg14607642	LBR	LBR	TSS1500;TSS1500	0.0077	0.002	0.0001594	++--+++-++	0.08276
		1	225703895	cg21410954	ENAH	ENAH	Body;Body	-0.0044	0.0013	0.0008603	--+----+--	0.2683
		1	225862288	cg10826999		ENAH		0.0136	0.004	0.0007038	+++++++++-	0.01512
		1	225942842	cg14520947		AK124056		0.0175	0.0044	7.359e-05	++-+-+++--	0.02085
		1	225996377	cg00524289	EPHX1	EPHX1	TSS1500	-0.0032	0.0009	0.0005021	+---+-----	0.5206
		1	225999183	cg25152404	EPHX1	EPHX1	5'UTR	-0.0094	0.0024	8.116e-05	----------	0.6106
		1	226012913	cg24928687	EPHX1	EPHX1	TSS200;5'UTR	-0.0072	0.0021	0.0005145	+---------	0.04852
		1	226013010	cg03459809	EPHX1	EPHX1	1stExon;5'UTR;5'UTR	-0.0093	0.0024	8.73e-05	+---------	0.009848
		1	226033217	cg02453929	EPHX1	TMEM63A	3'UTR;3'UTR	-0.0068	0.002	0.0005994	-----+-+--	0.3411
		1	226107899	cg20334115	PYCR2	PYCR2	3'UTR	0.0203	0.0044	4.192e-06	-++-++++++	0.08981
		1	226300601	cg14522302		BC032899		-0.006	0.0017	0.0002893	+---------	0.0302
		1	226739292	cg13952899	C1orf95	C1orf95	Body	-0.0086	0.0025	0.0005715	---?----++	0.1872
		1	226778381	cg03312427	C1orf95	C1orf95	Body	-0.0067	0.002	0.0006262	+----+---+	0.1168
		1	226924739	cg00279406	ITPKB	ITPKB	Body	0.0022	0.0007	0.0007363	+++--+++++	0.0326
		1	227164459	cg11812928	CABC1	ADCK3	Body	0.0066	0.0019	0.0005872	-++-+++++-	0.479
		1	227504721	cg03890680	CDC42BPA	CDC42BPA	1stExon;1stExon	-0.0074	0.0022	0.0007599	---?---+--	0.4667
		1	228073635	cg01097408		WNT9A		0.0115	0.0023	8.701e-07	-++++++-++	0.1025
		1	228345324	cg22681074	GJC2	GJC2	5'UTR	0.0041	0.0012	0.0005154	++-?++++-+	0.02793
		1	228463260	cg19306380	OBSCN	OBSCN	Body;Body	0.0008	0.0002	0.000539	+++--++-++	0.5555
		1	228467995	cg02268584	OBSCN	OBSCN	Body;Body	-0.0034	0.0009	0.0002677	----------	0.7443
		1	228468624	cg22227306	OBSCN	OBSCN	Body;Body	-0.0041	0.0011	0.0002891	----+--+--	0.3512
		1	228559083	cg16397638	OBSCN	OBSCN	Body	-0.0019	0.0005	0.0001713	-+-?---+--	0.02691
		1	228564601	cg14078368	OBSCN	OBSCN	Body	-0.0074	0.0021	0.0005183	---?------	0.8778
		1	228582522	cg16529993	TRIM11	TRIM11	Body	0.0018	0.0005	0.0004439	-+++++---+	0.3478
		1	228940949	cg00095326		RHOU		-0.0079	0.0016	1.035e-06	---?-----+	0.3274
		1	229056866	cg06927807		AX748369		-0.0037	0.001	0.0001156	+---------	0.02041
		1	229074115	cg15514896		AX748369		-0.0051	0.0015	0.000588	----+-----	0.7986
		1	229541873	cg01281061		ACTA1		-0.0029	0.0008	0.0002031	---------+	0.3623
		1	230410329	cg11527913	GALNT2	GALNT2	Body	0.0163	0.0047	0.0005757	+++-++++--	0.04181
		1	232735450	cg17444090		SIPA1L2		0.0142	0.0042	0.0006853	+++++++++-	0.09749
		1	232864391	cg03428503		KIAA1383		-0.0063	0.0015	1.673e-05	+-+-+--+--	0.001733
		1	233004866	cg01723892		KIAA1383		0.0207	0.0043	1.197e-06	+++?-++++-	0.01507
		1	233763964	cg26421554	KCNK1	MIR4427	Body	-0.0018	0.0005	0.0005917	+---------	0.6812
		1	234045196	cg06369407	SLC35F3	SLC35F3	Body	-0.0064	0.0018	0.0005671	---?+-----	0.03668
		1	234635574	cg06511330		TARBP1		0.0051	0.0014	0.0001774	-+++++++++	0.8835
		1	234669825	cg07109453		LOC100506795		0.01	0.0028	0.000284	-++++++-+-	0.06248
		1	234700636	cg16365424		LOC100506795		0.0053	0.0015	0.0004347	-+++++++++	0.5652
		1	234734475	cg09691134		IRF2BP2		0.0064	0.0019	0.0006922	+++?++++++	0.7214
		1	234867300	cg26314722		LOC100506810		0.0072	0.0019	0.0001301	++++++++++	0.2724
		1	234891473	cg07833951		LOC100506810		0.0095	0.0028	0.0007067	+++?-++++-	0.2397
		1	234915028	cg08038291		LOC100506810		-0.0079	0.002	0.0001166	-----+----	0.7384
		1	235111328	cg23012855		BC016972		0.0042	0.0011	6.286e-05	++++++++++	0.8917
		1	235423736	cg24710309	ARID4B	ARID4B	Body;Body	0.0115	0.0029	5.684e-05	++++++++++	0.4002
		1	235587131	cg26187802	TBCE	TBCE	Body;Body	-0.0035	0.001	0.0005915	-------+-+	0.2966
		1	236046939	cg02829654		LYST		0.0042	0.001	5.421e-05	+++?+++++-	0.9494
		1	236159467	cg01789743	NID1	NID1	Body	-0.0052	0.0015	0.0003762	----------	0.2206
		1	236231282	cg20570030		AX747246		-0.003	0.0008	0.0001764	---+------	0.8622
		1	236266619	cg23621967		AX747246		-0.0082	0.0022	0.0002756	+-------+-	0.04994
		1	236563070	cg15086439	EDARADD	EDARADD	Body;Body	0.0193	0.0048	5.113e-05	-++?-++++-	0.04446
		1	237168688	cg00382740		BC133032		-0.0034	0.001	0.0004681	----+--+?+	0.004683
		1	241587602	cg01794473		RGS7		0.0012	0.0003	0.0003598	+-+?-+++-+	0.04104
		1	244230760	cg06906952		ZNF238		-0.0041	0.0011	0.0001326	---+------	0.1203
		1	244319093	cg22679890		ZNF238		-0.0036	0.0008	4.864e-06	+--?------	0.02791
		1	244895692	cg07399224		PPPDE1		-0.0044	0.0013	0.0008455	----+--+--	0.2566
		1	245533949	cg25143359	KIF26B	Mir_548	Body	-0.0036	0.001	0.0004217	---?---+--	0.4762
		1	245674287	cg25035939	KIF26B	KIF26B	Body	-0.0031	0.0008	0.0001763	+------+--	0.4027
		1	245846143	cg07832111	KIF26B	KIF26B	Body	-0.0053	0.0012	1.394e-05	----------	0.8251
		1	245849362	cg22497563	KIF26B	KIF26B	Body	-0.0031	0.0009	0.0006886	-------+--	0.4404
		1	246930969	cg13187885	SCCPDH	SCCPDH	3'UTR	0.0019	0.0006	0.0007634	+++?-+++++	0.0113
		1	247171838	cg11518349	ZNF695	ZNF695	TSS1500	0.013	0.0034	0.0001034	-+++++++--	0.04564
		1	247464358	cg04364251	ZNF496	ZNF496	Body	-0.0017	0.0005	0.0004481	---+-+----	0.3975
		1	248753499	cg08118287		OR2T10		0.0092	0.0024	0.0001619	-++?++-+++	0.5592
		1	249116587	cg11681597	SH3BP5L	SH3BP5L	Body	0.0099	0.0028	0.0004332	-+-++++++-	0.1668
		1	249151633	cg00611192	ZNF692	ZNF692	Body;Body	-0.0089	0.0022	5.332e-05	+--?------	0.7195
		2	265872	cg27226618	ACP1	ACP1	Body;Body;Body;Body	-0.0062	0.0018	0.0008247	--------+-	0.8118
		2	365559	cg13467628		FAM150B		0.0115	0.0031	0.0001751	++-?+++++-	0.07468
		2	382356	cg13170076		FAM150B		-0.012	0.0034	0.0003831	---+------	0.187
		2	383369	cg15770553		FAM150B		-0.008	0.0021	0.0001398	---------+	0.657
		2	558183	cg06216650		TMEM18		0.0066	0.0013	2.222e-07	++++++++++	0.4539
		2	593391	cg04917275		TMEM18		0.0086	0.0025	0.0005614	?++?+++?++	0.6474
		2	867119	cg23639196		LOC339822		-0.0052	0.0013	8.085e-05	---?---+--	0.03179
		2	906313	cg04426779	C2orf90	SNTG2	TSS1500	-0.0046	0.0013	0.0003759	-----+----	0.5209
		2	1426674	cg24216893	TPO	TPO	Body;Body;Body;Body	-0.0048	0.0012	6.84e-05	----------	0.9847
		2	1544370	cg18995558	TPO	TPO	Body;Body;Body;Body	-0.0038	0.0008	1.564e-06	---?---+--	0.2217
		2	1645301	cg05514883	PXDN	PXDN	Body	-0.0035	0.001	0.0003018	---?------	0.5748
		2	1670073	cg09921371	PXDN	PXDN	Body	-0.0011	0.0003	0.0007137	-------+--	0.4213
		2	1804642	cg19705853	MYT1L	MYT1L	Body	-0.0041	0.0012	0.0008175	+----+----	0.217
		2	2019937	cg12655921	MYT1L	MYT1L	5'UTR	-0.0033	0.001	0.0008157	----+-----	0.2975
		2	2335090	cg20435238	MYT1L	MYT1L	TSS200	0.0017	0.0005	0.000303	+++-++--++	0.5448
		2	2581353	cg09355027		MYT1L		-0.0058	0.0017	0.0004453	----+-++--	0.2187
		2	2711168	cg13180844		AK095310		-0.0105	0.003	0.0004478	+--------+	0.005384
		2	3066520	cg10413688		AK095310		-0.0065	0.0019	0.0005403	---?-----+	0.2415
		2	3487001	cg15506890		TRAPPC12		0.009	0.0025	0.0003949	---?+++-++	0.8406
		2	3487164	cg08493051		TRAPPC12		0.0106	0.0027	9.881e-05	++-+++++++	0.4707
		2	3487412	cg12156873		TRAPPC12		0.008	0.0024	0.0007903	++-++++-++	0.5993
		2	3606140	cg07173100	RNASEH1	LOC100506054	TSS1500	0.0008	0.0002	0.000423	+++?++++++	0.5634
		2	3642400	cg18105675	COLEC11	COLEC11	TSS1500;TSS1500	-0.012	0.0032	0.0001789	---?-----+	0.3826
		2	3760481	cg25080501		ALLC		-0.0049	0.0015	0.0008499	+---++----	0.5583
		2	6910518	cg25425537		LINC00487		-0.0102	0.0027	0.0001195	---+-+---+	0.04148
		2	6952860	cg00587472		CMPK2		0.0145	0.0034	1.83e-05	+++?++++-+	0.2623
		2	7016509	cg23213327	RSAD2	RSAD2	TSS1500	0.0133	0.0031	2.095e-05	+++++++++-	0.1575
		2	7018020	cg10959651	RSAD2	RSAD2	1stExon	0.0074	0.0022	0.0008072	+++?++++++	0.7932
		2	7018153	cg10549986	RSAD2	RSAD2	1stExon	0.0099	0.0029	0.0007587	++-?+++++-	0.799
		2	7171998	cg21486510	RNF144A	RNF144A	Body	0.0102	0.0025	6.122e-05	+++?+++++-	0.1168
		2	7572673	cg07088427		LOC100506274		-0.0037	0.0008	5.757e-06	-------+--	0.003813
		2	8379999	cg04592413		LINC00299		0.0129	0.0033	9.386e-05	+++?+++++-	0.02236
		2	8445893	cg19704902		LINC00299		0.0095	0.0021	4.881e-06	++-?+++++-	0.1616
		2	8448311	cg24797501		LINC00299		-0.0042	0.001	7.056e-05	---?------	0.6604
		2	8685893	cg08168141		ID2		0.0096	0.002	2.57e-06	++++++++++	0.6825
		2	8686087	cg00534022		ID2		0.0134	0.003	5.411e-06	+++++++++-	0.07582
		2	8686184	cg23648263		ID2		0.0042	0.0011	0.0001447	-++++++++-	0.8635
		2	8849962	cg10900049		KIDINS220		-0.002	0.0006	0.0008283	---?---+--	0.4899
		2	9387472	cg14710529	ASAP2	ASAP2	Body;Body	-0.0025	0.0006	6.991e-05	+--?---+--	0.2944
		2	9474516	cg06049021	ASAP2	ASAP2	Body;Body	0.0012	0.0003	5.714e-05	-++?---+++	0.2677
		2	9532980	cg10903916	ASAP2	ASAP2	Body;Body	-0.0035	0.0009	0.0001604	---+-+---+	0.1114
		2	9612807	cg06966462	CPSF3	CPSF3	Body	-0.0063	0.0017	0.0003244	---+------	0.337
		2	9984929	cg10881225	TAF1B	TAF1B	Body	0.0092	0.002	6.749e-06	+++++++-++	0.4503
		2	10037561	cg25588844	TAF1B	TAF1B	Body	0.0133	0.004	0.0008486	++-+-++++-	0.2545
		2	10144309	cg10631097		GRHL1		-0.0032	0.0009	0.0005906	---?+----+	0.04929
		2	10344980	cg17979068	C2orf48	C2orf48	Body	0.0091	0.0023	0.0001076	-++++++-+-	0.1285
		2	10345003	cg23422170	C2orf48	C2orf48	Body	0.0118	0.0032	0.0002589	+++?-++-+-	0.0186
		2	10559669	cg11456513	HPCAL1	HPCAL1	5'UTR;5'UTR	-0.002	0.0006	0.0007695	+------+--	0.06849
		2	11245457	cg19246065		FLJ33534		-0.0065	0.0018	0.0003212	+--?------	0.7299
		2	11264689	cg02544320		FLJ33534		-0.0046	0.0012	0.0001836	----------	0.87
		2	11672761	cg25649765	GREB1	GREB1	TSS1500	-0.0081	0.0022	0.000302	+---+-----	0.02787
		2	11682864	cg26631397	GREB1	GREB1	5'UTR;5'UTR;1stExon;5'UTR	-0.0059	0.0014	1.435e-05	----+-----	0.5642
		2	11758591	cg17851061	GREB1	GREB1	Body	-0.0025	0.0008	0.00078	---?---+--	0.3908
		2	11863086	cg08977816		LPIN1		0.0112	0.0028	6.869e-05	++-+-++++-	0.02771
		2	11867801	cg11519366		LPIN1		-0.0048	0.0014	0.0006281	+--?------	0.4214
		2	11881225	cg24519596		LPIN1		-0.0036	0.0011	0.0007573	+--?------	0.5163
		2	12013993	cg00454592		MIR4262		0.0145	0.0034	1.788e-05	++++-++++-	0.275
		2	12442966	cg09522131		SNORD18		-0.0032	0.001	0.000796	-?--+--+--	0.3155
		2	12568736	cg14756878		AK001558		0.0082	0.0019	2.132e-05	++-+-++++-	0.03
		2	15236134	cg26230724		NBAS		-0.0032	0.0008	4.437e-05	+---------	0.7004
		2	15731364	cg11502844	DDX1	DDX1	TSS1500	-0.0077	0.0023	0.0007824	+--+---+--	0.567
		2	16085728	cg19623054	MYCN	MYCN	Body	-0.0105	0.003	0.0004305	++-?---++-	0.0001495
		2	16180066	cg26393791		MYCN		-0.002	0.0005	0.0001366	----+-----	0.2438
		2	16767476	cg10090418	FAM49A	FAM49A	Body	-0.0044	0.0012	0.0002325	----++-+--	0.2111
		2	16816994	cg10288578	FAM49A	FAM49A	5'UTR	-0.0034	0.001	0.0006396	----+--+-+	0.8034
		2	16839610	cg09324018	FAM49A	FAM49A	5'UTR	0.0091	0.0027	0.0007562	?++?-++-+-	0.003915
		2	19559211	cg21619325	OSR1	OSR1	TSS1500	-0.0035	0.0009	0.000189	---+-+-+-+	0.1038
		2	20232577	cg17953136	LAPTM4A	LAPTM4A	3'UTR	0.0128	0.0032	5.572e-05	+++?-++++-	0.1452
		2	20357306	cg12655542		SDC1		0.0123	0.0023	8.36e-08	+++-+++++-	0.02027
		2	20548412	cg03174043		PUM2		-0.0091	0.0024	0.000142	+--------+	0.1796
		2	20648580	cg25432336	RHOB	RHOB	1stExon;3'UTR	-0.0033	0.001	0.0006953	+--?---+--	0.9088
		2	20779199	cg11415156		HS1BP3		-0.0107	0.0027	8.18e-05	-----+----	0.1699
		2	20792009	cg22034855		HS1BP3		0.0097	0.0027	0.0002943	-++?+++++-	0.02253
		2	20804947	cg17288471		HS1BP3		-0.0049	0.0014	0.0005739	+----+----	0.08335
		2	21264562	cg21319310	APOB	APOB	Body	0.0089	0.0014	6.734e-10	+?+-+-+-++	0.007276
		2	22918193	cg09546889		Mir_548		-0.0052	0.0015	0.0006473	--+?-+--+-	0.2711
		2	23604202	cg14893576		KLHL29		0.0177	0.0042	2.283e-05	++++-++++-	0.0128
		2	23724130	cg08622369	KLHL29	KLHL29	5'UTR	-0.0035	0.001	0.0004997	---?---+--	0.552
		2	23746926	cg24686553	KLHL29	KLHL29	5'UTR	-0.0067	0.0017	0.0001215	---+-+--+-	0.007423
		2	23853232	cg02531431	KLHL29	KLHL29	Body	-0.0026	0.0008	0.0006672	++-?------	0.2245
		2	24398519	cg21239997	C2orf84	C2orf84	Body	-0.0051	0.0015	0.0007416	-------+--	0.421
		2	24586381	cg05654103		ITSN2		0.0046	0.0012	0.0001394	++++++++-+	0.1323
		2	24713234	cg15138109		NCOA1		-0.0069	0.0019	0.000373	+--?-+----	0.01058
		2	25095040	cg11023668	ADCY3	ADCY3	Body	0.0178	0.0044	5.961e-05	-+++++++-+	0.003986
		2	25223659	cg23106940		DNAJC27-AS1		-0.0043	0.0013	0.0006911	----------	0.7228
		2	25265586	cg13899529	EFR3B	EFR3B	Body	0.0013	0.0004	0.0002668	++++-+++++	0.9629
		2	25452362	cg09259843		DNMT3A		0.0081	0.0018	9.345e-06	-++++++++-	0.108
		2	25527366	cg10239163	DNMT3A	DNMT3A	Body;Body;Body	0.0131	0.0036	0.0002971	++-++++++-	0.2434
		2	25921151	cg09616559		Y_RNA		-0.0068	0.0017	7.577e-05	---------+	0.6178
		2	26261517	cg03510444	RAB10	U6	Body	0.005	0.0014	0.0003196	+++?++-+++	0.494
		2	26729139	cg05531689	OTOF	OTOF	Body	-0.007	0.0017	2.727e-05	+---------	0.3794
		2	27124343	cg10357060	DPYSL5	DPYSL5	Body	-0.004	0.0009	1.612e-05	+---------	0.7192
		2	27473369	cg23635560		SLC30A3		-0.0068	0.0019	0.0002616	-----+----	0.0715
		2	27478320	cg20885815	SLC30A3	SLC30A3	Body	-0.0091	0.0027	0.0008578	-----+----	0.4077
		2	27482803	cg17206420	SLC30A3	SLC30A3	Body	-0.006	0.0017	0.0004673	----+--+-+	0.03594
		2	27485967	cg13174651	SLC30A3	SLC30A3	TSS200	0.0005	0.0002	0.0007521	++++-++-++	0.5417
		2	27531535	cg09065714	UCN	UCN	TSS1500	-0.0045	0.0013	0.0005065	---?---+--	0.1296
		2	27632926	cg15661865	PPM1G	PPM1G	TSS1500;TSS1500	-0.0076	0.0021	0.0002581	-+-?------	0.07214
		2	27798028	cg23761824	C2orf16	C2orf16	TSS1500	-0.0021	0.0006	0.0002839	-------+--	0.07471
		2	27799207	cg26214074	C2orf16	C2orf16	TSS200	-0.0059	0.0016	0.0001444	---?------	0.9058
		2	28022223	cg12510999	RBKS	RBKS	Body	0.0084	0.0018	3.175e-06	+++++++++-	0.1539
		2	28497669	cg05057534	BRE	LOC100505716	Body;Body;Body;Body;Body	0.0147	0.0039	0.0001563	++-?-++++-	0.05639
		2	28547016	cg12886188	BRE	LOC100505716	3'UTR;Body;Body;Body;3'UTR	-0.0045	0.0013	0.0003482	---?---+--	0.05631
		2	28549125	cg23459424	BRE	BRE	3'UTR;Body;Body;Body;3'UTR	0.006	0.0015	8.66e-05	+++++++---	0.001216
		2	28807568	cg18780489	PLB1	PLB1	Body;Body	-0.0044	0.0013	0.0005906	----+-----	0.2916
		2	28873060	cg13156207		PLB1		-0.002	0.0006	0.000232	+---------	0.4811
		2	29204142	cg11311289	FAM179A	FAM179A	TSS200	-0.0047	0.0013	0.0002678	+----+--+-	3.674e-05
		2	29339307	cg26052635	CLIP4	CLIP4	5'UTR	0.0086	0.0025	0.0006452	+++-+++++-	0.4042
		2	30495331	cg14993140		LBH		-0.0025	0.0007	0.000564	---+------	0.4263
		2	30872901	cg08120035		LCLAT1		-0.0046	0.0012	9.846e-05	----+--+--	0.08133
		2	31030372	cg24032691	CAPN13	CAPN13	TSS200	-0.0096	0.0021	4.865e-06	---?-+---+	0.2383
		2	31459843	cg07185119	EHD3	EHD3	Body	-0.0094	0.0021	5.826e-06	-------+--	0.301
		2	31570468	cg13847701	XDH	XDH	Body	-0.0055	0.0016	0.0004813	---------+	0.4153
		2	32490835	cg07055315	NLRC4	NLRC4	TSS200	0.0153	0.0042	0.0002977	+++?+++++-	0.06223
		2	33183321	cg05688523	LTBP1	LTBP1	Body	0.0034	0.001	0.0004798	++++-+++++	0.1431
		2	33359281	cg15135286	LTBP1	LTBP1	Body;TSS1500;TSS1500;TSS1500;TSS1500	0.0155	0.0041	0.0001396	++-+-++++-	0.0443
		2	33359356	cg13652008	LTBP1	LTBP1	Body;TSS1500;TSS1500;TSS1500;TSS1500	0.0177	0.0046	0.0001014	+++?-++++-	0.0716
		2	33359529	cg03906115	LTBP1	LTBP1	TSS200;TSS200;Body;TSS200;TSS200	0.0152	0.0042	0.000272	+++++++-+-	0.07074
		2	33952488	cg27256565	MYADML	MYADML	Body	-0.0036	0.001	0.0005589	---?---+--	0.467
		2	36598278	cg01958295	CRIM1	CRIM1	Body	-0.005	0.0015	0.0007937	+------+-+	0.2887
		2	36603543	cg01154283	CRIM1	CRIM1	Body	0.0084	0.0025	0.0007225	+++?++++--	0.1683
		2	36605829	cg14446951	CRIM1	CRIM1	Body	-0.0048	0.0012	0.0001098	----------	0.3595
		2	37418009	cg05627557		SULT6B1		0.0156	0.003	1.364e-07	++++-++++-	0.2343
		2	37422917	cg04480325		SULT6B1		0.0078	0.0021	0.0002724	+++?+-+-++	0.06941
		2	37751449	cg18790856		U6		0.01	0.003	0.0007753	++++-++++-	0.03056
		2	38101511	cg14633063		AK057187		-0.0055	0.0015	0.000226	----------	0.673
		2	38387443	cg10481134	C2orf58	CYP1B1-AS1	Body	-0.0049	0.0013	9.929e-05	--++------	0.6173
		2	38404263	cg02893429	C2orf58	CYP1B1-AS1	Body	0.01	0.0027	0.0002553	++-++++++-	0.838
		2	38766282	cg06531034		HNRPLL		-0.0056	0.0015	0.0002832	+---------	0.2294
		2	38961590	cg00238510	GALM	GALM	3'UTR	-0.0045	0.0013	0.0005183	---?-+----	0.5829
		2	39171830	cg19445269	LOC100271715	LOC375196	Body	-0.0042	0.0012	0.0004681	---?------	0.3494
		2	40149258	cg06375062		LOC100128590		-0.0028	0.0008	0.0003459	----+--+--	0.1483
		2	40351367	cg05854601	SLC8A1	SLC8A1	Body;Body;Body;Body	-0.0036	0.001	0.000401	----------	0.8723
		2	40672067	cg19918022	SLC8A1	SLC8A1	5'UTR	-0.0047	0.0013	0.0001818	----------	0.06953
		2	41924253	cg00676536		Y_RNA		-0.0042	0.0011	0.0001371	-------+--	0.7773
		2	42225614	cg16430651		LOC400950		-0.0035	0.001	0.0006605	---?+--+--	0.208
		2	42327475	cg01036735		PKDCC		-0.0041	0.0012	0.0003244	----------	0.5232
		2	42755932	cg16957993		MTA3		-0.0079	0.002	6.694e-05	---?------	0.7349
		2	43087177	cg07858848		Mir_548		0.0109	0.0027	5.82e-05	+++?+++++-	0.0587
		2	43295011	cg27629589		ZFP36L2		-0.0108	0.0028	0.0001083	----------	0.3579
		2	43358343	cg18257574		ZFP36L2		0.0009	0.0003	0.0004909	+++++++--+	0.5794
		2	43398079	cg00360761		ZFP36L2		0.0127	0.0029	1.567e-05	+++-++++++	0.1101
		2	44264617	cg19572912		LRPPRC		-0.0051	0.0013	7.916e-05	---+-----+	0.1051
		2	44311918	cg21473786		PPM1B		0.0102	0.0031	0.0008507	+?-++++++-	0.0714
		2	44518930	cg10801607	SLC3A1	SLC3A1	Body	-0.0054	0.0015	0.0004596	-----+----	0.1045
		2	45174832	cg09604283		SIX3		-0.0069	0.0018	8.484e-05	-----+-+--	0.2486
		2	45175881	cg22385702		SIX3		-0.0113	0.0025	8.484e-06	---------+	0.6529
		2	45229171	cg10068996		SIX2		-0.0041	0.0011	8.213e-05	---++-+---	0.1133
		2	45439955	cg22388510		UNQ6975		-0.004	0.0011	0.0002095	+--?------	0.6415
		2	45539374	cg13503564		UNQ6975		-0.0094	0.002	1.829e-06	---------+	0.4851
		2	45870238	cg01002570		PRKCE		-0.0034	0.0008	1.497e-05	-------++-	0.3129
		2	45874446	cg02529500		PRKCE		-0.0049	0.0013	0.0002153	---?------	0.6451
		2	46406516	cg22549086	PRKCE	PRKCE	Body	-0.0099	0.0029	0.0006054	----+----+	0.3503
		2	46707626	cg15435932	LOC388946	LOC388946	Body	-0.0022	0.0006	0.0005857	-------+--	0.1243
		2	46720801	cg03064100		LOC388946		-0.0091	0.0027	0.0007151	---------+	0.523
		2	46959491	cg18948788	SOCS5	SOCS5	5'UTR;5'UTR	-0.0021	0.0006	0.0008022	-------+--	0.3047
		2	47008202	cg01205087		SOCS5		-0.0069	0.0019	0.0002448	----+----+	0.2358
		2	47197798	cg10818566	TTC7A	TTC7A	Body	0.0097	0.0028	0.0004902	-+++-++-+-	0.00383
		2	47276456	cg01811272	TTC7A	TTC7A	Body	0.0043	0.0013	0.0007341	++-++++-+-	0.4279
		2	47316605	cg18282041	C2orf61	C2orf61	Body	-0.0057	0.0015	0.0001898	+--?------	0.394
		2	47404636	cg27073431	CALM2	C2orf61	TSS1500	0.0149	0.0036	2.727e-05	++-?+++-+-	0.1752
		2	47745038	cg00495909		KCNK12		-0.0039	0.0009	4.049e-05	---?------	0.3354
		2	48642414	cg15577373		PPP1R21		0.004	0.0011	0.0004206	+-++++++++	0.1979
		2	48980605	cg13043454	LHCGR	LHCGR	Body	-0.0063	0.0017	0.0001948	----------	0.9046
		2	54781750	cg14984878	SPTBN1	SPTBN1	Body	-0.0046	0.0012	0.0001248	----+--++-	0.1361
		2	54885027	cg23402524	SPTBN1	SPTBN1	Body;Body	-0.0024	0.0007	0.000513	----+-----	0.6479
		2	55477848	cg03820688	MTIF2	MTIF2	Body;Body	0.0144	0.0037	9.158e-05	+++?+++++-	0.131
		2	55496371	cg05319060	MTIF2	MTIF2	TSS200;1stExon;5'UTR	0.0008	0.0002	0.0005757	+-+++-++--	0.2108
		2	56420171	cg14411804	CCDC85A	AK311113	Body	-0.0046	0.0012	0.0002291	----------	0.7075
		2	58479214	cg00774457		FANCL		0.007	0.0019	0.0002369	+?-+++++++	0.2971
		2	59126860	cg22363368		FLJ30838		-0.0064	0.0016	9.368e-05	----------	0.6002
		2	59156510	cg25716102		FLJ30838		-0.003	0.0008	0.0004135	----+--+--	0.0003964
		2	60680616	cg23556108	BCL11A	BCL11A	Body;Body	-0.002	0.0005	4.182e-05	-+-+----++	0.0007229
		2	60755359	cg16951074	BCL11A	AL833181	Body;Body;Body	0.017	0.0046	0.0002135	?++?+++++-	0.1212
		2	60755743	cg17935536	BCL11A	AL833181	Body;Body;Body	0.0089	0.0021	2.737e-05	++++-++++-	0.05118
		2	62445279	cg25521400	B3GNT2	B3GNT2	5'UTR	0.0151	0.0038	7.262e-05	++++-++++-	0.08878
		2	63971489	cg11228136		UGP2		-0.0046	0.0012	0.0001232	----+--+--	0.01715
		2	64064409	cg05528339		UGP2		0.0114	0.0031	0.0001912	+++++++++-	0.3048
		2	64860886	cg16741128	SERTAD2	SERTAD2	3'UTR	0.0046	0.0013	0.0005456	-++++++-+-	0.0587
		2	65065975	cg14016418		AK097952		0.0098	0.0023	2.838e-05	++++-++++-	0.03546
		2	65297247	cg00018198	CEP68	CEP68	Body	-0.0028	0.0008	0.0005932	+--?+--+--	0.292
		2	65593761	cg01751245	SPRED2	SPRED2	5'UTR;1stExon;Body	0.012	0.0032	0.0001595	+++++++++-	0.2194
		2	65593933	cg08467103	SPRED2	SPRED2	TSS200;Body	0.018	0.0043	3.268e-05	-++++++++-	0.07497
		2	65594021	cg26376241	SPRED2	SPRED2	TSS200;Body	0.0177	0.0044	5.652e-05	+++++++++-	0.2189
		2	65610261	cg11674355	SPRED2	SPRED2	Body	0.0103	0.0028	0.000216	+-+-++++--	0.09046
		2	65630259	cg08750534	SPRED2	SPRED2	Body	0.0054	0.0015	0.0003894	+++++++++-	0.493
		2	66654644	cg11807280		MEIS1		-0.0095	0.0025	0.0001981	---?-----+	0.02679
		2	67624425	cg18229914	ETAA1	ETAA1	TSS200	-0.0007	0.0002	0.0002532	---?+++-++	0.2048
		2	68545995	cg22400703	CNRIP1	CNRIP1	Body;Body	-0.0123	0.0031	6.621e-05	---?------	0.3307
		2	68871696	cg00887755	PROKR1	PROKR1	TSS1500	-0.0061	0.0018	0.0007685	+-------+-	0.1094
		2	69236925	cg13828674		ANTXR1		-0.0015	0.0004	0.0003102	----+--+-+	0.4207
		2	69316230	cg01049695	ANTXR1	ANTXR1	Body;Body;Body	-0.0019	0.0005	0.0003705	-------+--	0.1173
		2	69374138	cg02139050	ANTXR1	ANTXR1	Body;Body	-0.0044	0.0013	0.0006446	+---+-----	0.1171
		2	69399575	cg10803714	ANTXR1	ANTXR1	Body;3'UTR	-0.0033	0.0009	0.0005562	---?----++	0.06485
		2	69519143	cg02116942		GFPT1		-0.003	0.0009	0.0007219	----------	0.9729
		2	69846936	cg01604601	AAK1	AAK1	Body	0.0014	0.0004	0.0007434	+++-++++++	0.3841
		2	70699808	cg21346154	TGFA	Mir_548	Body;Body	0.0116	0.0027	1.268e-05	+++++++++-	0.1294
		2	70932722	cg02674324	ADD2	ADD2	Body;Body;Body;Body;Body	0.0041	0.001	4.031e-05	++-+-+++++	0.02558
		2	71017846	cg08834401	FIGLA	FIGLA	TSS200	0.0033	0.0009	0.0002688	++-++++-++	0.3531
		2	71123233	cg19185846		VAX2		-0.0124	0.0031	6.324e-05	---+-----+	0.2724
		2	71678463	cg21852792		DYSF		0.012	0.0034	0.0004568	++-?-++-+-	0.04134
		2	71685005	cg24596691	DYSF	DYSF	Body;Body;Body;Body;Body;Body;Body	-0.0031	0.0008	6.471e-05	----------	0.641
		2	73301011	cg06863239	RAB11FIP5	RAB11FIP5	3'UTR	-0.0025	0.0007	0.0004459	----+--+--	0.3224
		2	74055599	cg04524513	STAMBP	STAMBP	TSS1500;TSS1500;TSS1500	0.0089	0.0023	9.633e-05	++---++-++	0.004993
		2	74308468	cg15827185	TET3	TET3	Body	0.0027	0.0008	0.0007253	-++?++--++	0.004104
		2	74663482	cg11994630	RTKN	RTKN	Body;5'UTR;Body	-0.0014	0.0004	0.0005886	+--?---+--	0.2829
		2	74668072	cg00610692	RTKN	RTKN	Body;TSS1500;TSS1500	-0.0082	0.0017	3.057e-06	----------	0.1135
		2	74714095	cg01000637	TTC31	CCDC142	Body;Body	-0.0019	0.0006	0.000642	---------+	0.4339
		2	74795186	cg05644602	C2orf65	C2orf65	Body	0.0158	0.0033	2.192e-06	++++-++++-	0.02263
		2	75299705	cg15127613	TACR1	TACR1	Body;Body	-0.0031	0.0009	0.0005582	----------	0.7066
		2	75785874	cg01921956	FAM176A	FAM176A	5'UTR;5'UTR	-0.0047	0.0014	0.0008675	--------+-	0.4439
		2	80724209	cg06968859	CTNNA2	CTNNA2	Body;Body	-0.0072	0.0018	9.156e-05	----------	0.8357
		2	84743142	cg08026651	DNAH6	DNAH6	TSS1500	-0.0043	0.0008	2.159e-07	+------++-	0.1058
		2	84916520	cg11788715	DNAH6	DNAH6	Body	-0.0029	0.0008	0.0006827	---?------	0.8891
		2	85049005	cg03453880	C2orf89	C2orf89	3'UTR	-0.0028	0.0008	0.0007715	---?-+-+--	0.5719
		2	85108378	cg05057843	C2orf89	C2orf89	TSS200	0.0009	0.0002	5.868e-05	+++--++++-	0.3232
		2	85111399	cg24476722		C2orf89		-0.0033	0.0009	0.0001118	-------+--	0.7386
		2	85405109	cg21627466	TCF7L1	TCF7L1	Body	-0.0053	0.0014	0.0001867	+---------	0.7243
		2	85408902	cg22235080	TCF7L1	TCF7L1	Body	-0.0031	0.0008	9.566e-05	---+---+--	0.179
		2	85482129	cg11812015	TCF7L1	TCF7L1	Body	-0.0072	0.0018	8.633e-05	---?------	0.7635
		2	85500887	cg08903069	TCF7L1	TCF7L1	Body	-0.0061	0.0017	0.0004895	----------	0.5619
		2	85672366	cg10646491		SH2D6		-0.0026	0.0008	0.0006281	+--?-+-+--	0.1105
		2	85752248	cg12450823		LOC100630918		0.0162	0.0035	3.312e-06	++-+-++++-	0.004446
		2	85765644	cg06978067	MAT2A	LOC100630918	TSS1500	0.0008	0.0002	0.0007227	+++-++---+	0.06503
		2	85896001	cg26394380	SFTPB	SFTPB	TSS1500;TSS1500	-0.0108	0.0028	0.0001381	---?----+-	0.5602
		2	85921036	cg11752275	GNLY	GNLY	TSS1500;TSS1500	0.0119	0.0035	0.0007411	+++?+++++-	0.1372
		2	85944510	cg12964970		U1		-0.0053	0.0015	0.0003991	+--+------	0.642
		2	85971548	cg21512179		ATOH8		-0.0079	0.0019	2.971e-05	---?+-----	0.1034
		2	86035405	cg17415111		LOC284950		0.0086	0.0024	0.0002955	++-+-++++-	0.2708
		2	86038538	cg09240693		LOC284950		-0.007	0.0021	0.0008039	---?-+----	0.8488
		2	86038589	cg04589210		LOC284950		-0.0057	0.0017	0.0007835	-+---+----	0.4126
		2	86096098	cg01477546	ST3GAL5	ST3GAL5	TSS1500;Body	-0.0031	0.0009	0.0003459	---?-----+	0.8591
		2	86450216	cg16874347	REEP1	REEP1	Body;Body;Body;Body	-0.0045	0.0013	0.0007454	---?++----	0.272
		2	86848899	cg03012821	RNF103	RNF103	Body	0.0014	0.0004	0.0003187	+-+-----+-	0.08761
		2	87883497	cg20731257		MIR4435-1		-0.0072	0.0019	0.0001565	-?-+----+-	0.002164
		2	88355771	cg07873325	KRCC1	KRCC1	TSS1500	-0.0038	0.0011	0.0004943	----------	0.4584
		2	95666377	cg01763690		MAL		-0.0063	0.0013	3.059e-06	+----+----	0.3914
		2	96010652	cg01142066	KCNIP3	KCNIP3	Body	-0.0036	0.0009	7.016e-05	---?------	0.7414
		2	96774492	cg23009780		ADRA2B		-0.008	0.0022	0.0002463	---------+	0.3252
		2	96944360	cg11537811	SNRNP200	SNRNP200	Body	0.0039	0.0009	2.231e-05	-+-?++++++	0.001908
		2	97000924	cg03913456	NCAPH	NCAPH	TSS1500	0.0105	0.0031	0.0007782	-++--+-+++	0.01012
		2	97166001	cg06726490	NEURL3	NEURL3	Body	-0.0094	0.0025	0.0001336	+---------	0.4731
		2	97195532	cg24071464		ARID5A		-0.0049	0.0012	2.585e-05	---?-+----	0.1963
		2	97220596	cg09304357		ARID5A		-0.0076	0.0018	3.613e-05	----------	0.272
		2	97376832	cg17240528	LMAN2L	LMAN2L	Body;Body;Body;Body;Body;Body	-0.0039	0.0011	0.0006436	---?------	0.7024
		2	97534677	cg13313916	SEMA4C	SEMA4C	5'UTR	0.0015	0.0004	0.000738	+++-++++-+	0.2265
		2	97573176	cg06492372	FAM178B	FAM178B	Body	-0.0077	0.0022	0.00035	---?---+--	0.1753
		2	98274979	cg11939193	ACTR1B	ACTR1B	Body	0.0037	0.0009	5.399e-05	-++++++--+	0.1409
		2	98340511	cg27425784	ZAP70	ZAP70	Body	-0.0094	0.0028	0.0006514	---+------	0.05765
		2	98350753	cg03219514	ZAP70	ZAP70	Body;TSS200	-0.0057	0.0017	0.0008135	---?---+--	0.09146
		2	99554416	cg22392793		C2orf55		-0.0071	0.0021	0.000529	---+-----+	0.1616
		2	100038008	cg19881999	REV1	REV1	Body;Body	0.0062	0.0018	0.00058	-++?+++-++	0.4241
		2	100680134	cg06867775	AFF3	AFF3	Body;Body	-0.0027	0.0007	0.0001837	++-?------	0.1884
		2	101034825	cg05352754	CHST10	CHST10	TSS1500	0.0082	0.0022	0.0002203	+++?+-++++	0.5359
		2	101609869	cg14595315	NPAS2	NPAS2	Body	-0.0012	0.0003	0.0007945	----+--+--	0.4844
		2	102051587	cg04623297	RFX8	RFX8	Body	-0.004	0.001	0.0001036	---?---+--	0.286
		2	102051598	cg03095773	RFX8	RFX8	Body	-0.0073	0.002	0.0002255	---?---+--	0.9202
		2	102404865	cg13022222	MAP4K4	MAP4K4	Body;Body;Body	0.0055	0.0015	0.0001665	++++-++-++	0.004514
		2	102438026	cg06291983	MAP4K4	MAP4K4	Body;Body;Body	-0.0042	0.0011	0.0001843	---?+----+	0.4466
		2	102448055	cg14511866	MAP4K4	MAP4K4	Body;Body;Body	0.0034	0.0009	0.0002961	++++++++++	0.8222
		2	102608349	cg20340242	IL1R2	IL1R2	1stExon;5'UTR	0.0102	0.0028	0.0002771	+++?-++++-	0.1505
		2	103149495	cg20061812	SLC9A4	SLC9A4	3'UTR	0.0056	0.0015	0.0001352	+-++++++++	0.487
		2	105858101	cg01046703	GPR45	GPR45	TSS200	-0.0023	0.0007	0.000434	-+--------	0.7822
		2	105925965	cg04112866	TGFBRAP1	TGFBRAP1	5'UTR;5'UTR	0.0138	0.0039	0.0003756	-++++++++-	0.07164
		2	106055006	cg10635061	FHL2	FHL2	1stExon;5'UTR	-0.0092	0.0025	0.0002131	----+-----	0.2917
		2	106438120	cg00705730	NCK2	NCK2	5'UTR;5'UTR	0.015	0.0045	0.0007617	+++?-++++-	0.06603
		2	106502915	cg05208056	NCK2	NCK2	Body;Body;Body	-0.0036	0.001	0.0003647	----+----+	0.1456
		2	106560771	cg20890180		NCK2		0.0026	0.0008	0.0006975	+++?-++++-	0.001121
		2	106578331	cg06522772		NCK2		-0.0055	0.0015	0.0003795	---?---+-+	0.3643
		2	107419745	cg13168617	ST6GAL2	ST6GAL2	3'UTR;3'UTR	-0.0038	0.0009	1.791e-05	+---+-----	0.2356
		2	109649281	cg07338715		EDAR		0.0092	0.0022	2.492e-05	+++?++++-+	0.09434
		2	109921282	cg10363926	SH3RF3	MIR4266	Body	-0.0094	0.0022	1.872e-05	---------+	0.4024
		2	110102830	cg27119815	SH3RF3	SH3RF3	Body	-0.0046	0.0013	0.0005956	+----+-+--	0.08972
		2	110459722	cg16431352		SOWAHC		-0.0074	0.0017	9.079e-06	+---------	0.1673
		2	111639212	cg15605172	ACOXL	ACOXL	Body;Body;Body	-0.0034	0.001	0.0004698	---?++-+--	0.1289
		2	111662494	cg19351143	ACOXL	ACOXL	Body;Body;Body	-0.0049	0.0011	7.246e-06	----------	0.7297
		2	111979398	cg13551117		LOC541471		0.0116	0.0034	0.000746	+++?-++++-	0.03071
		2	112124380	cg09570614		LOC541471		-0.0078	0.0017	3.721e-06	---+----+-	0.1276
		2	112704577	cg05979619	MERTK	Metazoa_SRP	Body	-0.0029	0.0008	0.0005068	---+------	0.7874
		2	112913178	cg19744173	FBLN7	FBLN7	Body;Body	0.0098	0.002	1.398e-06	+++-+++++-	0.02432
		2	113669419	cg26841309	IL1F7	IL37	TSS1500;TSS1500;TSS1500;TSS1500	-0.0033	0.0009	0.0002365	+--?------	0.08262
		2	113874068	cg01467417	IL1RN	IL1RN	TSS1500;TSS1500;TSS1500	0.0017	0.0005	0.0007064	+++?-+++++	0.115
		2	113891507	cg25265126	IL1RN	IL1RN	3'UTR;3'UTR;3'UTR;3'UTR	-0.0078	0.0023	0.0007094	--+?+----+	0.01555
		2	118616155	cg25619440		DDX18		0.0155	0.0034	3.809e-06	++--++++++	0.01771
		2	118616377	cg22762992		DDX18		0.0194	0.0049	6.547e-05	++--++++++	0.2142
		2	118771984	cg08305778	CCDC93	CCDC93	TSS1500	0.0006	0.0002	0.0008615	++++-++--+	0.5499
		2	119998072	cg00460795	STEAP3	STEAP3	Body;5'UTR;5'UTR	0.0034	0.0009	0.0001282	-+++++++++	0.2191
		2	120005515	cg03960874	STEAP3	STEAP3	Body;Body;Body	0.0028	0.0008	0.000832	-++?-+++++	0.05547
		2	120195527	cg19599165	TMEM37	TMEM37	3'UTR	-0.0046	0.0013	0.0004211	---?------	0.8945
		2	120439606	cg25868126	TMEM177	TMEM177	3'UTR;3'UTR;3'UTR	-0.0046	0.0013	0.0004718	---?---+--	0.6762
		2	121107444	cg14551952	INHBB	INHBB	Body	-0.0021	0.0006	0.0006408	---?------	0.7974
		2	121107947	cg20495333	INHBB	INHBB	3'UTR	-0.006	0.0017	0.000476	----+-----	0.5627
		2	121346290	cg04106877		LOC84931		-0.0046	0.0013	0.0004349	-----+----	0.9142
		2	121560593	cg06699491	GLI2	GLI2	Body	-0.0057	0.0017	0.0006214	---------+	0.4781
		2	121637755	cg16248554	GLI2	GLI2	Body	-0.003	0.0009	0.0007774	-------+--	0.5138
		2	121670320	cg06378990	GLI2	GLI2	Body	-0.0113	0.0031	0.0002609	----------	0.3791
		2	121748218	cg15809352	GLI2	GLI2	Body	-0.0025	0.0006	8.309e-05	---?-+----	0.4306
		2	121846490	cg05096637		GLI2		-0.0083	0.0022	0.000138	--------++	0.00578
		2	127780459	cg26829670		BIN1		-0.0027	0.0007	5.518e-05	-------+--	0.7286
		2	127785512	cg21554034		BIN1		0.0049	0.001	7.535e-07	++++++++++	0.04493
		2	127800962	cg03897954		BIN1		-0.0028	0.0008	0.0007644	---?-+-+--	0.1874
		2	128272540	cg06193838	IWS1	IWS1	Body	0.0037	0.001	0.0002794	-?-+++++-+	0.06711
		2	128381689	cg15551687	MYO7B	MYO7B	Body	-0.0033	0.0009	0.0001775	---?---+--	0.7193
		2	128458399	cg11206634	SFT2D3	SFT2D3	TSS200	0.008	0.0021	0.0001612	++++++++++	0.8396
		2	129403208	cg13821978		AK311291		-0.0031	0.0009	0.0004853	-------++-	0.1773
		2	129494095	cg22732770		AK311291		0.0051	0.0014	0.0002082	+++?++++-+	0.2921
		2	130750050	cg04807864		RAB6C		0.0051	0.0012	3.313e-05	+?++-+++-+	0.1628
		2	131484863	cg01164664		GPR148		0.0009	0.0002	0.0001722	+-++-+-+-+	0.3996
		2	131688506	cg18754629	ARHGEF4	ARHGEF4	5'UTR;5'UTR	-0.0078	0.0016	1.461e-06	----------	0.2155
		2	132061016	cg01293971		LOC440910		0.007	0.002	0.0005807	+?+-+++-+-	0.1352
		2	132154058	cg25454931		LOC389043		-0.0054	0.0016	0.0006187	-------++-	0.3683
		2	132584587	cg16356045		C2orf27B		-0.0037	0.0011	0.0007301	-?---+----	0.5938
		2	133176249	cg02007217	GPR39	GPR39	Body	-0.0053	0.0016	0.0006865	----------	0.8589
		2	133343373	cg09353251	GPR39	LYPD1	Body	0.005	0.0012	5.205e-05	-++++++++-	0.7751
		2	134075125	cg21046119	NCKAP5	BC008215	Body;Body	-0.003	0.0008	0.0002263	+------+--	0.1998
		2	134415981	cg13507560		7SK		-0.0024	0.0007	0.0008476	+-------+-	0.09536
		2	135011626	cg21232161	MGAT5	MGAT5	TSS1500	0.0078	0.0022	0.0002683	+++++++++-	0.004696
		2	135011991	cg06389888	MGAT5	MGAT5	1stExon	-0.0058	0.0013	4.238e-06	----------	0.5213
		2	135157316	cg10389032	MGAT5	MGAT5	Body	-0.0063	0.0013	1.014e-06	---?------	0.3126
		2	135203925	cg15584989	MGAT5	MGAT5	Body	-0.0021	0.0006	0.0002331	---------+	0.9555
		2	135208138	cg08348461	LOC151162	MGAT5	Body	-0.0041	0.0011	0.0002242	+---------	0.1948
		2	135595627	cg18766847	ACMSD	ACMSD	TSS1500	-0.0039	0.0011	0.000544	+--?---+++	0.0153
		2	136566232	cg25344623	LCT	LOC100507600	Body	-0.0035	0.001	0.0002538	-------+--	0.4833
		2	136783103	cg09772299		DARS		-0.0053	0.0013	5.762e-05	---?-----+	0.3019
		2	137199850	cg20699079		7SK		-0.0094	0.0023	3.112e-05	---?-----+	0.1029
		2	138722326	cg19739906	HNMT	HNMT	Body;Body;Body	-0.0127	0.0038	0.0007675	----+-----	0.5187
		2	139258740	cg03782584	SPOPL	SPOPL	TSS1500	0.0064	0.0016	6.3e-05	+++--++++-	0.658
		2	139407289	cg06704567		NXPH2		-0.0077	0.0021	0.000311	---?-----+	0.706
		2	142530447	cg11703179	LRP1B	LRP1B	Body	-0.0035	0.0008	1.396e-05	+--?------	0.1768
		2	143044057	cg23753006		LRP1B		-0.0089	0.0025	0.0004294	+--?---+--	0.07467
		2	144648543	cg02205445		GTDC1		-0.0062	0.0019	0.0007618	+?--------	0.404
		2	145182344	cg10502206	ZEB2	ZEB2	Body;Body	0.0087	0.0022	9.314e-05	++-?+++-+-	0.1403
		2	145418212	cg17834338		DKFZp686O1327		-0.002	0.0006	0.0005881	---?+----+	0.8498
		2	145795797	cg07679370		U80770		-0.0045	0.0013	0.0005927	---?------	0.5209
		2	149063092	cg23341085		MBD5		-0.0036	0.0011	0.0006788	+---------	0.5074
		2	149679934	cg00753138	KIF5C	JA429504	Body	-0.0027	0.0008	0.000686	---?----+-	0.2969
		2	151703942	cg20858120		SNORD95		-0.0063	0.0017	0.0001556	+--?----+-	0.4698
		2	152440445	cg09367174	NEB	NEB	Body;Body;Body	-0.0063	0.0017	0.0001613	-?-----+--	0.06012
		2	152890701	cg03132220	CACNB4	CACNB4	Body;Body;Body	-0.0016	0.0005	0.0007927	--------+-	0.289
		2	152991620	cg20625334	STAM2	STAM2	Body	-0.0149	0.0034	1.113e-05	---------+	0.278
		2	155550084	cg11992171		KCNJ3		-0.0024	0.0007	0.0008058	---?+-----	0.5238
		2	157291759	cg09290120	GPD2	GPD2	TSS1500;TSS1500	0.0096	0.0026	0.000199	++-+-++-+-	0.1629
		2	159702723	cg25112877		DAPL1		-0.0074	0.0017	2.086e-05	-----+-+-+	0.02277
		2	160597953	cg27487021	2007-03-01	2007-03-01	Body	0.005	0.0015	0.0006261	+++++-++++	0.4025
		2	161128396	cg03756034		ITGB6		0.0097	0.0029	0.0007703	++++-+++++	0.07867
		2	161156221	cg17327171	RBMS1	RBMS1	Body;Body	0.0082	0.0023	0.0003011	+++?+++++-	0.09354
		2	161224771	cg17360854	RBMS1	MIR4785	Body;Body	0.0013	0.0003	3.351e-05	++++-++++-	0.3063
		2	161440948	cg26655772		RBMS1		-0.0052	0.0014	0.0001632	----------	0.9936
		2	161755116	cg19405799		TANK		-0.0048	0.0013	0.0001548	---?-----+	0.568
		2	162164700	cg10115182	PSMD14	PSMD14	TSS200	0.0012	0.0003	0.0001514	+++?+-+-++	0.6287
		2	162930666	cg10507402	DPP4	DPP4	1stExon;5'UTR	0.0004	0.0001	0.0008518	+-+?-++-++	0.4928
		2	163197084	cg08066875		GCA		0.0106	0.0031	0.0005895	+++++++++-	0.2576
		2	164204628	cg25702652		FIGN		-0.0103	0.0026	6.535e-05	---+------	0.1004
		2	164204752	cg23948843		FIGN		-0.0096	0.0021	7.71e-06	+-------+-	0.01356
		2	165754136	cg25417936		SLC38A11		-0.0069	0.002	0.0004972	----------	0.9344
		2	166428866	cg26853855	CSRNP3	CSRNP3	TSS200	-0.007	0.002	0.0006736	--+-------	0.2541
		2	168818347	cg21032473	STK39	STK39	Body	-0.0026	0.0007	0.0002552	---?------	0.5109
		2	169588344	cg24168002	LASS6	BC035245	Body	0.0114	0.0034	0.0007043	++++-++++-	0.2797
		2	169937094	cg02743878	DHRS9	DHRS9	TSS1500;5'UTR;5'UTR;5'UTR	0.0087	0.0024	0.00022	-++?++++--	0.007055
		2	170157334	cg23238677	LRP2	BC016143	Body	-0.0072	0.0021	0.0008624	+--+------	0.6543
		2	170779769	cg10443146	UBR3	UBR3	Body	-0.0053	0.0015	0.0005681	---?---+--	0.4228
		2	172541622	cg12760319		DYNC1I2		-0.0044	0.0009	6.559e-07	+---------	0.5509
		2	173477995	cg25053018		PDK1		-0.0064	0.0018	0.0004336	---++-----	0.4715
		2	174625146	cg06966083		SP3		-0.0046	0.0014	0.0006276	----------	0.3124
		2	174696522	cg02749511		SP3		-0.0062	0.0018	0.0004216	----+----+	0.227
		2	174855415	cg26035892		SP3		-0.0103	0.0022	2.857e-06	---?------	0.5737
		2	174913188	cg06318624		OLA1		0.0071	0.0021	0.0008142	-++-++++++	0.05145
		2	175629219	cg15580167	CHRNA1	CHRNA1	TSS200;TSS200	-0.0032	0.0007	7.335e-07	---?---+--	0.4875
		2	176870733	cg11937362		KIAA1715		-0.0027	0.0008	0.0003993	----------	0.6889
		2	177134049	cg05632555	MTX2	MTX2	TSS200;TSS200	0.0026	0.0007	0.0001914	++-++++-+-	0.1296
		2	177466581	cg20841588	MIR1246	MIR1246	TSS1500	-0.0053	0.0015	0.0004409	---?------	0.949
		2	181544642	cg21251140		UBE2E3		-0.0059	0.0014	1.748e-05	---?-----+	0.08862
		2	183291758	cg16451324	PDE1A	PDE1A	Body;Body	-0.0091	0.0021	1.058e-05	---?-+----	0.2267
		2	187474432	cg03192874	ITGAV	ITGAV	Body;Body;Body	-0.0022	0.0005	7.208e-05	----+--+--	0.4268
		2	189168448	cg00872532	GULP1	MIR561	5'UTR	-0.0044	0.0013	0.00073	---?-----+	0.832
		2	190715638	cg16982291	PMS1	PMS1	Body;Body;Body	-0.0027	0.0008	0.0003705	-+-?-----+	0.1386
		2	191207820	cg17516156	INPP1	INPP1	TSS1500;TSS1500	-0.0047	0.0013	0.0003503	----------	0.3578
		2	192015996	cg01004382	STAT4	STAT4	TSS200	0.0105	0.0027	9.914e-05	+++-++++++	0.7772
		2	192106113	cg18731811		MYO1B		-0.0031	0.0009	0.0007306	+------+--	0.6958
		2	192208955	cg03134230	MYO1B	MYO1B	Body;Body;Body	-0.0053	0.0015	0.0004271	+--?---+-+	0.06869
		2	192701329	cg05878786	SDPR	SDPR	Body	-0.0033	0.0009	0.000316	---+-----+	0.05592
		2	196426178	cg05418915		SLC39A10		0.0145	0.0038	0.0001401	+?+?+++-+-	0.2212
		2	196684066	cg05879419	DNAH7	DNAH7	Body	-0.0063	0.0018	0.0004608	---?------	0.9056
		2	197456534	cg16616765	HECW2	HECW2	5'UTR	-0.0074	0.0017	1.11e-05	---?-+---+	0.0268
		2	198379478	cg20267398	MOBKL3	MOB4	TSS1500;TSS1500;TSS1500	-0.0073	0.0017	1.769e-05	---?---++-	0.04615
		2	201393628	cg26742320	SGOL2	SGOL2	5'UTR;5'UTR;5'UTR	0.01	0.0029	0.0005404	+++++++++-	0.01607
		2	201635337	cg03832197	AOX2P	AOX2P	TSS200	-0.0039	0.0011	0.0002624	-------+--	0.9826
		2	201730594	cg16098332	CLK1	CLK1	TSS1500;TSS1500;TSS1500;TSS1500	0.0081	0.0019	1.1e-05	+?+?++++++	0.2887
		2	202047246	cg04781494	CASP10	CASP10	TSS1500;TSS1500;TSS1500	0.006	0.0018	0.0008621	++--+++-+-	0.2596
		2	202122372	cg27410837	CASP8	CASP8	5'UTR;5'UTR;5'UTR;TSS1500;5'UTR	0.0007	0.0002	0.0007152	+-+++++--+	0.06302
		2	202508772	cg14791081	ALS2CR4	TMEM237	TSS1500;TSS1500	0.0077	0.0021	0.0002511	+++?+++-++	0.7156
		2	202671158	cg19654437	CDK15	CDK15	TSS200	-0.0072	0.0015	1.536e-06	+---------	0.02316
		2	202671583	cg10613224	CDK15	CDK15	5'UTR	0.0048	0.0012	6.82e-05	+++++-+-++	0.8641
		2	202937608	cg09155881		AK096380		-0.0043	0.0012	0.0005246	-------+-+	0.1493
		2	202987140	cg26623263		AK096380		-0.0053	0.0012	1.381e-05	----------	0.3647
		2	203009762	cg14735741		KIAA2012		-0.0034	0.0009	0.0003337	---?----+-	0.3665
		2	204486921	cg11028872		CD28		0.0121	0.003	5.421e-05	++++-++-+-	0.02452
		2	205385002	cg18990899		PARD3B		-0.0046	0.0013	0.0004068	----------	0.4513
		2	206223286	cg15913157	PARD3B	PARD3B	Body;Body;Body	-0.0095	0.0026	0.0002543	---?-----+	0.4072
		2	206360335	cg16404105	PARD3B	PARD3B	Body;Body;Body	-0.0048	0.0013	0.0002886	-------++-	0.1602
		2	206553344	cg19731541	NRP2	NRP2	Body;Body;Body;Body;Body;Body	-0.0071	0.0019	0.0001818	---?---+--	0.437
		2	207741102	cg22296585		CPO		-0.0027	0.0008	0.0006976	++-----+--	0.0002886
		2	207847811	cg12449916		CPO		0.0172	0.0039	1.02e-05	+++-+++++-	0.2515
		2	208989831	cg11463113	CRYGD	CRYGD	TSS1500	0.0126	0.0028	8.791e-06	++--++++++	0.7073
		2	211018363	cg15724534	C2orf67	C2orf67	Body	0.0154	0.004	9.443e-05	++-+-++-+-	0.004793
		2	211093895	cg00998735		BC130595		-0.0021	0.0005	7.827e-05	+--?------	0.7551
		2	212618994	cg15635483	ERBB4	ERBB4	Body;Body	-0.0034	0.001	0.0008171	+---+--+--	0.01864
		2	216176561	cg14933257	ATIC	ATIC	TSS200	0.0015	0.0004	0.0005363	+++--+++-+	0.1967
		2	217164034	cg01734698	2004-03-01	2004-03-01	Body	-0.0051	0.0012	2.418e-05	+--------+	0.419
		2	217232992	cg22124215	2004-03-01	2004-03-01	Body	-0.005	0.0014	0.0004993	+--+------	0.8204
		2	217277354	cg12762547	SMARCAL1	SMARCAL1	1stExon;5'UTR;TSS200	0.0007	0.0002	0.0005021	+++?++++++	0.3071
		2	218251446	cg00085256	DIRC3	DIRC3	Body	-0.0028	0.0006	1.341e-05	---+---++-	0.1525
		2	218340518	cg14538944	DIRC3	DIRC3	Body	-0.0047	0.0014	0.0006517	+---+-----	0.0827
		2	218577902	cg22675745	DIRC3	DIRC3	Body	-0.0064	0.0013	7.179e-07	---?---+--	0.2193
		2	218680226	cg10174643	TNS1	TNS1	Body	0.0038	0.001	8.807e-05	-++?-+++++	0.00619
		2	218701429	cg12338137	TNS1	TNS1	Body	0.0081	0.002	4.76e-05	-+++++++++	0.313
		2	218873170	cg01473038		TNS1		-0.0066	0.0019	0.0003971	---?------	0.3379
		2	218886643	cg24166100		RUFY4		-0.0073	0.002	0.000255	---------+	0.6481
		2	219254588	cg00634542	SLC11A1	SLC11A1	Body	-0.0095	0.0023	4.593e-05	+---------	0.006734
		2	219268000	cg00236766	CTDSP1	MIR26B	Body;Body	0.0036	0.0009	4.811e-05	+++-+++-++	0.259
		2	219472607	cg17980119	PLCD4	PLCD4	TSS200	-0.0057	0.0014	6.686e-05	---?----+-	0.4396
		2	219747459	cg03630015	WNT10A	WNT10A	Body	-0.0083	0.002	5.511e-05	---?-+----	0.1375
		2	219751342	cg12001120	WNT10A	WNT10A	Body	-0.0114	0.0032	0.0003553	---+-----+	0.05486
		2	219754761	cg06736663	WNT10A	WNT10A	Body	-0.0101	0.0024	3.105e-05	-+-+-----+	0.3895
		2	219756890	cg04067066	WNT10A	WNT10A	Body	-0.0055	0.0016	0.0006028	---?-+---+	0.3494
		2	220072753	cg17109049	ZFAND2B	ZFAND2B	Body	0.0123	0.0037	0.0008693	+++?+++++-	0.09881
		2	220121680	cg09612946	TUBA4B	TUBA4A	Body	-0.0033	0.0009	0.0002168	-?-----+-+	0.4036
		2	220199310	cg23985420	RESP18	RESP18	TSS1500	-0.0048	0.0014	0.0007073	-------+--	0.7677
		2	220350567	cg06351981	SPEG	SPEG	Body	-0.0087	0.0026	0.0006878	-----+---+	0.2644
		2	220402771	cg02197228	ACCN4	ACCN4	3'UTR;3'UTR	-0.0101	0.0028	0.0002752	---?-+-+--	0.2124
		2	220420867	cg03046424	OBSL1	OBSL1	Body	-0.0085	0.0021	7.004e-05	---?+-----	0.09041
		2	220853885	cg25039186		MIR4268		-0.0033	0.001	0.0005267	-------+--	0.2434
		2	224705573	cg05688713		AP1S3		-0.0041	0.0012	0.0006139	---?-----+	0.3856
		2	225331381	cg13295660		CUL3		-0.0032	0.0008	9.069e-05	++--------	0.3716
		2	225384862	cg06271067	CUL3	CUL3	Body	0.017	0.0037	3.585e-06	-++?+-+++-	0.006336
		2	225435131	cg01474011	CUL3	CUL3	Body	0.0164	0.0042	9.29e-05	++-++++++-	0.1663
		2	227657192	cg18018313	IRS1	IRS1	3'UTR	-0.0088	0.0023	0.0001258	----+----+	0.03299
		2	227661656	cg14078053	IRS1	IRS1	1stExon	0.0062	0.0016	0.0001052	+-++++++-+	0.4297
		2	228331319	cg25996077		AGFG1		-0.0069	0.0015	6.401e-06	-------+--	0.585
		2	228526145	cg06193628		SLC19A3		-0.0037	0.001	0.000276	----------	0.69
		2	231090329	cg17607231	SP140	SP140	TSS200;TSS200	0.01	0.0027	0.000255	+++++++-++	0.4105
		2	231090531	cg03887528	SP140	SP140	5'UTR;1stExon;1stExon;5'UTR	0.0091	0.0023	5.4e-05	+++-++++++	0.2421
		2	231696574	cg02071319		CAB39		-0.0041	0.0012	0.0003831	+-+-------	0.06022
		2	232260136	cg20034202	B3GNT7	B3GNT7	TSS200	0.0034	0.001	0.0005307	++-++++-+-	0.006688
		2	232457785	cg11784281	C2orf57	C2orf57	1stExon	-0.0057	0.0015	0.0001076	---?-+----	0.6792
		2	232582394	cg20627754		PTMA		0.0148	0.0042	0.0004681	-+++-++++-	0.002447
		2	232765754	cg26820327		MIR1471		-0.0064	0.0017	0.0002352	+---------	0.4271
		2	232790981	cg15645220	NPPC	NPPC	TSS200	0.0012	0.0004	0.0006621	++++++++--	0.01842
		2	233217476	cg18676967		DIS3L2		-0.008	0.0024	0.0006636	-?-?------	0.5499
		2	233366275	cg00178928		ECEL1		-0.0098	0.0024	4.395e-05	+--?------	0.06362
		2	233370823	cg24360241		PRSS56		-0.0083	0.0017	5.811e-07	----------	0.3203
		2	233410852	cg12001357	CHRNG	CHRNG	3'UTR	0.0055	0.0016	0.0007881	-++?+++++-	0.03604
		2	233766118	cg23927687	NGEF	NGEF	Body;Body	-0.0094	0.0024	7.939e-05	-------+--	0.1143
		2	234159346	cg12834730	ATG16L1	ATG16L1	TSS1500;TSS1500	0.0052	0.0014	0.000209	+++?-++++-	0.01967
		2	234216050	cg04094641	SAG	SAG	TSS1500	-0.0041	0.0012	0.000865	----++-+--	0.04448
		2	234238201	cg10389914	SAG	SAG	Body	-0.0037	0.0011	0.0007355	----+-----	0.519
		2	234262348	cg26204079	DGKD	DGKD	TSS1500	-0.0101	0.0029	0.0004985	----+----+	0.5327
		2	234357995	cg10224592	DGKD	DGKD	Body;Body	-0.0086	0.0017	6.901e-07	----------	0.05917
		2	234359932	cg13053135	DGKD	DGKD	Body;Body	0.0057	0.0017	0.0005967	++-+-++-++	0.004253
		2	234891489	cg03388266	TRPM8	TRPM8	Body	-0.005	0.0015	0.0007531	---?+-----	0.2683
		2	235178208	cg06644719		AX748264		-0.0041	0.0011	0.000102	----+--+--	0.1092
		2	235422165	cg22450406		ARL4C		-0.0069	0.0018	7.926e-05	---+---+--	0.1233
		2	235902088	cg13530377	SH3BP4	BC148242	5'UTR	-0.0082	0.0022	0.0002362	+--------+	0.8338
		2	235904366	cg01854776	SH3BP4	BC148242	5'UTR	-0.002	0.0006	0.0004127	-------+--	0.002701
		2	235949554	cg01297806	SH3BP4	SH3BP4	Body	0.0132	0.003	8.098e-06	-+-+-++++-	0.06863
		2	236092957	cg06946314		SH3BP4		-0.0048	0.0014	0.0003926	----+--+--	0.3814
		2	236716372	cg06747919	AGAP1	AGAP1	Body;Body	-0.0041	0.001	3.838e-05	-------+--	0.5717
		2	236847057	cg04413180	AGAP1	AK000798	Body;Body	-0.0027	0.0008	0.0004628	-+-?---+--	0.03275
		2	237542624	cg02800216		CXCR7		-0.0025	0.0007	0.0001653	-------+--	0.7391
		2	237982246	cg12263377		COPS8		-0.0076	0.002	0.0001732	+---------	0.2181
		2	238145456	cg06525193		COL6A3		-0.0026	0.0008	0.0008685	----+-----	0.4232
		2	238277443	cg21136443	COL6A3	COL6A3	Body;Body;Body	-0.0036	0.001	0.0003236	----+-----	0.3045
		2	238406432	cg00784161	MLPH	MLPH	Body;Body	0.0049	0.0014	0.0007198	++++-+++++	0.7665
		2	238446518	cg00745486	MLPH	MLPH	Body;Body	-0.0052	0.0015	0.0006996	---?------	0.4999
		2	238632428	cg08151442	LRRFIP1	LRRFIP1	Body;Body;Body;Body;Body	-0.0069	0.0019	0.0003727	+--+-----+	0.004546
		2	238768032	cg03647559	RAMP1	RAMP1	TSS200	-0.0067	0.002	0.0005501	---+---+-+	0.2197
		2	238805257	cg10846682	RAMP1	RAMP1	Body	-0.006	0.0015	7.39e-05	---+---+-+	0.04781
		2	238865252	cg02888092		UBE2F		-0.0092	0.0025	0.0001891	-----+----	0.8315
		2	238990573	cg18068683	SCLY	SCLY	Body	-0.0044	0.0012	0.0002277	----------	0.5846
		2	239049402	cg00899883	KLHL30	KLHL30	Body	0.0027	0.0008	0.0008252	-+++++++++	0.7252
		2	239075635	cg23906250		FAM132B		0.0018	0.0005	0.0007066	-++?++++++	0.5332
		2	239134945	cg12047086	LOC151174	LOC151174	Body;Body	0.0057	0.0014	5.067e-05	++++-+++++	0.0595
		2	239147445	cg08121041	HES6	HES6	3'UTR;3'UTR	0.0075	0.002	0.0002064	-+++++++++	0.8942
		2	239195537	cg23072629	PER2	PER2	5'UTR	0.0092	0.0027	0.0006413	+++++++++-	0.0795
		2	239420535	cg16061528		LOC151171		-0.0049	0.0013	0.0001822	----------	0.6471
		2	239463774	cg01763719		LOC151171		0.0145	0.0042	0.0005952	++++-++-+-	0.001942
		2	239949301	cg04742515		HDAC4		-0.0038	0.0011	0.000506	---?---+--	0.05974
		2	239982634	cg04046945	HDAC4	MIR4440	Body	-0.0032	0.0009	0.0003121	---?------	0.8944
		2	240142589	cg17420028	HDAC4	MGC16025	Body	0.0117	0.0031	0.0001949	++++-+++--	0.007444
		2	240142694	cg06223736	HDAC4	MGC16025	Body	0.0082	0.0021	0.0001197	+++?+++++-	0.2689
		2	240142806	cg07618780	HDAC4	MGC16025	Body	0.0146	0.0042	0.0004267	++-+++++++	0.9039
		2	240196877	cg15058210	HDAC4	HDAC4	Body	0.0055	0.0016	0.0005536	++++-++++-	0.007288
		2	240216650	cg10018933	HDAC4	HDAC4	Body	-0.0145	0.0033	1.191e-05	----+-----	0.2284
		2	240280294	cg05736906	HDAC4	MIR2467	5'UTR	0.0044	0.0011	5.816e-05	+++?+-++++	0.2144
		2	240300118	cg02708956	HDAC4	HDAC4	5'UTR	0.0092	0.0027	0.0007651	-++?+++++-	0.0274
		2	240405317	cg14908170		HDAC4		-0.0078	0.0017	7.28e-06	---+---+--	0.4377
		2	240425897	cg23039807		BC132948		0.0145	0.0043	0.000721	-+-+-++++-	0.07514
		2	240499954	cg18366249		BC132948		-0.0022	0.0007	0.0006207	---?+--+--	0.1785
		2	240568824	cg23631133		BC132948		-0.0094	0.0023	4.967e-05	----+----+	0.3557
		2	240599807	cg21661864		LOC150935		-0.0019	0.0006	0.0004762	---?---+--	0.5755
		2	240650268	cg06471073		LOC150935		-0.0057	0.0015	0.0001496	---?------	0.09086
		2	240982365	cg12040750	PRR21	PRR21	1stExon	-0.0073	0.0019	7.91e-05	+---+-----	0.3452
		2	241187429	cg26057577		OTOS		-0.0054	0.0012	1.145e-05	+---------	0.4616
		2	241372344	cg17498717		GPC1		-0.0045	0.0011	4.413e-05	---?------	0.3592
		2	241494647	cg03978514	ANKMY1	ANKMY1	5'UTR;Body	0.0059	0.0016	0.0002646	-+-?+++--+	7.221e-06
		2	241807859	cg16967583	AGXT	AGXT	TSS1500	0.0102	0.003	0.0007476	++++-++++-	0.07409
		2	241835147	cg08694578	C2orf54	C2orf54	1stExon	-0.0041	0.0011	0.0003661	+--?-+----	0.04755
		2	241836501	cg02820040	C2orf54	C2orf54	TSS1500	-0.0063	0.0018	0.0004175	+--+-+----	0.3997
		2	241992491	cg05854427	SNED1	SNED1	Body	-0.0082	0.0021	7.043e-05	+--?---++-	0.06256
		2	242005101	cg01121603	SNED1	SNED1	Body	-0.0059	0.0017	0.0006116	---++-----	0.1577
		2	242151573	cg16296797	ANO7	ANO7	Body	-0.0057	0.0015	0.0001752	----------	0.9683
		2	242174797	cg07030287	HDLBP	HDLBP	Body;Body	0.0076	0.0022	0.0006954	+++++++++-	0.1281
		2	242174889	cg03610527	HDLBP	HDLBP	Body;Body	0.0125	0.0032	8.863e-05	++-?-++++-	0.0233
		2	242207920	cg00704780	HDLBP	HDLBP	5'UTR;5'UTR	0.0071	0.0016	8.229e-06	++++++++++	0.08613
		2	242664612	cg14409746	ING5	ING5	3'UTR	0.0092	0.0019	1.128e-06	+++?+++++-	0.1712
		2	242755302	cg17280514	NEU4	NEU4	Body;5'UTR;5'UTR;Body;5'UTR	-0.0063	0.0018	0.0005818	+----+----	0.3759
		2	242756029	cg20189808	NEU4	NEU4	Body;Body;Body;Body;Body	-0.0017	0.0005	0.0007912	+------+--	0.6857
		2	242784150	cg07278174		PDCD1		-0.0035	0.0009	0.0001424	+---------	0.7198
		2	242810748	cg09034753	C2orf85	CXXC11	TSS1500	-0.0113	0.0033	0.0005372	---------+	0.9699
		2	242811552	cg24290756	C2orf85	CXXC11	TSS1500	-0.0082	0.0024	0.0007034	----+--+-+	0.03524
		2	242832796	cg16541075		CXXC11		-0.0047	0.0013	0.0004467	---------+	0.6419
		2	242893070	cg20538350		AK097934		-0.0059	0.0015	5.579e-05	----+-----	0.1845
		2	242895660	cg24551396		AK097934		-0.0028	0.0007	8.091e-05	---++-----	0.525
		2	242954430	cg01879591		BC101234		0.0123	0.0031	6.164e-05	+++++++-+-	0.06616
		2	242974096	cg12526997		BC101234		0.0029	0.0008	0.0005191	+++?+-+-++	0.9304
		3	271185	cg10289744	CHL1	CHL1	5'UTR	-0.0028	0.0008	0.0005133	---?---+-+	0.4048
		3	3171664	cg11485152	TRNT1	TRNT1	Body	0.0134	0.0039	0.0006454	++-+-++++-	0.07845
		3	3842694	cg22595235	LRRN1	BC141932	5'UTR	-0.0023	0.0007	0.0007258	-------+--	0.8152
		3	3843887	cg09623845	LRRN1	BC141932	5'UTR	-0.0026	0.0007	0.0004792	---+-----+	0.534
		3	5071083	cg10125901		BHLHE40		-0.0068	0.0015	1.126e-05	----------	0.2933
		3	5180520	cg05648614	ARL8B	ARL8B	Body	0.0062	0.0015	2.554e-05	++-?-++++-	0.1021
		3	5208420	cg00217553	ARL8B	ARL8B	Body	0.0045	0.0012	0.0002203	+++?+++-+-	0.3643
		3	8572798	cg24612498	LMCD1	LMCD1	Body	-0.0037	0.001	0.0002511	-------++-	0.152
		3	9174006	cg02032282	SRGAP3	SRGAP3	Body;Body	-0.0051	0.0014	0.0001998	-------+--	0.7077
		3	9233414	cg13889918	SRGAP3	BC041457	Body;Body	-0.002	0.0005	0.0001702	-------+--	0.9481
		3	9259506	cg26359335	SRGAP3	SRGAP3	Body;Body	-0.0041	0.0012	0.0004159	+---+-----	0.1007
		3	9343967	cg17763743		LOC440944		-0.0059	0.0017	0.0004461	---?++----	0.005513
		3	9518923	cg15174783	SETD5	SETD5	3'UTR	0.0016	0.0004	0.0002509	++++-+++++	0.4431
		3	9943937	cg13581832	IL17RE	IL17RE	TSS1500;TSS1500;TSS1500	0.001	0.0003	0.0006605	+++?-++++-	0.1762
		3	9959128	cg07705835	IL17RC	IL17RC	Body;1stExon;Body	0.0052	0.0015	0.0004336	+++-+++++-	0.7384
		3	9979297	cg17824787	CRELD1	CRELD1	Body;Body;Body	-0.0074	0.002	0.0002437	---?+-----	0.6819
		3	10192045	cg15036157	VHL	VHL	3'UTR;3'UTR	0.0078	0.0022	0.0003725	+++?-+++++	0.3542
		3	10209086	cg14784004	IRAK2	IRAK2	Body	0.0097	0.0024	4.24e-05	+--++++-++	0.009918
		3	10276672	cg07631359	IRAK2	IRAK2	Body	-0.009	0.0019	2.135e-06	---?---+--	0.3943
		3	10335288	cg13441156	GHRL	GHRLOS	TSS1500;TSS1500;TSS1500;TSS1500;TSS1500;TSS1500;TSS1500;TSS1500;TSS1500;TSS1500	0.0146	0.0037	7.616e-05	+++?+++-+-	0.03206
		3	10408402	cg24279744	ATP2B2	ATP2B2	Body;Body	-0.0079	0.0022	0.0002296	---------+	0.9333
		3	11159610	cg24945740		HRH1		-0.005	0.0015	0.0007267	----+-----	0.5819
		3	11316173	cg12901291	ATG7	ATG7	5'UTR;5'UTR;5'UTR	0.0072	0.0018	6.951e-05	+++++++++-	0.1236
		3	11564388	cg00746810	ATG7	AX748267	Body;Body;Body	0.003	0.0009	0.0005505	-+--+-+-++	0.0004746
		3	11674707	cg17553677	VGLL4	VGLL4	Body;Body	-0.0059	0.0017	0.0003404	+---------	0.1357
		3	12776107	cg20504993	TMEM40	TMEM40	3'UTR	-0.006	0.0017	0.0003977	---?++----	0.14
		3	12851369	cg03772384	CAND2	CAND2	Body;Body	-0.0065	0.0016	3.62e-05	-----+----	0.7756
		3	12858887	cg23482898	CAND2	CAND2	Body;Body	0.0077	0.0016	2.982e-06	++--+++++-	0.1174
		3	12858926	cg11882607	CAND2	CAND2	Body;Body	0.0107	0.0022	8.325e-07	++--+++++-	0.1318
		3	12966188	cg11145772	IQSEC1	IQSEC1	Body;Body	0.0066	0.0017	0.0001511	++++-++++-	0.6447
		3	12996362	cg25157472	IQSEC1	IQSEC1	Body;Body	0.0075	0.0021	0.0004371	-++-++++++	0.1147
		3	13457267	cg04992150	NUP210	NUP210	Body	0.008	0.0021	0.0001798	++++++++--	0.07117
		3	13587471	cg13957538		FBLN2		-0.0067	0.002	0.0006851	--+-+-----	0.03816
		3	13629612	cg08014106	FBLN2	FBLN2	Body;Body;Body	-0.0067	0.002	0.0006457	+?--------	0.7398
		3	13652738	cg02713720	FBLN2	BC152379	Body;Body;Body	-0.0035	0.0009	0.0002179	---------+	0.5555
		3	13857594	cg26679855		WNT7A		-0.0041	0.0011	0.0001035	----------	0.2745
		3	14326681	cg03370261		AX747368		-0.007	0.0017	5.297e-05	-------+--	0.612
		3	14359266	cg12381416		SLC6A6		0.0144	0.0033	1.06e-05	++-+-++++-	0.004833
		3	14503109	cg03371447	SLC6A6	SLC6A6	Body;Body	-0.0021	0.0006	0.0002017	---?---+--	0.1869
		3	14567529	cg12890346	GRIP2	GRIP2	Body	-0.0134	0.0024	4.23e-08	---+------	0.2645
		3	14567945	cg24845998	GRIP2	GRIP2	Body	-0.0075	0.0022	0.0006549	---?------	0.4566
		3	14568699	cg25972340	GRIP2	GRIP2	Body	-0.0091	0.0027	0.000706	---+-+----	0.2129
		3	14699141	cg03788239	C3orf19	C3orf19	Body	0.0053	0.0016	0.0006982	+++?++++++	0.3618
		3	14849245	cg22620111		FGD5		-0.0074	0.002	0.0002028	----+----+	0.06229
		3	14855993	cg22601300		FGD5		-0.0044	0.0011	2.892e-05	----------	0.5645
		3	15311021	cg08003402	SH3BP5	AL133111	Body;Body	0.0115	0.0023	3.026e-07	++++++++++	0.2951
		3	15345281	cg08350962	SH3BP5	SH3BP5	Body;5'UTR	-0.0021	0.0006	0.0007742	---------+	0.9652
		3	15382808	cg26775087	SH3BP5	SH3BP5	1stExon;5'UTR	-0.0065	0.0019	0.0005515	----+-----	0.3185
		3	15935423	cg01386185		GALNTL2		-0.003	0.0007	6.781e-05	----------	0.6807
		3	16271108	cg07460981	GALNTL2	GALNTL2	3'UTR	0.0048	0.0014	0.0007313	+++++++-++	0.8115
		3	16320218	cg17886536	OXNAD1	OXNAD1	Body	0.006	0.0018	0.0008071	++-?-++++-	0.03997
		3	16441008	cg16875864	RFTN1	OXNAD1	Body	-0.0063	0.0018	0.00051	---?------	0.1413
		3	16491130	cg24171689	RFTN1	RFTN1	Body	-0.0077	0.0021	0.0001976	----------	0.07623
		3	16925048	cg07079828	PLCL2	PLCL2	TSS1500	0.0032	0.0009	0.0007334	-+++++++++	0.192
		3	18004012	cg23653058		BC035826		-0.0027	0.0008	0.0005204	+---------	0.7229
		3	22412385	cg15693572		ZNF385D		-0.005	0.0014	0.0004464	+----+----	0.3686
		3	25347174	cg11177552		AK131021		-0.0049	0.0014	0.0007578	-----+----	0.417
		3	25946096	cg21221540		LOC285326		-0.003	0.0009	0.0008244	----+--+--	0.1142
		3	28027514	cg03510511		BC037254		-0.0032	0.0009	0.000265	+---------	0.3338
		3	28291744	cg09671122	CMC1	CMC1	Body	-0.0068	0.0014	1.525e-06	+--?------	0.2592
		3	30327579	cg07398517		RBMS3		0.0073	0.0018	4.578e-05	+++?++++--	0.1751
		3	31145476	cg19008646		GADL1		-0.0042	0.001	5.649e-05	-------+--	0.3818
		3	31580476	cg02470179	STT3B	STT3B	Body	-0.0042	0.0013	0.0008026	-------++-	0.5499
		3	31721446	cg04370634	OSBPL10	OSBPL10	Body	-0.0033	0.0008	2.322e-05	-------+--	0.0279
		3	31765946	cg11084015	OSBPL10	OSBPL10	Body	-0.0037	0.0007	1.88e-07	---+---+--	0.3604
		3	32149153	cg21145686	GPD1L	GPD1L	Body	-0.0046	0.0013	0.0004153	-----++---	0.06895
		3	32474793	cg27133780	CMTM7	CMTM7	Body;Body	0.0112	0.003	0.0001979	-+++++++++	0.5978
		3	32490499	cg11360860	CMTM7	CMTM7	Body;Body	-0.0026	0.0007	0.0004117	+--+------	0.6185
		3	32890738	cg24629438	TRIM71	TRIM71	Body	0.0029	0.0008	0.0002445	++++-++++-	0.3809
		3	32933637	cg17980786	TRIM71	TRIM71	3'UTR	-0.0085	0.0025	0.000537	+--------+	0.001537
		3	33140160	cg05120113	GLB1	GLB1	TSS1500;TSS1500	0.0127	0.0024	1.813e-07	++++-++++-	0.01684
		3	35706038	cg09866743	ARPP-21	ARPP21	5'UTR	0.012	0.0022	7.77e-08	+++?+++++-	0.2145
		3	35706114	cg17936572	ARPP-21	ARPP21	5'UTR	0.0139	0.0033	2.737e-05	+++++++++-	0.4557
		3	36360652	cg01883843		STAC		-0.0042	0.0012	0.0006398	---?-----+	0.4131
		3	37368888	cg03171211	GOLGA4	GOLGA4	Body	0.0062	0.0018	0.0003852	+++++++++-	0.5177
		3	37804282	cg15872437	ITGA9	BC040563	Body	0.0079	0.002	6.039e-05	-+++-++-++	0.006049
		3	38069204	cg03302386	PLCD1	PLCD1	Body	-0.0072	0.002	0.0003483	---?+-----	0.526
		3	38070460	cg24868271	PLCD1	PLCD1	Body	-0.0046	0.001	3.411e-06	---+--+---	0.6584
		3	38223776	cg02094042	OXSR1	OXSR1	Body	-0.0038	0.001	0.0001995	---+---+--	0.369
		3	38664174	cg18800918	SCN5A	SCN5A	Body;Body;Body;Body;Body;Body	-0.0044	0.0012	0.0004765	---?+--+-+	0.05358
		3	38664257	cg06519434	SCN5A	SCN5A	Body;Body;Body;Body;Body;Body	-0.008	0.0023	0.000457	----+----+	0.2668
		3	38762483	cg19255722	SCN10A	SCN10A	Body	0.0056	0.0012	2.148e-06	+++++++++-	0.05328
		3	38835276	cg05776787	SCN10A	SCN10A	1stExon	-0.0027	0.0008	0.0006042	---+------	0.3821
		3	39231277	cg07165610	XIRP1	XIRP1	5'UTR	-0.0068	0.0017	5.211e-05	----------	0.4448
		3	39234137	cg14694744	XIRP1	XIRP1	TSS200	-0.0054	0.0015	0.0001835	---?---+--	0.3198
		3	39309355	cg03341377	CX3CR1	CX3CR1	Body;5'UTR;5'UTR;5'UTR	-0.0163	0.0037	1.342e-05	+---+--+-+	0.01094
		3	39309435	cg24310395	CX3CR1	CX3CR1	Body;5'UTR;5'UTR;5'UTR	-0.0182	0.0043	2.357e-05	---?-----+	0.0369
		3	39584985	cg18246584		MOBP		-0.0079	0.0022	0.0002927	----------	0.7415
		3	39851931	cg02707264	MYRIP	MYRIP	5'UTR	0.001	0.0003	0.0008093	++++-++---	0.003172
		3	40348009	cg18156531		EIF1B		-0.0036	0.0009	0.0001141	----------	0.8419
		3	40657289	cg27324527		ZNF621		-0.0022	0.0006	0.0005206	---++-----	0.0657
		3	42094749	cg20372886		TRAK1		-0.0024	0.0007	0.000553	---------+	0.8958
		3	42692928	cg27257452		ZBTB47		-0.0045	0.0011	9.258e-05	+--+-+-+--	0.1125
		3	42919025	cg14404298	CYP8B1	CYP8B1	TSS1500	0.0037	0.0011	0.0007829	-+-++++-++	0.1934
		3	43146909	cg10911980	C3orf39	C3orf39	5'UTR	-0.008	0.0016	1.16e-06	---?------	0.08805
		3	43360626	cg09333143	SNRK	SNRK	Body;Body	0.0118	0.0021	1.398e-08	++++++++++	0.09607
		3	43554062	cg16197346	ANO10	ANO10	Body	-0.0046	0.0012	0.0002222	---?----+-	0.3829
		3	44020821	cg03368818		MIR138-1		-0.0035	0.001	0.0005523	----------	0.8365
		3	44517846	cg17219326	ZNF445	ZNF445	5'UTR	-0.0025	0.0007	0.0002895	--+--+----	0.5694
		3	45073463	cg02147617	CLEC3B	CLEC3B	Body	-0.0075	0.0022	0.0006193	---?+-----	0.3167
		3	45175421	cg09220326	CDCP1	CDCP1	Body;Body	0.0097	0.0025	0.0001244	-++?++++++	0.006992
		3	45390583	cg16362181		LARS2		-0.0059	0.0015	0.0001198	-------+--	0.2858
		3	46307918	cg03050629	CCR3	CCR3	3'UTR;3'UTR;3'UTR;3'UTR	-0.0038	0.001	7.876e-05	----------	0.9523
		3	46395191	cg03928384	CCR2	CCR2	TSS200;TSS200	0.0082	0.0024	0.0005623	++++++++++	0.3933
		3	46448496	cg05670596	CCRL2	CCRL2	TSS1500;TSS1500	-0.0033	0.001	0.0005816	----+---++	0.09396
		3	46449313	cg16021018	CCRL2	CCRL2	5'UTR;Body	0.008	0.002	6.549e-05	++-+++++++	0.3857
		3	46539018	cg26536164	RTP3	RTP3	TSS1500	0.0034	0.001	0.0005164	-+-?-++++-	0.2084
		3	46558636	cg09670263	LRRC2	LRRC2	3'UTR;3'UTR	0.0043	0.0013	0.0007823	+++--+++++	0.5701
		3	46617183	cg05226558	LRRC2	TDGF1	5'UTR	-0.0085	0.0021	3.884e-05	----------	0.9231
		3	46759449	cg19668234	PRSS50	PRSS50	TSS200	0.0069	0.002	0.0005692	++--++++++	0.7739
		3	46872239	cg13276631	PRSS42	PRSS42	Body	-0.0078	0.0019	5.907e-05	----------	0.9211
		3	46922486	cg07805345	PTH1R	PTH1R	5'UTR	-0.0073	0.0021	0.0004279	+---------	0.5449
		3	47051341	cg09354556		NBEAL2		-0.0016	0.0004	0.0002182	---+-+---+	0.4937
		3	47460784	cg21581415	SCAP	BC067356	Body	0.0099	0.0025	6.121e-05	-++++++++-	0.2513
		3	47624064	cg21746724		CSPG5		0.009	0.0018	3.789e-07	++-+++++++	0.1382
		3	47889040	cg06086785	DHX30	DHX30	Body;Body	0.0028	0.0008	0.0007043	-+++-+++++	0.4387
		3	48453989	cg07096110	PLXNB1	PLXNB1	Body;Body	-0.0018	0.0005	0.0005227	+------+--	0.0306
		3	48474184	cg10721942	CCDC51	CCDC51	Body	-0.0066	0.0013	1.019e-06	---?-+----	0.3027
		3	48538106	cg05549685	SHISA5	SHISA5	Body	0.003	0.0009	0.0006642	-+-+++++++	0.09853
		3	48573819	cg10319474	PFKFB4	PFKFB4	Body	0.0109	0.002	8.405e-08	+++?+++++-	0.2566
		3	48670410	cg07466493	SLC26A6	SLC26A6	Body;Body;Body;Body	0.0056	0.0014	4.62e-05	+++?+++---	0.06823
		3	49031969	cg25339966	P4HTM	P4HTM	Body;Body	0.0047	0.001	3.792e-06	++++++++++	0.3804
		3	49042301	cg00364001	P4HTM	P4HTM	Body;Body	0.003	0.0008	0.0003868	++++++++-+	0.399
		3	49318213	cg23549385	USP4	USP4	Body;Body	0.0053	0.0014	0.0001831	++++-+++++	0.1873
		3	49686805	cg02047221	BSN	BSN	Body	-0.0061	0.0016	0.0001528	+--?-+--+-	0.4521
		3	49692537	cg24296397	BSN	BSN	Body	0.0116	0.0022	2.068e-07	+++-++++++	0.6033
		3	49837654	cg10677324	CDH29	CDHR4	TSS1500	-0.0048	0.0013	0.0001386	----------	0.4561
		3	49850507	cg24902842	UBA7	UBA7	Body	0.0059	0.0017	0.0007782	++++++++++	0.8649
		3	50163269	cg25958582		RBM5		-0.0095	0.0027	0.0003802	+--?------	0.06314
		3	50306107	cg01988285	SEMA3B	SEMA3B	5'UTR;5'UTR	-0.0033	0.001	0.0008634	---+------	0.7892
		3	50316384	cg18343556	C3orf45	C3orf45	TSS200	-0.0065	0.0018	0.0003674	----++----	0.07611
		3	50368106	cg13257331	RASSF1	RASSF1	Body;Body;Body;Body	0.0035	0.0009	0.0002098	-+++-+++++	0.09396
		3	50654386	cg07859876	MAPKAPK3	MAPKAPK3	TSS1500	0.0014	0.0004	0.0001484	+++--++-++	0.6169
		3	51593459	cg05101231	RAD54L2	RAD54L2	5'UTR	0.0088	0.0023	0.000117	-++?+++-++	0.03092
		3	51752143	cg11727252	GRM2	GRM2	3'UTR;3'UTR	-0.0082	0.0018	5.359e-06	-----+----	0.05877
		3	51907586	cg00093971		IQCF5		-0.0054	0.0015	0.0004146	+--?-+----	0.2539
		3	51910238	cg23716309	IQCF5	IQCF5	TSS1500	-0.0062	0.0018	0.0005198	----++----	0.2411
		3	51989369	cg25773386	GPR62	GPR62	5'UTR;1stExon	0.0038	0.001	7.723e-05	+++++++++-	0.01017
		3	52028763	cg00866632	RPL29	RPL29	Body	-0.0046	0.0013	0.0005136	+---------	0.3654
		3	52254842	cg04008056		TLR9		0.0039	0.001	0.0001152	-++?++++++	0.2267
		3	52256967	cg02036176	TLR9	TLR9	Body	-0.0037	0.0011	0.0007126	-------+--	0.04993
		3	52569026	cg25934064	NT5DC2	NT5DC2	5'UTR;1stExon;TSS1500	-0.0079	0.002	9.662e-05	----------	0.6498
		3	52569053	cg18337363	NT5DC2	NT5DC2	5'UTR;1stExon;TSS1500	-0.0031	0.0008	9.311e-05	---?-----+	0.2879
		3	52583646	cg25103286	PBRM1	PBRM1	Body;Body;Body	0.0027	0.0008	0.0006368	+++?-+++++	0.04536
		3	52811297	cg07359306	ITIH1	ITIH1	TSS1500;TSS1500	0.0073	0.0013	4.041e-08	-+-+-++++-	0.0003165
		3	52812973	cg08148488	ITIH1	ITIH1	5'UTR;TSS1500;TSS1500;Body	-0.0034	0.0009	7.245e-05	-----+----	0.5913
		3	53198666	cg07687398	PRKCD	PRKCD	5'UTR;5'UTR	0.0075	0.0022	0.0007065	++-++++-+-	0.2874
		3	53233269	cg11156132		PRKCD		-0.0082	0.0023	0.0003479	---?------	0.4162
		3	53700141	cg15417641	CACNA1D	CACNA1D	Body;Body;Body	-0.0061	0.0018	0.0006582	----+-----	0.6472
		3	54154869	cg06612215		CACNA2D3		0.0022	0.0007	0.0006418	++++++++++	0.0397
		3	55513773	cg02298472	WNT5A	WNT5A	Body	-0.0081	0.0023	0.0004908	----++----	0.1891
		3	55558213	cg14671809	ERC2	ERC2	3'UTR	-0.0075	0.0021	0.0003723	+---------	0.06871
		3	55581094	cg20543426	ERC2	ERC2	3'UTR	-0.0118	0.0026	4.68e-06	---+------	0.1909
		3	56818298	cg07391913	ARHGEF3	ARHGEF3	Body;Body	0.0086	0.0026	0.0008487	-+++++++++	0.8602
		3	57080664	cg10913077	ARHGEF3	SPATA12	5'UTR	-0.0067	0.0019	0.0005783	+--------+	0.1979
		3	57130436	cg01534707	IL17RD	IL17RD	Body	0.0023	0.0006	0.0003194	-+++-+++++	0.8017
		3	57739651	cg18278943		SLMAP		-0.0064	0.0016	5.574e-05	+---+-----	0.1396
		3	58200471	cg13586051	DNASE1L3	DNASE1L3	TSS200	0.0136	0.0027	3.53e-07	-++++++++-	0.0007384
		3	58321349	cg15572396	PXK	PXK	Body	0.0127	0.0037	0.0006247	-++?-++++-	0.007486
		3	58448969	cg09726198		KCTD6		0.0095	0.0025	0.0001995	-+-?+++++-	0.03153
		3	59391231	cg06807781		FHIT		-0.0027	0.0007	2.875e-05	--------+-	0.2165
		3	59391280	cg03293765		FHIT		-0.0019	0.0005	0.0003423	+---------	0.1206
		3	59804435	cg01556706	FHIT	FHIT	Body;Body	0.0099	0.0022	6.213e-06	+++--++-+-	0.07015
		3	61549475	cg11280661	PTPRG	PTPRG	Body	0.0062	0.0014	9.666e-06	+++?-++-+-	0.2983
		3	61612218	cg19238875	PTPRG	PTPRG	Body	-0.0032	0.0008	5.194e-05	----------	0.9545
		3	62936126	cg09451434		LOC285401		-0.0061	0.0017	0.0004452	---+-+---+	0.02929
		3	64711384	cg23078228	MIR548A2	MIR548A2	Body	-0.005	0.0015	0.0008693	--+-+--+--	0.01074
		3	65533960	cg02912937	MAGI1	MAGI1	Body;Body;Body	-0.0048	0.0012	5.97e-05	---?------	0.5519
		3	66119580	cg06722212	SLC25A26	SLC25A26	1stExon;5'UTR	-0.0069	0.002	0.0006102	--------+-	0.07832
		3	66306234	cg23247879	SLC25A26	SLC25A26	Body;Body;Body	0.0038	0.001	0.0001658	+++?-+++++	0.4686
		3	67032534	cg01536104		KBTBD8		-0.0036	0.001	0.0001654	---+-+----	0.1092
		3	69003455	cg24757978		C3orf64		-0.0095	0.0025	0.0001758	---?------	0.2782
		3	69371195	cg00468670	FRMD4B	FRMD4B	Body	-0.0027	0.0008	0.0006782	+--?-----+	0.0398
		3	69482656	cg05515099		FRMD4B		0.0134	0.0034	0.0001037	++-?-+++++	0.07831
		3	69789955	cg12466700	MITF	MITF	Body	-0.0072	0.0022	0.0008408	---+---+--	0.4783
		3	69914738	cg11287400	MITF	MITF	Body;Body;TSS1500	-0.0049	0.0015	0.0007305	----+--+--	0.3654
		3	71167804	cg00970757	FOXP1	FOXP1	Body	0.0061	0.0018	0.0005836	+++++++-++	0.4448
		3	71276336	cg07368857	FOXP1	FOXP1	5'UTR;5'UTR	-0.0138	0.003	4.72e-06	----+----+	0.07521
		3	71598380	cg15958828	FOXP1	FOXP1	5'UTR;5'UTR	0.006	0.0016	0.0002304	+++-+++++-	0.6489
		3	71927912	cg04478930		PROK2		0.0069	0.0018	0.0001231	++++-+++++	0.6263
		3	72496799	cg06759518	RYBP	RYBP	TSS1500	-0.0047	0.0012	7.883e-05	------+---	0.6412
		3	72702905	cg02135427		SHQ1		-0.0061	0.0014	1.332e-05	+---------	0.409
		3	72846991	cg02704103	SHQ1	SHQ1	Body	-0.0026	0.0007	0.0004994	---?------	0.7926
		3	73585788	cg27293741	PDZRN3	PDZRN3	Body	-0.0037	0.0011	0.0007663	---?----+-	0.5446
		3	73672063	cg21531685	PDZRN3	PDZRN3	Body	-0.0044	0.0012	0.0002749	----+----+	0.4461
		3	73836161	cg03792964		PDZRN3		-0.004	0.0012	0.0007936	---?---+--	0.5555
		3	86224327	cg15484033		CADM2		-0.0099	0.0027	0.0002997	---?-+----	0.7463
		3	88050165	cg05459233		HTR1F		0.0096	0.0027	0.0003958	+++++++--+	0.3268
		3	94657041	cg08951203	LOC255025	LOC255025	TSS200	-0.0028	0.0007	5.711e-05	-?--+-----	0.2917
		3	97629447	cg18604215	CRYBG3	MINA	Body	0.0081	0.0018	6.176e-06	+++?+++-++	0.2501
		3	97753623	cg03520471	GABRR3	GABRR3	Body	-0.0102	0.0026	0.0001208	----------	0.3632
		3	98311063	cg02657160	CPOX	CPOX	Body	-0.0062	0.0018	0.0005588	+---+-----	0.3646
		3	100207343	cg07089276		TMEM45A		-0.0051	0.0013	8.24e-05	----+-----	0.104
		3	100328265	cg02255511	GPR128	GPR128	TSS200	0.0035	0.0009	0.0002359	++++++++++	0.005199
		3	103645882	cg19447630		BC070396		-0.0033	0.0009	0.0003201	+--?++----	0.05261
		3	107601033	cg22488719	LOC285205	LOC285205	TSS1500	-0.0063	0.0018	0.0006031	----+-----	0.3662
		3	107755678	cg16924929		CD47		0.0043	0.0012	0.0003608	++++-++-++	0.1444
		3	107810791	cg06806080	CD47	CD47	TSS1500;TSS1500;TSS1500	-0.0084	0.0021	5.291e-05	---?------	0.9136
		3	108160271	cg11362596	MYH15	MYH15	Body	-0.0038	0.001	0.0001337	---?------	0.2579
		3	108837130	cg04167867	MORC1	MORC1	TSS200	-0.0046	0.001	5.333e-06	---?---+--	0.4624
		3	109034944	cg09821685	DPPA2	DPPA2	5'UTR	-0.0031	0.0009	0.0003766	---?------	0.3679
		3	110965888	cg20672711		PVRL3		0.0127	0.0037	0.0007135	+++?-++-+-	0.03467
		3	111584232	cg24667736	PHLDB2	PHLDB2	5'UTR;Body;5'UTR;5'UTR	0.0085	0.0025	0.000771	+++?++++--	0.1731
		3	111852227	cg06510261	GCET2	GCET2	TSS200;TSS200	0.0028	0.0007	0.0001446	++++++++++	0.1228
		3	112360952	cg21307628	CCDC80	CCDC80	TSS1500;TSS1500	-0.003	0.0009	0.0004483	--------+-	0.08957
		3	112361234	cg21580421	CCDC80	CCDC80	TSS1500;TSS1500	-0.006	0.0015	0.0001078	+---------	0.8809
		3	112372999	cg02655361		CCDC80		-0.0038	0.0011	0.0007882	----------	0.7748
		3	112983074	cg13272743	BOC	BOC	Body	-0.0016	0.0005	0.0004123	+------+--	0.1885
		3	113346763	cg23435567	SIDT1	SIDT1	3'UTR	-0.0058	0.0016	0.0003256	---------+	0.7183
		3	113373736	cg13211324	KIAA2018	KIAA2018	3'UTR	-0.0068	0.0017	8.833e-05	+---------	0.4714
		3	113805127	cg02912949	QTRTD1	QTRTD1	3'UTR	-0.0033	0.0009	0.0001574	---?---+--	0.56
		3	114074297	cg25364469	ZBTB20	ZBTB20-AS1	5'UTR;5'UTR;5'UTR;5'UTR;5'UTR;Body;5'UTR	-0.0059	0.0015	7.318e-05	---+------	0.6301
		3	114343068	cg04564000	ZBTB20	ZBTB20	5'UTR;5'UTR;5'UTR;5'UTR;TSS200;5'UTR	-0.0047	0.0011	1.629e-05	----------	0.8615
		3	115524031	cg23075139	LSAMP	LSAMP	3'UTR	-0.0074	0.0017	9.481e-06	---?------	0.8591
		3	119137289	cg11926444	CDGAP	ARHGAP31	3'UTR	-0.0051	0.0014	0.0004197	---?------	0.8806
		3	119381682	cg21740177		POPDC2		-0.0039	0.001	0.0001274	+--?---+--	0.2338
		3	119514395	cg10589539	NR1I2	NR1I2	5'UTR;Body;5'UTR	-0.0069	0.002	0.0007374	+----+----	0.6799
		3	119527255	cg01032220	NR1I2	NR1I2	Body;Body;Body	-0.0049	0.0011	1.931e-05	+--?------	0.3862
		3	120179862	cg16562288		FSTL1		-0.0031	0.0008	0.0001307	---?---+--	0.5104
		3	120287165	cg07073836		NDUFB4		-0.0035	0.001	0.0003352	-+-?-----+	0.3096
		3	121795768	cg00697440	CD86	CD86	TSS1500;Body	-0.004	0.0012	0.0005657	---?------	0.1826
		3	121904275	cg24375221	CASR	CASR	5'UTR	-0.0033	0.0008	6.554e-05	----------	0.6571
		3	121980683	cg01945223	CASR	SNORD112	Body	-0.0045	0.0012	0.0003138	-----+---+	0.03385
		3	122043799	cg26928972	CSTA	CSTA	TSS1500	0.0151	0.0039	0.0001129	++-+-++++-	0.0102
		3	122044172	cg21932814	CSTA	CSTA	1stExon	0.0153	0.0038	6.847e-05	++++-++++-	0.022
		3	122604848	cg22707878	LOC100129550	LOC100129550	TSS1500	-0.0037	0.0011	0.0008236	+---------	0.2802
		3	122605355	cg02914790	LOC100129550	LOC100129550	TSS200	-0.0019	0.0005	5.382e-05	--------++	0.834
		3	123010034	cg13592780	ADCY5	ADCY5	Body	-0.0014	0.0004	0.0007294	+--?+--+--	0.2302
		3	123371420	cg07638500	MYLK	MYLK	Body;Body;Body;Body	-0.0136	0.0022	3.16e-10	---?------	0.08202
		3	123414733	cg18731398	MYLK	MYLK	Body;Body;Body;Body	-0.0127	0.0027	3.108e-06	---?------	0.9642
		3	123459423	cg26394191	MYLK	MYLK	Body;Body;Body;Body	-0.0039	0.0011	0.0003291	+----+-+-+	0.08118
		3	123987591	cg04816013	KALRN	KALRN	Body;Body	-0.01	0.0021	3.052e-06	---?------	0.3523
		3	124531371	cg00171092	ITGB5	ITGB5	Body	-0.0062	0.0013	2.774e-06	-----+-+--	0.04437
		3	124773106	cg01378515	HEG1	HEG1	Body	-0.0091	0.0024	0.0001859	+------+--	0.3609
		3	124839640	cg11591485	SLC12A8	SLC12A8	Body	-0.0048	0.0014	0.0004054	+--?------	0.6032
		3	124858622	cg01660001	SLC12A8	SLC12A8	Body	-0.0033	0.0009	0.0004805	---?+-----	0.8841
		3	124930625	cg07405771	SLC12A8	SLC12A8	5'UTR	-0.0047	0.0013	0.0002116	----------	0.3876
		3	125635399	cg08055365	LOC100125556	LOC100125556	TSS200;TSS200	0.0054	0.0015	0.0004075	+?-?-+++++	0.003349
		3	125733461	cg24178778	SLC41A3	SLC41A3	Body;Body;Body;Body;Body	-0.0028	0.0008	0.0003982	----------	0.9776
		3	125803859	cg10580335	SLC41A3	SLC41A3	TSS1500;TSS1500;5'UTR;TSS1500	-0.0059	0.0017	0.0006751	---++-----	0.1049
		3	125852009	cg14857193	ALDH1L1	ALDH1L1	Body	-0.0092	0.0024	0.000125	+--------+	0.07202
		3	126024980	cg04900882		KLF15		-0.0046	0.0011	4.214e-05	+---------	0.6337
		3	126061332	cg00234321		KLF15		-0.0039	0.001	0.0001331	----------	0.8747
		3	126062402	cg14339848	KLF15	KLF15	3'UTR	-0.0055	0.0015	0.0003183	---?---+--	0.3908
		3	126066447	cg01031983	KLF15	KLF15	Body	-0.007	0.0019	0.0003031	+--?-+---+	0.01305
		3	126570587	cg10459100	CHCHD6	CHCHD6	Body	-0.0052	0.0015	0.0004043	-------+--	0.3175
		3	127416580	cg13050716	MGLL	MGLL	Body;Body	-0.0095	0.0021	7.052e-06	+---------	0.09586
		3	127678993	cg20224885	KBTBD12	5S_rRNA	Body	-0.0075	0.002	0.0001607	---?------	0.8313
		3	127772689	cg04920630	SEC61A1	SEC61A1	Body	0.0073	0.0017	1.332e-05	+++?+++++-	0.3156
		3	127773954	cg14788242	SEC61A1	SEC61A1	Body	0.0139	0.004	0.0005349	++-?+++-+-	0.004178
		3	127868625	cg16899991		EEFSEC		0.0148	0.0038	0.000101	+++?-++++-	0.005307
		3	128215433	cg01571001		GATA2		-0.0067	0.0017	9.038e-05	+---------	0.01893
		3	128226499	cg06620972	LOC90246	LOC90246	TSS200	-0.0037	0.001	0.0001429	---?+-----	0.2033
		3	128778575	cg04083553	GP9	GP9	TSS1500	-0.0079	0.0022	0.000415	----------	0.6504
		3	129247119	cg15113803	RHO	RHO	TSS1500	-0.006	0.0016	0.0001799	----------	0.6727
		3	129252584	cg26283480	RHO	RHO	3'UTR	-0.0041	0.001	4.391e-05	---?---+--	0.4525
		3	129262055	cg22915705	H1FOO	H1FOO	TSS200	-0.0038	0.001	0.000314	---?---+--	0.551
		3	129275285	cg21637015	PLXND1	PLXND1	Body	-0.0008	0.0002	0.0002633	-------+-+	0.2349
		3	129692887	cg17173166	TRH	TRH	TSS1500	-0.0041	0.0009	9.46e-06	-------+--	0.7508
		3	129692899	cg15120497	TRH	TRH	TSS1500	-0.0042	0.0012	0.000415	-----+----	0.6816
		3	129694683	cg21217577	TRH	TRH	Body	-0.006	0.0016	0.0001554	---?-----+	0.8905
		3	133094221	cg12668122	TMEM108	TMEM108	Body;Body	-0.0046	0.0013	0.0002612	----+--+--	0.09424
		3	133117569	cg15081844	BFSP2	TMEM108	TSS1500	-0.0046	0.0014	0.0008589	--+?------	0.2886
		3	133375668	cg26959303	TOPBP1	TOPBP1	Body	0.008	0.0023	0.0003994	+++++++--+	0.7058
		3	133614993	cg06784845	RAB6B	RAB6B	TSS1500	-0.0011	0.0003	2.689e-05	--+--+---+	0.1712
		3	134126698	cg18358061		MIR4788		-0.0069	0.0017	7.124e-05	---------+	0.6597
		3	134182665	cg16848072		ANAPC13		-0.0036	0.0009	0.0001118	-+-?------	0.1363
		3	134326341	cg22074114	KY	KY	Body	0.0103	0.003	0.0006037	-+++-++++-	0.0334
		3	135643169	cg02695906		PPP2R3A		-0.0023	0.0006	0.0003622	+------+--	0.08524
		3	135692947	cg25221857	PPP2R3A	PPP2R3A	5'UTR	-0.0034	0.001	0.0006256	---+------	0.4179
		3	135914748	cg05587853	MSL2	MSL2	TSS1500;TSS200	0.0006	0.0002	0.0005103	+++?-+++++	0.5242
		3	136469005	cg02858132	STAG1	STAG1	5'UTR	0.016	0.0029	6.077e-08	+++?+++++-	0.0312
		3	137717607	cg17298704	CLDN18	CLDN18	TSS200	-0.0053	0.0014	0.0001028	----------	0.9352
		3	137728126	cg14461434	CLDN18	CLDN18	TSS1500;Body	-0.0046	0.0011	2.153e-05	---------+	0.5172
		3	137728995	cg10334121	CLDN18	CLDN18	TSS200;Body	-0.0048	0.0014	0.0008248	+------+--	0.6875
		3	137808241	cg24631735	DZIP1L	DZIP1L	Body;Body	-0.0035	0.001	0.0008282	---?---++-	0.06296
		3	138078989	cg08932381	MRAS	MRAS	5'UTR;5'UTR	-0.0032	0.0007	1.274e-05	---?---+--	0.07494
		3	138121287	cg22907952	MRAS	MRAS	3'UTR;3'UTR	-0.0054	0.0015	0.0004375	---------+	0.3953
		3	138311416	cg24334259	CEP70	CEP70	5'UTR	0.0052	0.0015	0.0006546	+++++--+++	0.4619
		3	138647470	cg01562502		AK128202		-0.0039	0.0011	0.0007685	-----+----	0.3781
		3	138952852	cg00719899	PISRT1	PISRT1	TSS1500	-0.0031	0.0008	8.634e-05	-------++-	0.3054
		3	139062602	cg14879736	MRPS22	MRPS22	TSS1500	0.0028	0.0008	0.0002935	++++++---+	0.1184
		3	139346734	cg14871736	NMNAT3	NMNAT3	5'UTR	-0.0032	0.0009	0.0004775	----+---+-	0.2462
		3	139394779	cg08442064	NMNAT3	NMNAT3	5'UTR	-0.0094	0.0028	0.0007198	+---------	0.3051
		3	139692028	cg18179621	CLSTN2	CLSTN2	Body	-0.0031	0.0009	0.0003177	---?+-----	0.0235
		3	139918866	cg18333041	CLSTN2	CLSTN2	Body	-0.0053	0.0013	5.928e-05	---?------	0.5218
		3	140004244	cg26368431	CLSTN2	CLSTN2	Body	-0.0045	0.0013	0.0004656	-----+----	0.3047
		3	141027315	cg09608064		ACPL2		0.006	0.0015	0.0001105	++++-++++-	0.08114
		3	141031715	cg10330847		ZBTB38		-0.0122	0.0028	1.405e-05	----------	0.4645
		3	141087187	cg06137072	ZBTB38	ZBTB38	5'UTR	-0.0071	0.0019	0.0001444	--+------+	0.1398
		3	141087190	cg13029400	ZBTB38	ZBTB38	5'UTR	-0.0113	0.003	0.000156	--+?+-----	0.1978
		3	141087313	cg21370924	ZBTB38	ZBTB38	5'UTR	-0.0119	0.0028	1.974e-05	--+--+----	0.02077
		3	141319363	cg10757852	RASA2	RASA2	Body	0.0081	0.0023	0.0005412	+?++++++++	0.4619
		3	142575504	cg25445931	PCOLCE2	PCOLCE2	Body	-0.0022	0.0006	0.0005374	----------	0.7799
		3	146214926	cg00328813	PLSCR2	PLSCR2	TSS1500	-0.0033	0.0008	8.822e-05	----+-----	0.1009
		3	147123123	cg21639713	ZIC4	ZIC4	5'UTR;TSS1500;Body	-0.0017	0.0005	0.0006652	---+++---+	0.2417
		3	148415443	cg05710753	AGTR1	AGTR1	TSS1500;TSS1500;TSS1500;TSS1500	0.0025	0.0007	0.000824	++-++++++-	0.07532
		3	149095743	cg16810293	TM4SF1	TM4SF1	TSS200	0.0054	0.0015	0.0003827	+++++++++-	0.7511
		3	149259934	cg11566561	WWTR1	U6	Body;Body;Body	-0.0043	0.001	2.068e-05	----------	0.4348
		3	149327651	cg19483007	WWTR1	AK309441	Body;Body;Body	-0.0114	0.0024	2.18e-06	---------+	0.03572
		3	149374066	cg11050612	WWTR1	AK309441	Body;Body;Body	-0.0081	0.002	4.867e-05	----------	0.6956
		3	149374535	cg23017915	WWTR1	AK309441	Body;Body;Body	-0.0073	0.0017	3.004e-05	---?---+--	0.3835
		3	149374761	cg15043384	WWTR1	AK309441	Body;Body;Body	-0.0122	0.0035	0.0005317	+--?---++-	0.01198
		3	149374763	cg14557185	WWTR1	AK309441	Body;Body;Body	-0.023	0.0052	8.689e-06	---?------	0.08042
		3	150421424	cg27323154	FAM194A	FAM194A	1stExon	0.0019	0.0005	0.0001462	++++++++++	0.1964
		3	150730619	cg00160976	CLRN1OS	CLRN1	Body	-0.0039	0.0011	0.0005833	----------	0.9093
		3	151177285	cg10552106	IGSF10	IGSF10	TSS1500	-0.002	0.0005	0.0003301	-------+--	0.1231
		3	151643511	cg04134096		SUCNR1		-0.0035	0.001	0.0004174	+--?---+-+	0.01482
		3	151893845	cg12212956		LOC401093		-0.0051	0.0014	0.000292	--+?---++-	0.01738
		3	152176018	cg25006077	MBNL1	MBNL1	Body;Body;Body;Body;Body;Body;Body	0.017	0.0035	1.667e-06	++++-++++-	0.01587
		3	152856773	cg15034393		RAP2B		0.0137	0.0035	0.000101	-++++++++-	0.193
		3	153201856	cg02365517	C3orf79	C3orf79	TSS1500	-0.0024	0.0007	0.000427	----+--+--	0.03338
		3	153875979	cg04517343	SGEF	ARHGEF26	Body	-0.0038	0.0011	0.0008478	---?---+--	0.5343
		3	155421970	cg18623216	PLCH1	PLCH1	5'UTR;1stExon	0.0222	0.0042	1.271e-07	+++?+++++-	0.09256
		3	155422092	cg23541926	PLCH1	PLCH1	TSS200	0.018	0.0036	4.107e-07	?++++++++-	0.3899
		3	155422103	cg26690511	PLCH1	PLCH1	TSS200	0.017	0.0033	1.86e-07	+++++++++-	0.2562
		3	155422129	cg11932158	PLCH1	PLCH1	TSS200	0.0196	0.0034	1.153e-08	+++++++++-	0.4933
		3	155465076	cg08881785		C3orf33		-0.0083	0.0024	0.0005929	+-------+-	0.4873
		3	156007787	cg24926465	KCNAB1	KCNAB1	TSS1500;Body;Body	-0.0058	0.0017	0.0006162	---------+	0.5718
		3	156273297	cg14929208	SSR3	SSR3	TSS1500	0.0112	0.0031	0.0002471	+++?-++-++	0.1079
		3	156825813	cg08877322		LOC100498859		-0.0088	0.0024	0.0001884	----------	0.4269
		3	156848137	cg03921696		LOC339894		-0.0105	0.0029	0.0003576	---?+-----	0.3057
		3	156848265	cg03454663		LOC339894		-0.0081	0.0024	0.0007387	---?-----+	0.3187
		3	157213541	cg02933354	VEPH1	VEPH1	5'UTR;5'UTR;TSS1500;5'UTR;5'UTR;5'UTR	-0.0021	0.0006	0.0006383	+------+--	0.07009
		3	157548511	cg01131388		7SK		-0.0035	0.0008	2.928e-05	---+------	0.4728
		3	159201035	cg05650559	SCHIP1	MIR3919	Body	-0.0069	0.0015	6.193e-06	---?-+-++-	0.07746
		3	159547539	cg21374307	SCHIP1	SCHIP1	Body	0.0189	0.0044	1.992e-05	+++++++++-	0.01364
		3	159563158	cg12847013	SCHIP1	SCHIP1	Body	0.0104	0.003	0.0004592	+++++++++-	0.3184
		3	159719849	cg04855961		IL12A		-0.0036	0.0009	0.0001013	---?+---+-	0.01454
		3	166884766	cg03591690		ZBBX		-0.0034	0.0009	6.533e-05	----------	0.3531
		3	167238645	cg04903759	WDR49	WDR49	Body	0.0158	0.0047	0.0007587	-++?-++++-	0.03823
		3	167968476	cg01441497	C3orf50	EGFEM1P	Body	0.0018	0.0005	0.0006198	+++-++++-+	0.0169
		3	169027604	cg10638793	MECOM	MECOM	Body	-0.0038	0.001	0.0002696	+---------	0.734
		3	169377946	cg03679456	MECOM	MECOM	Body	0.0013	0.0004	0.0008671	+++?+++++-	0.006289
		3	169470001	cg16529676		TERC		-0.0101	0.0024	2.801e-05	+---------	0.02871
		3	169483021	cg17527574	TERC	TERC	TSS200	-0.0007	0.0002	0.000454	---?--+---	0.9856
		3	169847102	cg21216268	PHC3	PHC3	Body	0.0038	0.0011	0.000679	+++?-+++++	0.4243
		3	170373297	cg12174409		SLC7A14		-0.0037	0.0009	5.932e-05	+-------+-	0.4108
		3	170529777	cg14760020		CLDN11		-0.0062	0.0019	0.0008487	-------+-+	0.04855
		3	171759895	cg26549084	FNDC3B	FNDC3B	5'UTR;5'UTR	0.0086	0.0025	0.000609	+++-+++-+-	0.3515
		3	171761287	cg22978326	FNDC3B	FNDC3B	5'UTR;5'UTR	0.0039	0.0011	0.0005907	+++++++++-	0.8855
		3	171887393	cg12972064	FNDC3B	FNDC3B	Body;Body	0.0097	0.0027	0.000296	++++++++++	0.6032
		3	172394394	cg14338526	NCEH1	U6	5'UTR;Body;Body;5'UTR	0.0053	0.0012	6.622e-06	+++?+++++-	0.1622
		3	176850227	cg13273540	TBL1XR1	TBL1XR1	5'UTR	0.0107	0.0028	0.0001468	+++-+++++-	0.002758
		3	176868896	cg03930153	TBL1XR1	TBL1XR1	5'UTR	0.0134	0.0039	0.0005885	+-+-+-++++	0.08067
		3	176898830	cg16168570	TBL1XR1	TBL1XR1	5'UTR	0.0066	0.0016	2.32e-05	++++-++++-	0.1177
		3	177494108	cg24836356		AK056252		-0.0044	0.001	4.158e-06	---?+--+--	0.1378
		3	178432932	cg25465483	KCNMB2	KCNMB2	5'UTR;5'UTR	-0.0062	0.0015	5.416e-05	---?---+--	0.6494
		3	178780279	cg01334232	ZMAT3	ZMAT3	Body;Body	-0.003	0.0009	0.0007403	----+--+--	0.3459
		3	180042726	cg25756867		TTC14		-0.0043	0.0013	0.0008026	+---++-+--	0.0002391
		3	180546119	cg02910769		BC034416		-0.0049	0.0014	0.0005936	+--?-+--+-	0.1023
		3	182817479	cg08395365	MCCC1	MCCC1	TSS200	-0.0024	0.0006	6.446e-05	---?------	0.9675
		3	183165366	cg14309936		LOC100505687		-0.0011	0.0003	0.0005965	---?+--+--	0.3972
		3	183208857	cg02939781	KLHL6	KLHL6	3'UTR	0.0129	0.0029	1.063e-05	-+++++++++	0.5916
		3	183895715	cg09602452	AP2M1	AP2M1	Body;Body	0.0037	0.0011	0.0004912	++++-+++-+	0.3433
		3	183898712	cg04736401	AP2M1	AP2M1	Body;Body	0.0038	0.001	7.129e-05	++-+-+++++	0.2292
		3	184013877	cg17663418		ECE2		-0.0027	0.0007	0.0003353	---?---+--	0.2327
		3	184107534	cg05308645	CHRD	CHRD	3'UTR	-0.0076	0.002	0.0001248	---?-+---+	0.2003
		3	184278268	cg02565842	EPHB3	EPHB3	TSS1500	-0.0033	0.001	0.0006672	+---+-----	0.2737
		3	184297522	cg27214730	EPHB3	EPHB3	Body	0.0152	0.004	0.0001409	++-+-++++-	0.05072
		3	184347978	cg08212128		TRNA_Asp		-0.0071	0.0018	6.46e-05	+------+--	0.004198
		3	185541792	cg13151498	IGF2BP2	IGF2BP2	Body;Body	-0.0014	0.0004	0.0007642	---?+++---	0.02965
		3	185656289	cg11341144	TRA2B	TRA2B	TSS1500	0.0138	0.0041	0.0008243	++++-++++-	0.03855
		3	185828120	cg01519765	ETV5	ETV5	TSS1500	-0.0034	0.0009	0.000111	----------	0.5447
		3	185839955	cg01401037		ETV5		-0.0081	0.0021	9.108e-05	----------	0.7036
		3	185911208	cg04086468	DGKG	DGKG	Body;Body;Body	-0.0091	0.0023	8.605e-05	---+------	0.8068
		3	186330699	cg10720080	AHSG	AHSG	TSS200	-0.0022	0.0007	0.0008163	--------+-	0.8429
		3	187008395	cg19254514	MASP1	BX648496	Body;Body;Body	-0.0036	0.0009	4.659e-05	---+----++	0.003742
		3	187454439	cg06164260	BCL6	BCL6	5'UTR;TSS200	0.0095	0.0017	5.676e-08	-+++++++++	0.0004108
		3	187903164	cg01678383	LPP	FLJ42393	5'UTR	-0.0035	0.001	0.0005585	---?------	0.7263
		3	187916442	cg01683373	LPP	LPP	5'UTR	-0.0034	0.001	0.0003746	----------	0.999
		3	187938319	cg12297546	LPP	LPP	5'UTR;5'UTR	-0.0033	0.001	0.000608	+------+--	0.2889
		3	187959138	cg15417654	LPP	LPP	5'UTR;5'UTR;5'UTR	-0.0082	0.0023	0.0004521	---?------	0.4168
		3	188623991	cg27225068		LPP		-0.0045	0.0012	0.0001433	----------	0.8208
		3	191043438	cg01954140	UTS2D	CCDC50	5'UTR	-0.0034	0.0008	2.763e-05	-----+----	0.5219
		3	192535635	cg19511386	C3orf59	MB21D2	Body	-0.0053	0.0016	0.0008129	---+-+----	0.6404
		3	193097361	cg01748263	ATP13A5	ATP13A5	TSS1500	-0.0062	0.0017	0.0002073	--+----++-	0.1083
		3	193323793	cg14651650	OPA1	OPA1	Body;Body;Body;Body;Body;Body;Body;Body	0.0067	0.002	0.0008347	-+++++++++	0.4393
		3	193807749	cg23542902		BC038368		0.0066	0.002	0.0008443	++++-++-+-	0.0115
		3	193815787	cg26345916		BC038368		-0.006	0.0016	0.0002758	----+-----	0.06806
		3	193858883	cg16952345		HES1		0.0017	0.0004	0.0001075	++++++++++	0.6328
		3	193922406	cg25548594		HES1		-0.0049	0.0014	0.0004894	---?-+--+-	0.9493
		3	194320017	cg14461291	TMEM44	TMEM44	Body;Body;Body;Body	-0.002	0.0006	0.0008407	+---------	0.4792
		3	194790491	cg10292403	C3orf21	XXYLT1	Body	-0.003	0.0008	6.148e-05	-+-----+-+	0.04056
		3	194946964	cg21796322	C3orf21	XXYLT1	Body	-0.0017	0.0005	0.0005319	---?---+--	0.825
		3	195077618	cg08931456	ACAP2	ACAP2	Body	0.0022	0.0006	0.0001724	-+++-++-++	0.001571
		3	195474182	cg08679134	MUC4	MUC4	Body;Body;Body	-0.0007	0.0002	0.0006622	---?---+--	0.3556
		3	195537065	cg07622222	MUC4	MUC4	Body;Body;Body	-0.0086	0.002	1.569e-05	+----+----	0.6497
		3	195599898	cg00190795	TNK2	TNK2	Body;Body	0.005	0.0011	1.391e-05	-++++++-++	0.2453
		3	195723614	cg21150302		SDHAP1		-0.005	0.0015	0.0006622	-?------+-	0.5065
		3	195870249	cg15578332		LOC401109		-0.0061	0.0018	0.0005828	---------+	0.765
		3	195938048	cg03327494	ZDHHC19	ZDHHC19	1stExon	-0.0019	0.0005	0.000171	+------+--	0.2882
		3	195947062	cg17572056	OSTalpha	OSTalpha	Body	0.0112	0.0031	0.0003426	++-?-++++-	0.4604
		3	195974258	cg07641926	PCYT1A	PCYT1A	Body	0.0087	0.0019	7.381e-06	-++++++++-	0.27
		3	196243269	cg13452923	C3orf43	C3orf43	TSS1500	-0.0039	0.0011	0.0006928	----------	0.7709
		3	196352027	cg25771026		LRRC33		0.0124	0.0029	2.334e-05	+++?-++++-	0.09316
		3	196377815	cg27022853	LRRC33	LRRC33	5'UTR	0.0148	0.0031	1.398e-06	+++?+++++-	0.1501
		3	196443006	cg15353194	PIGX	PIGX	Body;Body	-0.0019	0.0005	0.0001337	-------+--	0.2214
		3	196985412	cg13489576	DLG1	DLG1	Body;Body	0.0086	0.0022	9.33e-05	++++-++++-	0.1239
		3	197272311	cg18095675	BDH1	BDH1	Body;Body;Body	0.0145	0.004	0.0003145	+++?-++++-	0.08918
		3	197300499	cg10126931	BDH1	BDH1	TSS1500	-0.0047	0.0013	0.0002128	+---------	0.1277
		4	657074	cg23980776	PDE6B	PDE6B	Body;Body;Body	-0.0051	0.0014	0.0004291	---+------	0.7979
		4	668623	cg21224049	ATP5I	MYL5	TSS1500	-0.0015	0.0005	0.0007583	---?---+--	0.07525
		4	696400	cg07465899		PCGF3		-0.0087	0.0024	0.0003704	-----+----	0.2899
		4	753903	cg26319363	PCGF3	PCGF3	Body	0.0057	0.0015	0.0002034	+++++++-++	0.847
		4	870491	cg10536462	GAK	GAK	Body	0.0026	0.0008	0.0006403	+++?+++-++	0.1746
		4	887295	cg18695931	GAK	GAK	Body	0.0024	0.0006	4.313e-05	++++++++++	0.2745
		4	893986	cg01683986	GAK	GAK	Body	-0.0017	0.0005	0.0006407	-?-?+-----	0.5346
		4	974821	cg18168751	SLC26A1	SLC26A1	Body	-0.0064	0.0018	0.0004286	+--?---+--	0.009601
		4	1006278	cg05866411	FGFRL1	FGFRL1	Body;Body;1stExon	0.0008	0.0002	0.0002574	+?+?-+-++-	0.7586
		4	1212539	cg17158584	CTBP1	AX747592	Body;Body	0.008	0.0023	0.0004439	++-?++++++	0.7093
		4	1221838	cg26923863	CTBP1	CTBP1	Body;Body	0.0136	0.0036	0.0001488	+++?-++++-	0.006795
		4	1222382	cg26331122	CTBP1	CTBP1	Body;Body	0.0034	0.0008	5.677e-05	-++-+++-++	0.3707
		4	1229266	cg13469874	CTBP1	CTBP1	Body;Body	0.0066	0.0016	3.126e-05	-+-?-++-++	0.1979
		4	1294996	cg24597363	MAEA	MAEA	Body;Body	0.02	0.0049	3.865e-05	++++-++++-	0.1117
		4	1295047	cg23447233	MAEA	MAEA	Body;Body	0.0154	0.0043	0.0003641	+++++++++-	0.1549
		4	1544598	cg05028750		AX748388		-0.0073	0.0019	0.0001186	----------	0.5438
		4	1563672	cg05985560		AX748388		-0.0029	0.0008	0.0001664	---?---+--	0.2262
		4	1570273	cg14050395		AX748388		0.0043	0.0012	0.0003211	-++?++++++	0.08107
		4	1647016	cg00626702	FAM53A	FAM53A	Body	-0.0031	0.0009	0.0003659	---?---+--	0.8128
		4	1720110	cg09981884	TMEM129	TMEM129	Body;Body	0.0063	0.0015	3.457e-05	-++++++++-	0.07459
		4	1754069	cg08745334		TACC3		0.0056	0.0014	8.171e-05	+++-++-+--	0.02734
		4	1772151	cg10755899		FGFR3		-0.0085	0.0021	7.816e-05	-------+--	0.5541
		4	1983102	cg13112524	WHSC1	WHSC1	3'UTR;3'UTR;3'UTR;3'UTR	-0.0084	0.0023	0.0003482	+--?----+-	0.1911
		4	1993350	cg26836026	WHSC2	WHSC2	Body	0.0026	0.0007	0.0003781	-+-+++++++	0.02356
		4	2275994	cg19771469	ZFYVE28	ZFYVE28	Body	-0.0123	0.0032	9.55e-05	+---+-----	0.07335
		4	2276044	cg07536507	ZFYVE28	ZFYVE28	Body	-0.0111	0.0023	1.747e-06	----------	0.641
		4	2363153	cg19082131	ZFYVE28	ZFYVE28	Body	-0.004	0.0008	2.105e-07	-------+--	0.187
		4	2450925	cg16994517		LOC402160		-0.0021	0.0006	0.0004011	+--?-+-+--	0.05886
		4	2464050	cg21722242		LOC402160		-0.0047	0.0014	0.0008476	---?---+-+	0.9785
		4	2491659	cg12514868	RNF4	RNF4	5'UTR	0.0025	0.0007	0.0002972	-+-?++++++	0.1171
		4	2763026	cg25585279		TNIP2		-0.012	0.0032	0.00015	--+-+-----	0.1609
		4	2848840	cg04589118	ADD1	ADD1	5'UTR;5'UTR;5'UTR;5'UTR	0.006	0.0017	0.0003109	+++?++-+++	0.7881
		4	2902126	cg27340057	ADD1	ADD1	Body;Body;Body;Body	0.0024	0.0007	0.0003895	-+++-++-++	0.4398
		4	2956627	cg18257485	NOP14	NOP14	Body	0.009	0.0026	0.0004865	-++++++++-	0.05273
		4	3047190	cg13731523		GRK4		0.0102	0.0026	0.0001154	+++?++++++	0.3423
		4	3203982	cg21121843	HTT	HTT	Body	0.0146	0.0031	1.971e-06	+++?++++++	0.1339
		4	3432342	cg13523568	RGS12	RGS12	Body;Body;Body	0.0068	0.002	0.0007717	+++-+++++-	0.4211
		4	3433773	cg24911905	RGS12	RGS12	Body;Body;3'UTR	-0.0019	0.0006	0.0007444	-------+--	0.826
		4	3447665	cg06296800	HGFAC	HGFAC	Body	-0.0018	0.0004	3.449e-05	-------+--	0.6176
		4	3617256	cg08629836		FLJ35424		-0.0021	0.0006	0.000307	---?------	0.4895
		4	3664240	cg22214854		LOC100133461		0.0057	0.0016	0.0003285	---+++++++	0.0209
		4	3669900	cg01001314		LOC100133461		-0.0049	0.0013	0.000209	----------	0.451
		4	3735986	cg03469578		ADRA2C		-0.0012	0.0003	0.0007262	+--?---+--	0.1121
		4	4405913	cg09472821	D4S234E	D4S234E	Body;Body	-0.007	0.0019	0.0002317	---+-+----	0.265
		4	4580814	cg20078879		LOC100507266		-0.0048	0.0014	0.0005779	-------+--	0.2171
		4	4690634	cg14436098		LOC100507266		-0.0018	0.0005	0.00072	---?---+--	0.204
		4	5021694	cg08963972	CYTL1	CYTL1	TSS1500	0.0044	0.001	1.01e-05	-+++++++-+	0.0006365
		4	5035653	cg07998908		CYTL1		0.0062	0.0018	0.0003925	+++++++++-	0.6439
		4	5574315	cg20599086	EVC2	EVC2	Body;Body	-0.0035	0.0009	5.683e-05	-------+-+	0.6923
		4	6270680	cg17662872	WFS1	WFS1	TSS1500;TSS1500	-0.0045	0.0011	4.671e-05	-----+----	0.3845
		4	6284031	cg16417416	WFS1	WFS1	Body;Body	0.0122	0.0025	7.448e-07	++--+++++-	0.05296
		4	6323954	cg10516057	PPP2R2C	PPP2R2C	3'UTR;3'UTR	-0.0024	0.0007	0.0003844	-------+--	0.6732
		4	6324194	cg02715913	PPP2R2C	PPP2R2C	3'UTR;3'UTR	-0.0022	0.0006	0.0002354	+--?------	0.3541
		4	6325256	cg22889768	PPP2R2C	PPP2R2C	Body;Body	-0.0036	0.001	0.0002866	---?------	0.851
		4	6383645	cg01208224	PPP2R2C	PPP2R2C	TSS200;Body	-0.0069	0.0016	9.494e-06	----+-----	0.1418
		4	6623589	cg16025611	MAN2B2	MAN2B2	3'UTR	0.0073	0.0022	0.0008588	+++?++++--	0.3602
		4	6665095	cg09867452		LOC93622		-0.0034	0.001	0.000433	---?------	0.7411
		4	6691093	cg22077313		S100P		0.0069	0.0016	2.824e-05	++-?+++++-	0.0453
		4	6695377	cg14900031	S100P	S100P	TSS200	0.0102	0.0026	0.0001061	+++++++++-	0.6424
		4	6695380	cg14140379	S100P	S100P	TSS200	0.0129	0.0036	0.0003634	+++?+++++-	0.3655
		4	6695698	cg22266967	S100P	S100P	1stExon	0.0111	0.003	0.0002654	++-++++++-	0.4796
		4	6732464	cg05474943		CNO		-0.0109	0.0027	4.255e-05	+--?-----+	0.6274
		4	6993556	cg19734190	TBC1D14	TBC1D14	Body;Body;Body	0.01	0.0023	1.907e-05	++-+++++++	0.52
		4	7056300	cg05634649	TADA2B	TADA2B	Body	0.0024	0.0006	0.0001018	++++-++-++	0.2808
		4	7427313	cg03460109	SORCS2	PSAPL1	Body	-0.0057	0.0017	0.0006533	---?++--+-	0.00892
		4	8022191	cg16009407	ABLIM2	ABLIM2	Body;Body;Body;Body;Body;Body;Body	-0.0084	0.002	3.972e-05	---?-----+	0.3816
		4	8024970	cg22736383	ABLIM2	ABLIM2	Body;Body;Body;Body;Body;Body;Body	-0.0035	0.0009	0.0002683	---?---+-+	0.5565
		4	8081417	cg08557246	ABLIM2	ABLIM2	Body;Body;Body;Body;Body;Body;Body	0.0061	0.0018	0.0007788	+--?+++-++	0.09423
		4	8126221	cg08068007	ABLIM2	ABLIM2	Body;Body;Body;Body;Body;Body;Body	-0.0046	0.0013	0.0002738	+?--------	0.5107
		4	8126646	cg22386757	ABLIM2	ABLIM2	Body;Body;Body;Body;Body;Body;Body	-0.0035	0.0009	0.0001002	---?---+-+	0.414
		4	8134796	cg17665830	ABLIM2	ABLIM2	Body;Body;Body;Body;Body;Body;Body	-0.0061	0.0017	0.0004196	-----+---+	0.02792
		4	8163114	cg01254991		ABLIM2		-0.0069	0.002	0.0004843	---?-+----	0.7011
		4	8248912	cg03640151		SH3TC1		0.0073	0.0018	4.986e-05	-+++++++++	0.7564
		4	8373516	cg19034890	ACOX3	ACOX3	Body;Body	-0.0019	0.0006	0.0008416	+-------+-	0.1623
		4	8389467	cg27173816	ACOX3	ACOX3	Body;Body	-0.0015	0.0004	0.0001474	----+--+--	0.5507
		4	8594324	cg20964594	CPZ	CPZ	TSS200;TSS200;TSS200	0.0059	0.0017	0.0006071	+++?+++-++	0.0523
		4	8597048	cg08116915	CPZ	CPZ	5'UTR;Body;Body	-0.0054	0.0015	0.000346	-------+--	0.2313
		4	8620162	cg23100692	CPZ	GPR78	Body;Body;Body	-0.0047	0.0012	7.078e-05	-+--------	0.1428
		4	9892887	cg02387843	SLC2A9	SLC2A9	Body;Body	-0.0081	0.0024	0.0006385	---?------	0.6856
		4	10042449	cg23642392	SLC2A9	SLC2A9	TSS1500	-0.0085	0.0021	5.496e-05	+--?-----+	0.5292
		4	10531768	cg10841253	CLNK	CLNK	Body	-0.0026	0.0007	0.0002888	---?-----+	0.7955
		4	14112376	cg05703230		LOC152742		-0.0048	0.0014	0.0007935	+----+-+--	0.01749
		4	15940897	cg17091967	FGFBP1	FGFBP1	TSS1500	-0.0054	0.0015	0.0001908	+---------	0.07177
		4	16862080	cg16581308	LDB2	LDB2	Body;Body	-0.0077	0.0016	2.564e-06	---------+	0.1765
		4	16960938	cg24874602		LDB2		-0.0055	0.0012	5.428e-06	---?------	0.3524
		4	17516752	cg06791107	CLRN2	CLRN2	TSS200	-0.0049	0.0012	5.61e-05	-----+----	0.6194
		4	17643702	cg04450456	FAM184B	CR936688	Body	0.0114	0.0031	0.0002022	+++++-++++	0.1032
		4	17643749	cg15017067	FAM184B	CR936688	Body	0.0117	0.0033	0.0003716	+++++-++++	0.1862
		4	18026611	cg25247083		LCORL		-0.0032	0.0008	5.975e-05	----+---+-	0.01559
		4	20730493	cg02978139	KCNIP4	KCNIP4	3'UTR;3'UTR;3'UTR;3'UTR;3'UTR;3'UTR	0.006	0.0016	0.0001305	++-?++++++	0.3981
		4	24796919	cg03063309	SOD3	SOD3	TSS200	-0.0158	0.004	8.312e-05	----------	0.8095
		4	25175711	cg27020260		LOC285540		-0.004	0.0008	1.373e-06	---?------	0.7332
		4	25808901	cg23291039	SEL1L3	SEL1L3	Body	-0.0092	0.0018	3.809e-07	---+-----+	0.1239
		4	26240502	cg25503169		RBPJ		-0.0028	0.0007	0.0001463	----------	0.24
		4	36245138	cg07941983	ARAP2	ARAP2	5'UTR	0.0035	0.001	0.0002714	+++-++++++	0.7111
		4	38080799	cg19090437	TBC1D1	TBC1D1	Body	0.0091	0.0023	5.938e-05	-++++++++-	0.2629
		4	38140213	cg17185267	TBC1D1	TBC1D1	3'UTR	-0.0056	0.0015	0.0002927	----+----+	0.1016
		4	38162793	cg05191655		TBC1D1		0.0092	0.0023	4.575e-05	++-+++++++	0.5386
		4	38565294	cg18606619		FLJ13197		-0.003	0.0007	4.382e-05	----+--++-	0.1723
		4	38606942	cg10868668		FLJ13197		-0.0095	0.0024	6.7e-05	+---------	0.2612
		4	38799406	cg20054786	TLR1	TLR1	Body	-0.0024	0.0007	0.0002133	-------+--	0.8847
		4	40337300	cg01651284	CHRNA9	CHRNA9	TSS200	-0.0035	0.0008	4.586e-06	---?------	0.9823
		4	40337853	cg23621817	CHRNA9	CHRNA9	Body	-0.0039	0.0009	5.93e-06	----------	0.6257
		4	40440442	cg01128511	RBM47	RBM47	Body;Body	-0.0035	0.0011	0.0008667	+---+-----	0.04184
		4	40519094	cg18183961	RBM47	RBM47	TSS1500;5'UTR	0.0086	0.002	2.117e-05	-+++-++++-	0.0008085
		4	40589108	cg20789700	RBM47	RBM47	5'UTR	0.0132	0.0038	0.000481	++++-+++--	0.07359
		4	40944984	cg24644605	APBB2	APBB2	Body;Body;Body	-0.0047	0.0014	0.0007709	----------	0.9786
		4	41386520	cg02381227	LIMCH1	LIMCH1	Body;Body;Body	0.003	0.0008	9.158e-05	-+++++++++	0.8478
		4	41879651	cg03986858		BC025350		-0.0048	0.0013	0.0001802	----------	0.4756
		4	41936852	cg14906103	TMEM33	TMEM33	TSS1500	0.0115	0.0027	1.356e-05	+++++++-+-	0.02631
		4	41936863	cg25806704	TMEM33	TMEM33	TSS1500	0.0108	0.0027	6.5e-05	-++++++++-	0.0633
		4	42155308	cg08702941	BEND4	BEND4	TSS1500;TSS1500	-0.0042	0.0012	0.0004443	---?-----+	0.2746
		4	42894981	cg20682222	GRXCR1	GRXCR1	TSS1500	-0.003	0.0008	0.0001082	+--?---+--	0.2687
		4	47719380	cg12357606	CORIN	CORIN	Body	-0.0069	0.002	0.0007479	+--?-----+	0.04021
		4	47769337	cg24549609	CORIN	CORIN	Body	-0.0044	0.0011	9.538e-05	+------+--	0.04827
		4	48343649	cg13323912	SLAIN2	SLAIN2	5'UTR;1stExon	-0.0018	0.0005	0.000791	--++---+-+	0.3841
		4	48485233	cg19283196	SLC10A4	SLC10A4	TSS200	-0.0016	0.0005	0.0006476	-------+-+	0.6824
		4	48905159	cg18085333	OCIAD2	OCIAD2	Body;Body	-0.0032	0.0009	0.0001993	--+-----+-	0.1851
		4	48909057	cg26134090	OCIAD2	OCIAD2	TSS1500;TSS1500	0.0043	0.0012	0.00052	+++-++++++	0.362
		4	53862521	cg05813673	SCFD2	AK055055	Body	-0.0081	0.0022	0.0002174	---?+-----	0.6053
		4	54461431	cg23939182		LNX1		-0.0054	0.0014	0.0001763	---?------	0.3506
		4	54928822	cg24235882	CHIC2	CHIC2	Body	0.0113	0.003	0.0001438	++-+-++++-	0.1107
		4	56919047	cg11106652		CEP135		0.0129	0.0036	0.0003165	-++?+++++-	0.01125
		4	57547872	cg00493422	HOPX	HOPX	TSS200;TSS200;TSS200	0.0152	0.0035	1.118e-05	++-+++++++	0.001644
		4	57653406	cg26258437		SPINK2		-0.0089	0.0015	2.042e-09	---?------	0.6698
		4	68622191	cg27219973	GNRHR	GNRHR	TSS1500;TSS1500	-0.0037	0.001	0.000261	---+---+--	0.4467
		4	74047370	cg15570035	ANKRD17	ANKRD17	Body;Body	0.0109	0.0024	7.682e-06	++++-++++-	0.005584
		4	74296726	cg02199826		AFP		-0.0077	0.0022	0.0005738	+-+-------	0.197
		4	74810310	cg22725685		PF4		0.0024	0.0007	0.0008404	+++++++-++	0.2448
		4	74846046	cg14491284		PF4		-0.0044	0.0011	0.0001024	+--------+	0.154
		4	75585178	cg03303585		BTC		0.008	0.0018	1.014e-05	+++?++++++	0.7589
		4	77133417	cg13648715	SCARB2	SCARB2	Body	0.0067	0.0016	2.699e-05	+++++-++++	0.04162
		4	77688155	cg05919461	SHROOM3	SHROOM3	Body	-0.0059	0.0013	1.015e-05	---------+	0.8172
		4	77723415	cg14095959		SHROOM3		-0.006	0.0016	0.0002012	---?-+--+-	0.07604
		4	77820391	cg01751800	ANKRD56	SOWAHB	TSS1500	-0.0089	0.0026	0.0007857	---?------	0.7596
		4	77973813	cg17512133	CCNI	CCNI	Body	0.0029	0.0006	9.22e-06	+++++++++-	0.9087
		4	79339096	cg14905320	FRAS1	FRAS1	Body;Body	-0.0094	0.0021	1.128e-05	---?------	0.7679
		4	79971235	cg19566906		LOC100505875		-0.0028	0.0007	0.000189	---+------	0.7677
		4	80885981	cg15555527	ANTXR2	ANTXR2	Body	-0.0111	0.0029	9.338e-05	---+----+-	0.3021
		4	80886264	cg11539055	ANTXR2	ANTXR2	Body	-0.0066	0.0016	3.72e-05	+--?------	0.1144
		4	81108070	cg03311556	PRDM8	PRDM8	5'UTR	-0.0044	0.0013	0.0006048	+--?------	0.6553
		4	82126025	cg16744741	PRKG2	PRKG2	1stExon	-0.0042	0.0011	0.0001486	----------	0.9664
		4	82439860	cg19523255		RASGEF1B		-0.0083	0.0024	0.0005381	---?-+-+--	0.0003134
		4	83715381	cg11030446	SCD5	SCD5	Body;Body	-0.0041	0.0009	5.077e-06	----------	0.806
		4	83718165	cg11188666	SCD5	SCD5	Body;Body	-0.0037	0.001	0.0002061	---?-----+	0.6172
		4	83718406	cg13497089	SCD5	SCD5	Body;Body	-0.0062	0.0019	0.0007808	---------+	0.8857
		4	84050283	cg22089942		PLAC8		0.0066	0.0019	0.0006615	++++-++++-	0.3018
		4	85604949	cg12219496	WDFY3	WDFY3	TSS1500;Body	-0.0031	0.0008	9.733e-05	+---------	0.6809
		4	88450506	cg19466563	SPARCL1	SPARCL1	1stExon;1stExon;5'UTR;5'UTR	-0.0027	0.0008	0.0007961	---?------	0.5356
		4	90227074	cg02734358	GPRIN3	GPRIN3	5'UTR	0.0105	0.003	0.0004904	-++-++++++	0.6302
		4	96761135	cg03925149	PDHA2	PDHA2	TSS200	-0.004	0.001	3.633e-05	----------	0.4789
		4	100574455	cg08577953		AL832378		-0.0015	0.0004	0.0006113	---?---+--	0.7968
		4	103680201	cg02193956	MANBA	MANBA	Body	0.0081	0.0021	0.000109	+++++++-+-	0.0009014
		4	106631912	cg06677089	GSTCD	GSTCD	TSS200;5'UTR	0.0039	0.001	0.0001337	++-?+--+++	0.03769
		4	108586594	cg17691988	PAPSS1	PAPSS1	Body	-0.0022	0.0006	0.0005188	-------++-	0.2393
		4	108636320	cg22365313	PAPSS1	PAPSS1	Body	0.0173	0.0038	4.789e-06	-++-+++++-	0.006059
		4	110480700	cg23196549	CCDC109B	CCDC109B	TSS1500	0.0091	0.0026	0.0005994	+++?+++++-	0.4021
		4	111507452	cg08428545		ENPEP		0.0037	0.0011	0.0006288	++--+++--+	0.3047
		4	113277866	cg07030950	ALPK1	ALPK1	5'UTR;5'UTR	-0.0037	0.001	0.0002144	----------	0.5659
		4	114192607	cg19942138	ANK2	ANK2	Body;Body;Body	-0.0021	0.0006	0.0004125	+---------	0.9267
		4	119270205	cg02149376	PRSS12	PRSS12	Body	-0.0055	0.0015	0.0002919	-+---+----	0.3824
		4	119980361	cg10072261	SYNPO2	SYNPO2	3'UTR	0.0085	0.0022	0.0001185	+++++++++-	0.2283
		4	119989952	cg10713589		SYNPO2		0.0137	0.0033	2.703e-05	?++?++++++	0.05507
		4	122553907	cg22217604		ANXA5		-0.0038	0.0008	1.691e-06	---?---+--	0.08434
		4	123841683	cg24411597	NUDT6	NUDT6	5'UTR;Body	0.0058	0.0017	0.0004758	++++++++++	0.9864
		4	124155479	cg03955859	SPATA5	SPATA5	Body	0.0133	0.0034	0.0001001	?++++++-+-	5.472e-06
		4	124281050	cg26161997		SPRY1		0.007	0.0019	0.0002507	+++++++-+-	0.02631
		4	124322371	cg08251025	SPRY1	SPRY1	5'UTR;5'UTR	0.0043	0.0011	0.0001759	+++?-----+	0.1469
		4	124427390	cg00428382		TRNA_Cys		-0.0082	0.0018	9.367e-06	-----++---	0.206
		4	128704651	cg23415995	HSPA4L	HSPA4L	Body	0.0106	0.0031	0.0007338	++-+-++++-	0.004579
		4	128890086	cg03385262	C4orf29	MFSD8	5'UTR	-0.0064	0.0017	0.0001091	----+-----	0.5846
		4	128918835	cg04757345	C4orf29	C4orf29	Body	0.0088	0.0022	4.978e-05	-+++++++++	0.06632
		4	134787901	cg02204261		PABPC4L		-0.0037	0.0011	0.0008183	---?---+--	0.4759
		4	138575193	cg20469835		PCDH18		-0.0038	0.001	6.44e-05	---?+-----	0.3051
		4	140217675	cg03344043	NDUFC1	NDUFC1	TSS1500	0.0029	0.0008	0.0002915	-+-++++++-	0.01223
		4	140429995	cg10541534	SETD7	SETD7	3'UTR	-0.0107	0.003	0.0004172	---+------	0.6533
		4	140652971	cg11408211	MAML3	MGST2	Body	-0.0028	0.0008	0.0004678	---?------	0.2054
		4	140696795	cg07099565	MAML3	7SK	Body	-0.0024	0.0007	0.000481	+--?---+--	0.9357
		4	140762680	cg12912920	MAML3	7SK	Body	-0.0123	0.0023	1.676e-07	+--------+	0.1087
		4	140829046	cg20054111	MAML3	7SK	Body	-0.0018	0.0005	0.000541	---+---+--	0.8586
		4	141170338	cg14699112		SCOC		-0.008	0.0018	8.549e-06	----++----	0.007633
		4	141415372	cg11615634		BC041818		-0.0022	0.0006	0.000372	-+--------	0.1501
		4	142965608	cg05361366	INPP4B	INPP4B	Body;Body	-0.0036	0.0011	0.0005599	-----+-+--	0.9181
		4	143470771	cg19577080	INPP4B	INPP4B	5'UTR;5'UTR	-0.0067	0.0018	0.0001611	+---------	0.3199
		4	144266241	cg25911551	GAB1	GAB1	Body;Body	-0.0065	0.0018	0.0003434	----+-----	0.08684
		4	146461062	cg14561362	SMAD1	BC069804	Body;Body	0.0083	0.0021	8.723e-05	+++?+++++-	0.09177
		4	147043174	cg21996247		LOC100505545		-0.0024	0.0006	0.0001069	---?----+-	0.792
		4	148045888	cg24018321		TTC29		-0.0068	0.002	0.0007124	-----+----	0.5353
		4	148732199	cg09910856	ARHGAP10	Metazoa_SRP	Body	-0.0041	0.0012	0.0003459	--------+-	0.4594
		4	151177137	cg17954724	DCLK2	DCLK2	Body;Body	-0.0046	0.0013	0.0005508	---+-----+	0.1033
		4	151258915	cg19935951	LRBA	LRBA	Body	0.0118	0.0031	0.0001354	-+++-++++-	0.06296
		4	152197739	cg02708003	PRSS48	PRSS48	TSS1500	-0.0045	0.0012	0.0003238	---?-+---+	0.4173
		4	152875798	cg06972010		BC035179		-0.0036	0.0009	8.836e-05	+---+----+	0.1266
		4	153021529	cg26875626		BC040914		0.0013	0.0003	0.0001279	++++++++++	0.6883
		4	153437193	cg13536107	FBXW7	FBXW7	5'UTR	-0.0046	0.0013	0.0004448	----------	0.8068
		4	153611560	cg17385088		TMEM154		0.0125	0.0034	0.0002618	-+++-++++-	0.1809
		4	153862708	cg18902697	FHDC1	FHDC1	TSS1500	0.0081	0.0021	0.000134	+++?++++++	0.7413
		4	153878055	cg01674147	FHDC1	FHDC1	Body	-0.0097	0.0024	4.378e-05	---------+	0.1759
		4	153896257	cg01674130	FHDC1	FHDC1	Body	0.0043	0.0012	0.0002927	-++-++++--	0.04285
		4	154036828	cg21449597		TRIM2		0.008	0.002	8.098e-05	-++?++++++	0.2085
		4	154125453	cg22471112	TRIM2	TRIM2	TSS200;5'UTR	-0.011	0.003	0.0002854	---?-+-+--	0.4886
		4	154373513	cg00883123		KIAA0922		0.0081	0.0024	0.0008302	++++-+++++	0.09608
		4	154439980	cg03464224	KIAA0922	KIAA0922	Body;Body	-0.0076	0.0022	0.0005677	+------+-+	0.0009156
		4	156877765	cg00916454		CTSO		-0.0065	0.0017	8.916e-05	+---------	0.4595
		4	157090555	cg16742481		CTSO		-0.0059	0.0016	0.0002752	-----+-+--	0.5411
		4	160189254	cg04399899	RAPGEF2	RAPGEF2	1stExon;5'UTR	0.0189	0.0042	6.078e-06	++++-++++-	3.705e-05
		4	166251189	cg05119988	SC4MOL	MSMO1	5'UTR;5'UTR	0.0115	0.0031	0.0002267	+-++++++-+	0.04916
		4	169594942	cg11489765	PALLD	PALLD	5'UTR;Body;Body	-0.0041	0.0011	0.0002095	---?-+----	0.8539
		4	169690674	cg07840446	PALLD	PALLD	Body;Body;Body	-0.0035	0.0009	5.573e-05	-----+----	0.6928
		4	170190012	cg01642901	SH3RF1	SH3RF1	Body	0.0031	0.0009	0.0002828	-+++++++++	0.4524
		4	170332773	cg05110629	NEK1	NEK1	Body	0.007	0.0019	0.0002404	-++++-+-+-	0.1427
		4	170950517	cg26571889		BC031941		-0.0075	0.0021	0.0003076	---?------	0.6009
		4	173995054	cg09703136		GALNTL6		-0.004	0.0012	0.0005501	----+--+--	0.1297
		4	174441703	cg04103021		HAND2		-0.0035	0.001	0.0002748	---+-----+	0.3982
		4	174442087	cg26854298		HAND2		-0.0034	0.0009	0.0001239	---?-+--++	0.333
		4	178158833	cg07277892		7SK		-0.0032	0.0009	0.0003822	+----+--+-	0.3864
		4	178233531	cg20281583	NEIL3	NEIL3	Body	0.0108	0.0028	0.0001166	+++?++++?-	0.6999
		4	183728196	cg03209412		ODZ3		-0.0083	0.0021	0.0001047	----------	0.0008376
		4	183728479	cg25287198		ODZ3		-0.0097	0.0019	4.022e-07	----------	0.1705
		4	183730758	cg04181038		ODZ3		-0.0348	0.0073	1.571e-06	-+-?--+---	0.0001824
		4	184319589	cg27270116		CDKN2AIP		0.0023	0.0006	0.0003708	+++++++++-	0.4446
		4	185016264	cg17343253	ENPP6	ENPP6	Body	-0.0087	0.0015	1.112e-08	----------	0.09175
		4	185377241	cg09029046	IRF2	IRF2	5'UTR	0.0037	0.001	0.0002795	++++-+++++	0.1451
		4	185520416	cg18838605		CASP3		-0.0096	0.0025	0.0001545	----------	0.1517
		4	185928894	cg17984267		HELT		0.0084	0.0019	1.293e-05	++++-++-+-	0.1179
		4	186048907	cg13468418		SLC25A4		0.002	0.0006	0.0003217	+++?++++++	0.227
		4	186086650	cg21144988	KIAA1430	KIAA1430	Body	0.0067	0.002	0.0007643	-+++++++++	0.2413
		4	186427747	cg14902168	PDLIM3	PDLIM3	Body;Body	-0.0024	0.0007	0.0002403	---------+	0.9514
		4	188913931	cg14506195		ZFP42		-0.0049	0.0013	0.0001984	---?---+--	0.7325
		5	139912	cg12645891	PLEKHG4B	PLEKHG4B	TSS1500	-0.0007	0.0002	0.0007991	-------+--	0.02143
		5	537397	cg02495620		MIR4456		-0.0046	0.001	4.93e-06	---+------	0.02645
		5	619994	cg20773479	CEP72	CEP72	Body	0.0182	0.0045	6.323e-05	++++-++-+-	0.02699
		5	624230	cg16309721	CEP72	CEP72	Body	0.004	0.0012	0.0007899	+++?-+++-+	0.2238
		5	847052	cg14555811	ZDHHC11	ZDHHC11	Body	-0.0055	0.0015	0.0003572	+--------+	0.04564
		5	851797	cg12157377	ZDHHC11	ZDHHC11	TSS1500	-0.0037	0.001	0.0002072	---?-+----	0.0545
		5	871953	cg11790922	BRD9	BRD9	Body;Body;Body	0.0026	0.0008	0.0007314	-+-++++-++	0.3908
		5	895511	cg12679261	TRIP13	TRIP13	Body;Body	-0.0038	0.0011	0.0004551	----------	0.1552
		5	912860	cg12705693	TRIP13	TRIP13	Body	0.0031	0.0009	0.0007902	-++-++++-+	0.5324
		5	957535	cg21747070		LOC100506688		-0.0057	0.0016	0.000468	---------+	0.6086
		5	1089722	cg11805188	SLC12A7	SLC12A7	Body	-0.0117	0.003	8.226e-05	----------	0.5284
		5	1089753	cg10594510	SLC12A7	SLC12A7	Body	-0.0102	0.0027	0.0001348	----------	0.2718
		5	1089800	cg05163933	SLC12A7	SLC12A7	Body	-0.008	0.0023	0.000654	+---------	0.08417
		5	1093580	cg21334510	SLC12A7	SLC12A7	Body	-0.0141	0.0034	4.064e-05	---?+-----	0.1619
		5	1097665	cg16246240	SLC12A7	SLC12A7	Body	-0.0096	0.0028	0.0006615	-------++-	0.02214
		5	1097794	cg16419756	SLC12A7	SLC12A7	Body	-0.008	0.0023	0.0005588	+------+-+	0.02685
		5	1113320	cg02739870	SLC12A7	SLC12A7	TSS1500	0.0099	0.0025	6.601e-05	++-+-++++-	0.007466
		5	1201602	cg09837037	SLC6A19	SLC6A19	TSS200	-0.0083	0.0024	0.000539	---+------	0.004422
		5	1201608	cg21487099	SLC6A19	SLC6A19	TSS200	-0.0087	0.0026	0.000663	+---------	0.1727
		5	1201629	cg04309194	SLC6A19	SLC6A19	TSS200	-0.0098	0.0027	0.0002294	+--?+-----	0.01489
		5	1201639	cg21492882	SLC6A19	SLC6A19	TSS200	-0.0096	0.0026	0.0002674	----+--+-+	0.01318
		5	1201691	cg02389859	SLC6A19	SLC6A19	TSS200	-0.0091	0.0027	0.0007147	---?++-+--	0.002541
		5	1257084	cg10878976	TERT	TERT	Body;Body	-0.003	0.0008	5.596e-05	----------	0.7723
		5	1475096	cg07516556	LPCAT1	LPCAT1	Body	0.0113	0.0034	0.0008351	++-+-++++-	0.1209
		5	1641181	cg18850527		LOC728613		-0.0035	0.0009	0.0002296	+?-+------	0.08623
		5	1827066	cg01987362		NDUFS6		0.0052	0.0013	3.375e-05	?++?+++?++	0.9664
		5	1868357	cg07747251		IRX4		0.0141	0.0038	0.000188	+--+++++++	0.5028
		5	1924173	cg00643311		IRX4		-0.0042	0.001	4.398e-05	---?-+----	0.6408
		5	2132239	cg25573480		IRX4		-0.0043	0.0013	0.0008089	----------	0.7219
		5	2302555	cg01997456		IRX4		-0.0014	0.0004	0.0003107	---?---+--	0.5509
		5	2866877	cg16252110		C5orf38		-0.003	0.0009	0.0006084	---?---+--	0.8784
		5	3325695	cg25129000		LOC285577		0.0028	0.0008	0.0007794	++++-+-+++	0.004922
		5	4475427	cg05138191		BC034630		-0.0026	0.0007	0.0002068	-----+----	0.01342
		5	6491550	cg09156073	UBE2QL1	UBE2QL1	3'UTR	-0.006	0.0017	0.0003965	+---------	0.6561
		5	6766613	cg12970171		PAPD7		0.0098	0.0023	1.571e-05	+++-+++++-	0.02132
		5	9156800	cg05645002	SEMA5A	MIR4636	Body	-0.0029	0.0008	9.503e-05	----+-----	0.2335
		5	9440470	cg11776321	SEMA5A	SEMA5A	5'UTR	-0.0024	0.0007	0.0006295	-------++-	0.1255
		5	10595660	cg04304338	ANKRD33B	ANKRD33B	Body	0.0064	0.0014	2.948e-06	+++++++-+-	0.4647
		5	10802174	cg00525964		DAP		0.0142	0.0036	6.439e-05	+++?++++++	0.9384
		5	11069069	cg20539811	CTNND2	CTNND2	Body	-0.0032	0.0008	3.84e-05	+---------	0.7102
		5	14014169	cg18480906		DNAH5		-0.0048	0.0013	0.0002884	----++----	0.0007378
		5	14173773	cg26207568	TRIO	TRIO	Body	-0.0096	0.0027	0.0002878	+--?+-----	0.4928
		5	14283950	cg05649906	TRIO	TRIO	Body	-0.0043	0.001	1.71e-05	---?----+-	0.4506
		5	14508315	cg27124462	TRIO	TRIO	Body	-0.0034	0.001	0.0003512	---?---+--	0.5343
		5	14926200	cg07340025		ANKH		0.0153	0.0025	1.627e-09	+++?++++++	0.1281
		5	16509017	cg01159980	FAM134B	FAM134B	Body;1stExon;5'UTR	-0.0114	0.0021	1.242e-07	----------	0.3901
		5	16539535	cg15036894	FAM134B	FAM134B	Body	-0.0069	0.0016	2.865e-05	---?------	0.3743
		5	16735498	cg15333932	MYO10	MYO10	Body	-0.003	0.0008	0.0002839	---------+	0.8412
		5	16867064	cg22490780	MYO10	MYO10	Body	-0.005	0.0015	0.0007594	+---------	0.824
		5	16937379	cg08856163	MYO10	MYO10	TSS1500	0.0059	0.0017	0.0006733	-+-?++++++	0.8588
		5	16940481	cg01872122		MYO10		-0.0038	0.0011	0.0007596	----------	0.9648
		5	21484858	cg04694889	LOC728411	DQ591060	Body;Body	-0.0023	0.0007	0.0005068	-?-?---+--	0.3087
		5	27040099	cg21150053	CDH9	CDH9	TSS1500	0.012	0.003	6.948e-05	+++--++-+-	0.03682
		5	32388665	cg16300565	ZFR	ZFR	Body	0.0133	0.0031	2.086e-05	+++?++++++	0.09512
		5	32506514	cg11064966		ZFR		-0.007	0.002	0.0005383	---?------	0.9532
		5	32753528	cg19884111	NPR3	NPR3	Body	0.006	0.0016	0.0002486	-+++++-+++	0.5806
		5	33788976	cg07700393	ADAMTS12	ADAMTS12	Body	-0.0045	0.0013	0.0004015	----+-----	0.3973
		5	33832949	cg19641747	ADAMTS12	U6	Body	-0.0033	0.0007	3.389e-06	-------++-	0.4888
		5	34667887	cg06622892	RAI14	RAI14	5'UTR;5'UTR;5'UTR	-0.0047	0.0013	0.0002077	----------	0.8368
		5	35047946	cg16297030	AGXT2	AGXT2	1stExon	-0.0026	0.0007	0.0002834	+----+-+--	0.1702
		5	35902250	cg00275126		CAPSL		-0.0046	0.0013	0.0003001	---?------	0.4447
[truncated: 5,070 more rows]

## Sheet: Table S4
Meta-analysis of the associations between pre-eclampsia (PE) and cord blood DNA methylation in fully adjusted model
Given CpGs are FDR significant and CpG are sorted by CHR and genomic position
*CpG: 7 of the 26 differentially methylated CpG sites found in meta-analysis of PE overlapped with previously reported early onset of PE (EOPE) EWAS
		CHR	Position	CpG	Mapped Gene	Nearest Gene	Gene Group	Coef	SE	P-value	Direction	Cochran's Q
		1	1144012	cg25144135		TNFRSF18		0.0225	0.0053	2.502e-05	+++	0.3949
		1	1238702	cg18565510	ACAP3	ACAP3	Body	0.0107	0.0024	9.045e-06	+++	0.8046
		1	2262923	cg02896354	MORN1	MORN1	Body	0.0137	0.0025	2.269e-08	+++	NA
		1	2347015	cg13420413		PEX10		0.0199	0.004	6.107e-07	+++	0.2528
		1	3376815	cg11143876	ARHGEF16	ARHGEF16	5'UTR	0.0129	0.0032	4.218e-05	+++	0.1383
		1	3447348	cg17163527	MEGF6	MEGF6	Body	0.0223	0.0054	4.269e-05	+++	0.03753
		1	6185999	cg01295264	CHD5	CHD5	Body	0.0143	0.0034	2.316e-05	+++	0.8532
		1	6197037	cg20817257	CHD5	CHD5	Body	0.0064	0.0014	5.962e-06	+-+	0.04922
		1	6486842	cg11404532	ESPN	ESPN	Body	0.0171	0.0035	1.112e-06	+++	0.1187
		1	9118237	cg00690929	SLC2A5	SLC2A5	Body;Body;Body	-0.0132	0.0029	4.107e-06	---	0.361
		1	11753338	cg12403889	C1orf187	C1orf187	5'UTR	0.0169	0.0041	3.967e-05	+++	0.405
		1	11918387	cg19870933	NPPB	NPPB	Body	0.0111	0.0027	4.226e-05	+++	0.4586
		1	17304434	cg01728712	MFAP2	MFAP2	Body;Body;Body;Body	0.008	0.0019	3.293e-05	+++	0.313
		1	19732786	cg16694480	CAPZB	Metazoa_SRP	Body	0.0237	0.0055	1.547e-05	+++	0.6428
		1	20250186	cg01441698	PLA2G2E	PLA2G2E	TSS200	0.0151	0.0036	2.652e-05	+++	0.2221
		1	21273605	cg16898219	EIF4G3	EIF4G3	Body	0.0068	0.0016	1.563e-05	+++	0.3246
		1	21999106	cg20784813		RAP1GAP		0.0121	0.003	4.111e-05	+++	0.07854
		1	22899442	cg20335309	EPHA8	EPHA8	Body;Body	0.0131	0.0029	5.795e-06	+++	0.7222
		1	22963605	cg17465569	C1QA	C1QA	5'UTR	0.0133	0.0031	1.797e-05	+++	0.06861
		1	25358981	cg20692268		RUNX3		0.0257	0.0056	4.952e-06	+++	0.246
		1	26646801	cg27430637	CD52	CD52	3'UTR	0.0105	0.0026	6.434e-05	+-+	0.0131
		1	27029290	cg05649922	ARID1A	ARID1A	Body;Body	0.0153	0.0037	4.347e-05	+++	0.09376
		1	27688462	cg17107840	MAP3K6	MAP3K6	Body	0.0111	0.0027	3.85e-05	+++	0.5421
		1	28184973	cg06875162		PPP1R8		-0.0143	0.0035	4.982e-05	---	0.2881
		1	32212024	cg17879376	BAI2	BAI2	Body	0.0087	0.0019	3.156e-06	+++	0.2253
		1	36234276	cg00393247	CLSPN	CLSPN	Body	-0.0092	0.0021	1.609e-05	---	0.007645
		1	38513641	cg12622182	POU3F1	POU3F1	TSS1500	-0.0117	0.0027	1.716e-05	---	0.8344
		1	39175759	cg14033638		RRAGC		0.0113	0.0027	3.156e-05	+++	0.005604
		1	39547918	cg20286956	MACF1	MACF1	5'UTR	-0.0266	0.0064	3.356e-05	---	0.6061
		1	43406792	cg09502149	SLC2A1	SLC2A1	Body	0.0168	0.0038	1.315e-05	+++	0.7928
		1	46951477	cg03401357		DMBX1		0.0007	0.0002	6.364e-05	+++	0.08888
		1	48242657	cg01881474		LOC388630		0.0108	0.0026	3.687e-05	+++	0.814
		1	60197222	cg00502597	FGGY	MIR4711	Body;Body	0.0141	0.0031	6.406e-06	+++	0.842
		1	90427858	cg14841540		7SK		0.0115	0.0028	5.178e-05	+++	0.2564
		1	109797333	cg07833104	CELSR2	CELSR2	Body	0.017	0.0038	9.676e-06	+++	0.4461
		1	110319022	cg25107417		EPS8L3		0.0077	0.0019	6.335e-05	+++	0.7033
		1	147016901	cg10020892	BCL9	BCL9	5'UTR	0.0245	0.0051	1.665e-06	+++	0.02702
		1	150048339	cg05228338	VPS45	VPS45	Body	0.0238	0.006	6.657e-05	+++	0.005299
		1	150382400	cg17155610	RPRD2	RPRD2	Body	0.015	0.0037	4.321e-05	+++	0.4735
		1	151805241	cg03005293	RORC	RORC	TSS1500	0.0191	0.0048	6.254e-05	+++	0.2275
		1	151878061	cg13869942	THEM4	THEM4	Body	0.029	0.007	3.009e-05	+++	0.9296
		1	154913744	cg01178854		PBXIP1		0.0088	0.0022	5.118e-05	+++	0.6524
		1	155020384	cg08727379	DCST1	DCST1	Body;Body	0.006	0.0014	2.671e-05	++-	0.2554
		1	156978197	cg09155765	ARHGEF11	ARHGEF11	Body;Body	0.0082	0.002	6.846e-05	+++	0.6596
		1	159914191	cg26104196	IGSF9	IGSF9	5'UTR;5'UTR	0.0114	0.0029	6.599e-05	++-	5.661e-06
		1	171810778	cg06211893	DNM3	DNM3	5'UTR;1stExon;5'UTR;1stExon	0.0022	0.0005	3.557e-06	+++	0.8005
		1	178307554	cg10776057	RASAL2	RASAL2	Body	0.0265	0.0059	7.094e-06	+++	0.3382
		1	181128764	cg05937055		BC039493		0.0299	0.0052	9.218e-09	+++	NA
		1	183516266	cg13492133	SMG7	SMG7	Body;Body;Body	-0.0317	0.0066	1.455e-06	---	0.5531
		1	200960141	cg17876641	KIF21B	KIF21B	Body	0.0077	0.0019	5.039e-05	+++	0.07629
		1	201083145	cg22815214	CACNA1S	CACNA1S	TSS1500	0.0246	0.0055	7.125e-06	+++	0.8932
		1	201925022	cg09120138	TIMM17A	TIMM17A	Body	-0.002	0.0005	5.117e-05	++-	0.1546
		1	201948375	cg11849302		RNPEP		0.0146	0.0035	3.062e-05	+++	0.3209
		1	203456691	cg26841068	PRELP	PRELP	3'UTR;3'UTR	-0.0124	0.0028	8.326e-06	---	0.8965
		1	204954591	cg15978880	NFASC	NFASC	Body;Body;Body;Body	0.0044	0.001	5.04e-06	+++	0.4919
		1	211526705	cg13066703	TRAF5	TRAF5	Body;Body;Body	0.0219	0.0053	3.861e-05	+++	0.008766
		1	212830395	cg01966974		BATF3		0.0223	0.0053	2.212e-05	+++	0.4406
		1	212963092	cg06408559	NSL1	NSL1	Body;Body	0.023	0.0052	1.04e-05	+++	0.2324
		1	226107899	cg20334115	PYCR2	PYCR2	3'UTR	0.0408	0.0081	5.16e-07	+++	0.02633
		1	226130366	cg26562638	LEFTY2	LEFTY2	TSS1500	0.0156	0.0036	1.313e-05	+++	0.9014
		1	227172604	cg00038877	CABC1	ADCK3	Body	0.0059	0.0013	3.907e-06	+++	0.009647
		1	228297864	cg22163199	MRPL55	MRPL55	TSS1500;TSS1500;TSS1500;TSS1500;TSS1500;TSS1500;TSS1500;TSS1500	0.025	0.0057	1.234e-05	+++	0.1751
		1	231660602	cg23921367		TSNAX		0.0178	0.0044	5.219e-05	+++	0.8876
		1	233004866	cg01723892		KIAA1383		0.0213	0.0049	1.462e-05	++-	0.03657
		1	248753499	cg08118287		OR2T10		0.0274	0.0063	1.355e-05	+-+	0.005563
		2	7016509	cg23213327	RSAD2	RSAD2	TSS1500	0.0172	0.0039	1.241e-05	+++	0.5162
		2	7018020	cg10959651	RSAD2	RSAD2	1stExon	0.0188	0.0043	1.138e-05	+++	0.5699
		2	7018153	cg10549986	RSAD2	RSAD2	1stExon	0.0214	0.0047	4.157e-06	+++	0.7919
		2	10344980	cg17979068	C2orf48	C2orf48	Body	0.0174	0.004	1.272e-05	+++	0.5097
		2	10345003	cg23422170	C2orf48	C2orf48	Body	0.0182	0.004	6.69e-06	+++	0.4081
		2	11886253	cg17211562	LPIN1	LPIN1	TSS1500	0.0176	0.0043	3.603e-05	++-	0.1217
		2	12237012	cg11915444		SNORD18		0.017	0.0041	3.743e-05	+++	0.4966
		2	17720407	cg07098902	VSNL1	VSNL1	TSS1500	0.002	0.0005	4.107e-05	+++	0.4307
		2	20413180	cg13681655	SDC1	SDC1	Body;Body	0.0113	0.0027	3.069e-05	+++	0.401
		2	25452362	cg09259843		DNMT3A		0.0146	0.0034	1.75e-05	+++	0.8923
		2	25502040	cg23042148	DNMT3A	DNMT3A	Body;Body	0.0113	0.0025	5.974e-06	++-	0.000784
		2	29337946	cg01777397	CLIP4	CLIP4	TSS1500	0.0198	0.0041	1.156e-06	+++	0.6713
		2	39455365	cg02177982	CDKL4	CDKL4	Body	-0.0125	0.003	3.919e-05	---	0.3175
		2	100047526	cg24981400	REV1	REV1	Body;Body	0.0202	0.0049	3.878e-05	+++	0.4731
		2	105471438	cg24875029	POU3F3	POU3F3	TSS1500	-0.0119	0.0025	1.22e-06	---	0.04113
		2	111875790	cg04780086	ACOXL	ACOXL	3'UTR	0.0036	0.0009	6.368e-05	+++	0.4451
		2	112913178	cg19744173*	FBLN7	FBLN7	Body;Body	0.0269	0.0051	1.562e-07	+++	0.7111
		2	149543956	cg16162734	EPC2	EPC2	3'UTR	0.0085	0.002	1.477e-05	+++	0.08597
		2	161122423	cg22512663		ITGB6		0.013	0.0032	6.37e-05	+++	0.2195
		2	164204628	cg25702652		FIGN		-0.0253	0.0058	1.431e-05	---	0.3415
		2	231925683	cg11657535	PSMD1	PSMD1	Body	0.0267	0.0053	5.079e-07	+++	0.36
		2	239147445	cg08121041	HES6	HES6	3'UTR;3'UTR	0.0149	0.0035	2.691e-05	+++	0.4978
		2	240065559	cg07315051	HDAC4	HDAC4	Body	0.0086	0.0018	2.781e-06	+-+	0.005978
		2	241689957	cg12923745	KIF1A	KIF1A	Body	0.0118	0.0028	2.31e-05	+++	0.1409
		2	242802192	cg20805133	PDCD1	PDCD1	TSS1500	0.015	0.0037	5.636e-05	+++	0.06742
		3	12858887	cg23482898	CAND2	CAND2	Body;Body	0.015	0.0034	9.693e-06	+++	0.07218
		3	12858926	cg11882607	CAND2	CAND2	Body;Body	0.0185	0.0042	8.596e-06	+++	0.4771
		3	13058947	cg07358254	IQSEC1	IQSEC1	Body	0.0121	0.0029	3.448e-05	+++	0.9083
		3	13679471	cg00816609	FBLN2	FBLN2	3'UTR;3'UTR;3'UTR	0.0188	0.0043	1.496e-05	++-	0.03059
		3	16974681	cg24159436	PLCL2	MIR3714	1stExon;Body;5'UTR	0.0238	0.0053	6.867e-06	+++	0.4822
		3	33140160	cg05120113	GLB1	GLB1	TSS1500;TSS1500	0.018	0.0041	1.293e-05	+++	0.672
		3	45077369	cg06636831	CLEC3B	CLEC3B	Body	-0.0125	0.0031	6.371e-05	---	0.1745
		3	48573819	cg10319474	PFKFB4	PFKFB4	Body	0.0139	0.0027	3.231e-07	+++	0.515
		3	49692537	cg24296397	BSN	BSN	Body	0.0292	0.0048	1.368e-09	+++	0.4608
		3	51989369	cg25773386	GPR62	GPR62	5'UTR;1stExon	0.0138	0.0034	5.388e-05	+++	0.7288
		3	52002169	cg08917718	PCBP4	ABHD14B	TSS1500	0.0134	0.003	9.86e-06	+++	0.236
		3	52099548	cg00736958	C3orf74	C3orf74	TSS1500	0.0149	0.0031	2.174e-06	+++	0.112
		3	52099561	cg24277586	C3orf74	C3orf74	TSS1500	0.0165	0.0037	9.699e-06	+++	0.4264
		3	52280702	cg08144943	PPM1M	PPM1M	5'UTR;5'UTR	0.0133	0.003	7.768e-06	+++	0.3441
		3	52516489	cg23333313	NISCH	NISCH	Body	0.0043	0.001	4.412e-05	+-+	0.04703
		3	52812367	cg25938530	ITIH1	ITIH1	TSS200;Body	0.0341	0.0072	2.335e-06	++-	0.03437
		3	52812410	cg05283597*	ITIH1	ITIH1	TSS200;Body	0.0382	0.006	1.538e-10	+++	0.02901
		3	58200471	cg13586051	DNASE1L3	DNASE1L3	TSS200	0.0253	0.005	4.09e-07	+++	0.2022
		3	61549475	cg11280661	PTPRG	PTPRG	Body	0.0098	0.0024	4.558e-05	+++	0.8791
		3	65340538	cg00712146	MAGI1	MAGI1	3'UTR;3'UTR	0.0134	0.0033	5.561e-05	+++	0.9926
		3	65342971	cg24879560	MAGI1	MAGI1	Body;Body	0.0194	0.0048	6.145e-05	+++	0.1288
		3	113953856	cg21137173	ZNF80	ZNF80	3'UTR;1stExon	0.015	0.0037	4.326e-05	+++	0.0558
		3	123371420	cg07638500	MYLK	MYLK	Body;Body;Body;Body	-0.0202	0.0046	1.322e-05	---	0.04958
		3	127248864	cg23944298		BX537548		0.0183	0.0045	4.695e-05	+++	0.7006
		3	136469005	cg02858132	STAG1	STAG1	5'UTR	0.0205	0.0045	4.117e-06	+++	0.08398
		3	138737553	cg00247535		PRR23B		0.0137	0.0029	1.743e-06	+++	0.8909
		3	142666108	cg12987312		AK093381		0.0237	0.0059	6.079e-05	+++	0.6357
		3	143567492	cg15360181	SLC9A9	SLC9A9	TSS200	0.0175	0.0041	1.693e-05	+++	0.3754
		3	149192304	cg13235059	TM4SF4	TM4SF4	TSS200	-0.0114	0.0025	3.732e-06	---	0.2891
		3	155422103	cg26690511	PLCH1	PLCH1	TSS200	0.0237	0.0054	1.03e-05	+++	0.3874
		3	155422129	cg11932158	PLCH1	PLCH1	TSS200	0.0259	0.0064	4.739e-05	+++	0.2066
		3	159547539	cg21374307	SCHIP1	SCHIP1	Body	0.0248	0.0055	6.306e-06	+++	0.1988
		3	169629516	cg04039225	SAMD7	SAMD7	5'UTR;1stExon	0.0104	0.0024	1.576e-05	+++	0.4696
		3	173639566	cg21548131	NLGN1	7SK	Body	0.0236	0.0057	3.363e-05	+++	0.0772
		3	184298977	cg01375719	EPHB3	EPHB3	Body	0.0151	0.0033	4.225e-06	+++	0.3665
		3	185538892	cg24960291	IGF2BP2	IGF2BP2	Body;Body	-0.0196	0.0042	3.218e-06	---	0.8172
		3	187454439	cg06164260	BCL6	BCL6	5'UTR;TSS200	0.0169	0.0035	1.431e-06	+++	0.2966
		4	1570273	cg14050395		AX748388		0.0113	0.0028	5.681e-05	+++	0.4755
		4	7026510	cg00679960	TBC1D14	LOC100129931	Body;Body;Body	-0.0057	0.0014	3.799e-05	---	0.6888
		4	40519094	cg18183961	RBM47	RBM47	TSS1500;5'UTR	0.0138	0.0029	1.774e-06	+++	0.6309
		4	76640579	cg08528970		AK311578		0.0273	0.0055	6.815e-07	+++	0.4528
		4	104000066	cg04343242	BDH2	BDH2	3'UTR	0.0134	0.0031	1.711e-05	+++	0.193
		4	119989952	cg10713589		SYNPO2		0.0206	0.0049	2.477e-05	+++	0.3691
		4	166248124	cg17084007	SC4MOL	MSMO1	TSS1500;TSS1500	-0.0145	0.0033	1.026e-05	---	0.1347
		4	186578190	cg17466131	SORBS2	SORBS2	Body;Body;TSS200;Body;Body;Body;Body;TSS200	-0.0053	0.0013	2.889e-05	---	0.806
		4	188534448	cg10133171		LOC339975		0.0116	0.0028	2.701e-05	+++	0.8521
		5	863749	cg05823589		BRD9		0.0075	0.0018	3.451e-05	++-	0.5054
		5	6766613	cg12970171		PAPD7		0.0216	0.0049	9.772e-06	+++	0.2396
		5	14926200	cg07340025		ANKH		0.0278	0.0061	4.48e-06	+++	0.7486
		5	56790874	cg06821992		ACTBL2		0.0193	0.0043	8.116e-06	+++	0.07942
		5	78279424	cg07379703	ARSB	ARSB	Body;Body	-0.0132	0.0033	5.726e-05	---	0.3433
		5	102090137	cg12195238		PAM		0.0079	0.0017	4.005e-06	+++	0.1838
		5	111869581	cg03620123		FLJ11235		0.0157	0.0039	6.848e-05	+++	0.671
		5	131409289	cg02325250	CSF2	CSF2	TSS200	0.016	0.0039	4.194e-05	+++	0.6927
		5	131411272	cg17566874	CSF2	CSF2	Body	0.0106	0.0027	6.219e-05	+++	0.6414
		5	135262082	cg25185454		FBXL21		0.019	0.0045	2.704e-05	+++	0.006741
		5	137430567	cg14774305		WNT8A		0.0143	0.0033	1.721e-05	+++	0.272
		5	138726419	cg19569684	MGC29506	MZB1	TSS1500	0.0094	0.0023	4.444e-05	+++	0.1115
		5	139040055	cg04416898	CXXC5	CXXC5	5'UTR	0.0219	0.004	4.737e-08	+++	NA
		5	143191771	cg04225775	HMHB1	HMHB1	1stExon;5'UTR	0.0227	0.0054	2.922e-05	+++	0.1238
		5	143192067	cg02228160	HMHB1	HMHB1	Body	0.0255	0.0047	4.507e-08	+++	NA
		5	150019496	cg13590277	SYNPO	SYNPO	TSS1500;Body;Body;TSS1500	0.0137	0.0033	4.192e-05	+++	0.5398
		5	151051214	cg10505630	SPARC	SPARC	Body	0.0152	0.0035	1.625e-05	+++	0.158
		5	154318039	cg05207465	GEMIN5	GEMIN5	TSS1500	0.0125	0.0028	1.023e-05	+++	0.5221
		5	172462626	cg04685228		ATP6V0E1		0.0383	0.0075	2.763e-07	+++	0.1251
		5	180657761	cg16370767	TRIM41	TRIM41	Body;Body	0.0114	0.0027	2.217e-05	+++	0.5893
		6	13770187	cg11395949		CCDC90A		0.0162	0.0039	3.721e-05	+-+	0.03558
		6	15504923	cg20052079	JARID2	JARID2	Body	0.0166	0.0041	5.193e-05	+++	0.23
		6	22000644	cg26829758	FLJ22536	LINC00340	Body	0.0165	0.0041	5.719e-05	+++	0.5457
		6	30569211	cg05591701*	PPP1R10	PPP1R10	3'UTR	0.0299	0.0056	7.759e-08	++?	0.4078
		6	31371271	cg10638439	MICA	MICA	TSS200	0.0043	0.0009	4.198e-06	++?	0.272
		6	31560624	cg12573002	NCR3	NCR3	5'UTR;1stExon;5'UTR;1stExon;1stExon;5'UTR	0.0185	0.0041	8.453e-06	++?	0.5434
		6	31680228	cg14258501	LY6G6E	LY6G6E	Body;Body	0.0248	0.005	5.644e-07	++?	0.4492
		6	31747041	cg26137417	VARS	VARS	Body	0.0112	0.0022	5.175e-07	+++	0.3438
		6	32908567	cg10310595	HLA-DMB	HLA-DMB	1stExon	0.0192	0.0046	2.613e-05	++?	0.7254
		6	32908718	cg12840248	HLA-DMB	HLA-DMB	1stExon;5'UTR	0.0185	0.0044	2.413e-05	++?	0.5392
		6	32908980	cg16300030	HLA-DMB	HLA-DMB	TSS200	0.0251	0.0059	2.104e-05	++?	0.3789
		6	33254460	cg04276715	WDR46	WDR46	Body;Body	0.0138	0.003	5.617e-06	++?	0.4156
		6	37012640	cg09048334		FGD2		0.0437	0.0093	2.483e-06	+++	0.2696
		6	42219847	cg11854981	TRERF1	TRERF1	Body	0.0262	0.0052	6.182e-07	+++	0.1486
		6	42385637	cg16597079*	TRERF1	TRERF1	5'UTR	0.0223	0.0039	8.502e-09	+++	NA
		6	52013771	cg10488199	MIR133B	MIR133B	Body	0.0238	0.0057	2.807e-05	+++	0.3954
		6	99962757	cg07056962	USP45	USP45	1stExon;5'UTR	-0.0127	0.003	2.869e-05	---	0.6154
		6	100673017	cg26656977		LOC728012		0.0088	0.0022	6.369e-05	+++	0.6622
		6	106551623	cg08369079	PRDM1	PRDM1	Body;Body	0.028	0.0059	1.825e-06	+++	0.3135
		6	128199727	cg21326251	THEMIS	THEMIS	5'UTR;Body;Body	0.0166	0.0036	4.093e-06	+++	0.8117
		6	144011222	cg13227551	PHACTR2	PHACTR2	Body;Body;Body;Body	0.0236	0.0047	4.864e-07	+++	0.9476
		6	149401166	cg17072494		UST		-0.0155	0.0038	4.585e-05	---	0.8089
		6	149806339	cg18082788	ZC3H12D	ZC3H12D	TSS200	0.0245	0.0061	6e-05	+++	0.1493
		6	152702463	cg13806292	SYNE1	SYNE1	Body;Body	-0.0128	0.0031	2.653e-05	---	0.1621
		6	155537930	cg04228709	TIAM2	TIAM2	Body;TSS200	-0.0216	0.0053	5e-05	---	0.8669
		6	155537972	cg03679544	TIAM2	TIAM2	Body;TSS200	-0.0224	0.0053	2.703e-05	---	0.5066
		6	156948274	cg24026290		TRNA_Pseudo		0.0159	0.0035	4.097e-06	+++	0.2442
		6	166077669	cg01535080		PDE10A		-0.0061	0.0015	2.703e-05	--+	0.3449
		6	166870055	cg09219547	RPS6KA2	RPS6KA2	Body;Body	0.0233	0.0045	1.673e-07	+++	0.8198
		6	166970727	cg11387340	RPS6KA2	RPS6KA2	Body;Body	0.0132	0.0031	2.282e-05	+++	0.435
		7	119467	cg16625683		AK024243		-0.0119	0.0027	1.113e-05	---	0.01516
		7	641028	cg26669717	PRKAR1B	PRKAR1B	Body;Body;Body;Body;Body;Body	0.012	0.0027	9.884e-06	+++	0.4546
		7	680013	cg12304937	PRKAR1B	PRKAR1B	Body;Body;Body;Body;Body;Body	0.0223	0.0051	1.35e-05	+++	0.05566
		7	1545385	cg06942110	INTS1	INTS1	TSS1500	0.0131	0.0033	6.74e-05	+++	0.9201
		7	1653534	cg04893306	TFAMP1	TFAMP1	TSS1500	0.0137	0.0031	1.088e-05	+++	0.06315
		7	2103248	cg27299047	MAD1L1	MAD1L1	Body;Body;Body	0.0202	0.0037	4.595e-08	+++	NA
		7	5402333	cg19265600	TNRC18	TNRC18	Body	0.0123	0.003	4.193e-05	+++	0.3402
		7	5523636	cg04682905	FBXL18	FBXL18	Body	0.0157	0.0036	1.56e-05	+++	0.6432
		7	14809526	cg01019188	DGKB	DGKB	Body;Body	0.0142	0.0033	2.109e-05	+++	0.8746
		7	27171154	cg11908057	HOXA4	HOXA4	TSS1500	-0.0251	0.0062	5.795e-05	-+-	0.01581
		7	35293537	cg02008154	TBX20	TBX20	1stExon;5'UTR;1stExon;5'UTR	-0.0035	0.0009	4.638e-05	---	0.6646
		7	35731578	cg06732873	HERPUD2	HERPUD2	Body	0.0204	0.005	4.507e-05	+++	0.8964
		7	41189312	cg19915007		C7orf10		0.0084	0.0019	9.218e-06	+++	0.4828
		7	41607500	cg14704980		INHBA		0.0179	0.0041	1.566e-05	+++	0.9419
		7	41744949	cg09693464	LOC285954	INHBA	Body;Body	-0.002	0.0005	5.648e-05	---	0.6113
		7	44151172	cg00009293	AEBP1	AEBP1	Body	0.0101	0.0025	5.01e-05	+++	0.7931
		7	45075791	cg12573289	CCM2	CCM2	Body;Body;Body;Body;Body	0.0143	0.0032	8.56e-06	+++	0.4141
		7	45141979	cg21630370	TBRG4	SNORA5A	Body;Body;Body	0.0102	0.0022	3.253e-06	+++	0.1152
		7	47611926	cg21201294		TNS3		0.0072	0.0016	5.623e-06	+++	0.3164
		7	50849931	cg08835688	GRB10	GRB10	5'UTR	0.0204	0.0046	1.179e-05	+++	0.2059
		7	52187832	cg23516370		DQ599872		-0.0162	0.0041	6.828e-05	---	0.02993
		7	73334186	cg18283037		WBSCR28		0.012	0.0028	1.94e-05	+++	0.2531
		7	73719672	cg03188346	CLIP2	CLIP2	5'UTR;5'UTR	0.0116	0.0025	2.654e-06	+++	0.8756
		7	73720870	cg16356456	CLIP2	CLIP2	5'UTR;5'UTR	0.0233	0.0052	6.857e-06	+++	0.1152
		7	105171843	cg23216612	RINT1	RINT1	TSS1500	0.0182	0.0045	4.971e-05	+++	0.5488
		7	116139367	cg11825652	CAV2	CAV2	TSS200;TSS200	0.0188	0.0042	9.76e-06	+++	0.775
		7	128495201	cg00832650	FLNC	FLNC	Body;Body	0.0115	0.0028	5.105e-05	+++	0.5436
		7	128625634	cg07915574	TNPO3	TNPO3	Body	0.0109	0.0027	5.455e-05	+++	0.8354
		7	139995984	cg27082426		SLC37A3		0.0157	0.0039	5.724e-05	+++	0.8596
		7	150038598	cg17279839	RARRES2	RARRES2	5'UTR	-0.0089	0.002	1.301e-05	---	0.02051
		7	150232206	cg05461143		GIMAP7		0.0096	0.002	2.552e-06	+++	0.229
		7	151217947	cg24531520	RHEB	RHEB	TSS1500	0.0242	0.0061	6.858e-05	+++	0.8878
		7	151217961	cg06603923	RHEB	RHEB	TSS1500	0.0243	0.0061	6.715e-05	+++	0.7625
		7	157092682	cg07352054		UBE3C		0.0187	0.0041	5.254e-06	+++	0.5845
		7	157092982	cg02137956		UBE3C		0.0206	0.0046	6.342e-06	+++	0.5187
		7	158953370	cg04452731		VIPR2		0.0051	0.0012	3.921e-05	+++	0.007862
		8	1892956	cg00131893	ARHGEF10	ARHGEF10	Body	0.0136	0.0033	2.972e-05	+++	0.9972
		8	8831422	cg07042170		ERI1		0.0227	0.0056	4.542e-05	+++	0.4207
		8	8993102	cg02326058		PPP1R3B		0.0227	0.0056	4.535e-05	+++	0.09578
		8	11628430	cg17955761	NEIL2	NEIL2	5'UTR;5'UTR;5'UTR;5'UTR	-0.0081	0.0019	1.459e-05	---	0.1185
		8	42623718	cg20539142	CHRNA6	CHRNA6	TSS200	0.0222	0.0042	1.405e-07	+++	0.5699
		8	48172746	cg23536158	KIAA0146	KIAA0146	TSS1500	0.0063	0.0014	1.496e-05	+++	0.5473
		8	49502710	cg25538571		EFCAB1		0.0169	0.0036	2.353e-06	+++	0.6336
		8	67452722	cg00522276		MYBL1		0.028	0.0066	2.464e-05	+++	0.09293
		8	68418480	cg10423607	CPA6	CPA6	Body;Body	0.0183	0.0041	1.056e-05	+++	0.06435
		8	96112814	cg12635790		C8orf38		0.0283	0.0059	1.777e-06	+++	0.193
		8	103820614	cg25900943		AK127183		0.0131	0.0033	6.319e-05	+++	0.9656
		8	131054408	cg13447080		ASAP1		0.0158	0.0039	4.797e-05	+++	0.6904
		8	134028958	cg25020550	TG	SLA	Body	0.022	0.0051	1.574e-05	++-	0.007478
		8	143382226	cg21926626	TSNARE1	TSNARE1	Body	0.0269	0.0057	1.984e-06	+++	0.1079
		8	143700158	cg15410441		ARC		0.0096	0.0023	1.943e-05	+++	0.7454
		8	143868049	cg08209691	LY6D	LY6D	TSS200	0.0127	0.0032	6.257e-05	++-	0.1102
		8	144355125	cg25880347	GLI4	ZFP41	Body	0.012	0.0028	1.71e-05	+++	0.326
		8	144552452	cg11329090	ZC3H3	ZC3H3	Body	0.0057	0.0014	3.658e-05	+++	0.5216
		8	144599027	cg21404980	ZC3H3	ZC3H3	Body	0.0245	0.0058	2.293e-05	+++	0.8461
		8	144797963	cg11695358	MAPK15	MAPK15	TSS1500	0.0108	0.0027	5.646e-05	+++	0.8956
		8	145045235	cg03792042	PLEC1	PLEC	Body;Body	0.0164	0.0029	9.49e-09	++-	0.08206
		8	145662220	cg14390179	NFKBIL2	AK298596	Body	0.0064	0.0014	2.906e-06	+++	0.7269
		9	27327953	cg13731703	MOBKL2B	MOB3B	3'UTR	0.0138	0.0034	4.176e-05	+++	0.6447
		9	37038053	cg14493920		PAX5		0.0018	0.0004	4.279e-05	+++	0.3129
		9	124131165	cg13626632	STOM	STOM	Body;Body	0.0225	0.0048	3.244e-06	+++	0.4414
		9	124514147	cg13723594	DAB2IP	DAB2IP	Body;5'UTR	0.0083	0.002	2.835e-05	+++	0.1345
		9	134109022	cg14548264	NUP214	NUP214	3'UTR	0.0091	0.0021	1.105e-05	+++	0.075
		9	136340262	cg02257517	SLC2A6	SLC2A6	Body;Body	0.012	0.0028	1.381e-05	+++	0.3532
		9	137270186	cg13941235	RXRA	MIR4669	Body	0.0243	0.0053	3.931e-06	+++	0.6884
		9	139250736	cg14271150	GPSM1	GPSM1	Body;Body	0.0089	0.002	6.661e-06	+++	0.8905
		9	139379173	cg09642020	C9orf163	SEC16A	1stExon	0.015	0.0036	3.488e-05	+++	0.5786
		9	139640884	cg23469878	LCN6	LOC100128593	Body	0.0164	0.0031	8.701e-08	+++	NA
		9	139649039	cg14145338	LCN8	LCN8	Body	0.0257	0.0052	6.458e-07	+++	0.4388
		9	139905509	cg13930557	ABCA2	ABCA2	Body;Body	0.0111	0.0024	4.662e-06	+++	0.1362
		10	370756	cg23983710	DIP2C	DIP2C	Body	0.0073	0.0017	2.197e-05	+++	0.5684
		10	3138534	cg04188920	PFKP	PFKP	Body	0.0177	0.0041	1.567e-05	+++	0.3309
		10	3440330	cg16954727		BC037918		0.0099	0.0025	5.986e-05	+++	0.531
		10	4117248	cg25124943		AK055803		0.0226	0.0053	1.731e-05	+++	0.6708
		10	4230707	cg06095631		AK055803		-0.0159	0.0033	1.98e-06	---	0.7568
		10	13146898	cg13665852	OPTN	OPTN	5'UTR;5'UTR;5'UTR;5'UTR	0.0166	0.0042	6.709e-05	+++	0.508
		10	30101042	cg07788865		SVIL		0.0188	0.0046	5.392e-05	+++	0.4097
		10	43697521	cg24020157	RASGEF1A	RASGEF1A	Body	0.0303	0.0063	1.632e-06	+++	0.2618
		10	49663159	cg03917492	ARHGAP22	ARHGAP22	Body	0.008	0.0018	1.034e-05	+++	0.8406
		10	72298745	cg20648333	KIAA1274	KIAA1274	Body	0.0067	0.0015	1.117e-05	+++	0.3876
		10	79659038	cg23963984	DLG5	DLG5	Body	0.0184	0.004	4.629e-06	+++	0.1414
		10	80844809	cg02145310	ZMIZ1	ZMIZ1	5'UTR	0.0148	0.0033	7.176e-06	+++	0.05232
		10	80890238	cg07798593	ZMIZ1	ZMIZ1	5'UTR	0.0128	0.0032	4.783e-05	+++	0.3301
		10	97243752	cg15608943	SORBS1	SORBS1	5'UTR;5'UTR	0.0158	0.0039	5.682e-05	+++	0.3619
		10	121335173	cg19991948	TIAL1	TIAL1	3'UTR;3'UTR	0.0225	0.0055	4.856e-05	+++	0.1449
		10	126315761	cg24916358	FAM53B	FAM53B	Body	0.0259	0.0057	5.361e-06	+++	0.7943
		10	134983838	cg08221350	KNDC1	KNDC1	Body	0.0422	0.0087	1.18e-06	+++	0.3367
		11	795582	cg22747142	SLC25A22	SLC25A22	5'UTR	0.0093	0.0023	5.221e-05	+++	0.369
		11	884807	cg23982527	CHID1	AX747537	Body;Body;Body;Body;Body	0.0082	0.002	3.412e-05	+++	0.6107
		11	889231	cg02601626	CHID1	AX747537	Body;Body;Body;Body;Body	0.0079	0.0018	1.718e-05	+++	0.02217
		11	1375657	cg26348521		BRSK2		0.0053	0.0012	2.024e-05	+++	0.8964
		11	1855884	cg03164969	SYT8	SYT8	Body	0.0143	0.0033	1.558e-05	+++	0.009706
		11	1856183	cg11368628	SYT8	SYT8	Body	0.0174	0.0042	3.359e-05	+++	0.1232
		11	1891947	cg05443390	LSP1	LSP1	5'UTR;TSS200;TSS1500;Body	0.0122	0.0029	1.875e-05	+++	0.1846
		11	2022324	cg16574793		H19		0.0148	0.0031	1.481e-06	+++	0.7292
		11	2860989	cg09509144	KCNQ1	KCNQ1	Body;Body	0.005	0.0012	5.537e-05	+++	0.2083
		11	2872858	cg12616935		KCNQ1		0.0131	0.003	1.523e-05	+++	0.05404
		11	3013653	cg26843469	NAP1L4	NAP1L4	TSS200	0.0021	0.0005	5.755e-06	+-+	0.04361
		11	3178188	cg10803034	OSBPL5	OSBPL5	5'UTR;5'UTR;5'UTR	0.0146	0.0035	3.865e-05	+++	0.2348
		11	6192943	cg20709280	OR52B2	OR52B2	TSS1500	0.0149	0.0037	4.696e-05	+-+	0.01693
		11	33033607	cg14415629		DEPDC7		0.0177	0.0042	2.521e-05	+++	0.7475
		11	33563377	cg03479289	C11orf41	C11orf41	TSS1500	0.0207	0.0039	1.258e-07	+++	0.9956
		11	33563946	cg22937632	C11orf41	C11orf41	5'UTR;1stExon	0.0152	0.0034	6.705e-06	+++	0.263
		11	45723785	cg18935449		DQ585275		0.009	0.0022	6.188e-05	+++	0.01678
		11	57279398	cg10964211	SLC43A1	SLC43A1	Body	0.0144	0.0032	7.949e-06	+++	0.4753
		11	60869960	cg24674703	CD5	CD5	5'UTR;1stExon	0.0251	0.0051	1.013e-06	+++	0.511
		11	61662947	cg24718970		RAB3IL1		0.007	0.0015	6.275e-06	+++	0.902
		11	63304614	cg04999352	RARRES3	RARRES3	Body	0.02	0.0044	4.954e-06	+++	0.1109
		11	64026541	cg17155859	PLCB3	PLCB3	Body	0.0081	0.0019	2.691e-05	+++	0.7894
		11	64089278	cg01708924	PRDX5	PRDX5	3'UTR;3'UTR;3'UTR	0.0076	0.0018	1.975e-05	+++	0.5063
		11	65152051	cg24215776		SLC25A45		0.0179	0.004	8.128e-06	+++	0.5962
		11	65196622	cg20889322		NEAT1		0.0189	0.0041	5.119e-06	+++	0.8839
		11	65313608	cg04948284	LTBP3	LTBP3	Body;Body;Body	0.0183	0.0045	5.77e-05	+++	0.694
		11	65547023	cg11751213	DKFZp761E198	DKFZp761E198	1stExon	0.0144	0.0036	5.65e-05	+++	0.1221
		11	66812262	cg13851621	SYT12	SYT12	Body	0.0127	0.0031	4.856e-05	+++	0.1737
		11	67052992	cg08670658	ADRBK1	ADRBK1	3'UTR	0.0177	0.0044	6.575e-05	++-	0.01058
		11	67053829	cg13924996	ADRBK1	ADRBK1	3'UTR	0.0199	0.0045	9.851e-06	+++	0.7691
		11	67372071	cg18464296		C11orf72		0.0117	0.0026	5.005e-06	+++	0.8196
		11	69261044	cg17007896		AK094674		0.0154	0.0036	1.868e-05	++-	0.01374
		11	69830436	cg18786224		ANO1		0.0205	0.0045	6.63e-06	+++	0.357
		11	70391098	cg12368694	SHANK2	SHANK2	Body;Body	0.0179	0.0044	5.806e-05	+++	0.3772
		11	78568009	cg10365900	ODZ4	ODZ4	Body	0.0181	0.0044	4.088e-05	+++	0.7683
		11	94886261	cg10357314		AK055250		0.032	0.008	6.851e-05	+++	0.3622
		11	110198965	cg10264003		AK124179		0.0233	0.005	3.867e-06	+++	0.9428
		11	116700483	cg18170454	APOC3	APOC3	TSS200	0.01	0.0022	4.994e-06	+++	0.1361
		11	122940457	cg18587063		CLMP		0.0211	0.0042	3.832e-07	+++	0.3788
		11	128395450	cg03295554	ETS1	ETS1	Body	0.023	0.0057	4.833e-05	+++	0.7425
		11	128893940	cg03231860	RICS	ARHGAP32	1stExon;Body;5'UTR	0.0176	0.0038	2.966e-06	+++	0.7865
		11	131557695	cg23725072	NTM	AK128059	Body	0.0142	0.0034	3.294e-05	+++	0.01184
		11	133816097	cg15002761	IGSF9B	IGSF9B	Body	0.0081	0.002	5.781e-05	+++	0.539
		12	731864	cg26416981	NINJ2	LOC100049716	Body	-0.0159	0.004	6.835e-05	---	0.3849
		12	2743038	cg07986199	CACNA1C	CACNA1C	Body;Body;Body;Body;Body;Body;Body;Body;Body;Body;Body;Body;Body;Body;Body;Body;Body;Body;Body;Body;Body;Body;Body	0.0268	0.0041	1.005e-10	+++	NA
		12	3019650	cg24130284	TULP3	TULP3	Body;Body	0.0233	0.0057	4.545e-05	+++	0.08382
		12	3216258	cg12514734	TSPAN9	TSPAN9	5'UTR;5'UTR	0.0126	0.0029	1.125e-05	+++	0.3673
		12	13349724	cg14409083	EMP1	EMP1	5'UTR;1stExon	0.0237	0.0059	6.184e-05	+++	0.3523
		12	26288686	cg21544415		BC041929		0.0147	0.0033	1.002e-05	+++	0.01416
		12	27236884	cg14110969	C12orf71	C12orf71	TSS1500	0.017	0.0042	6.103e-05	+++	0.8137
		12	34530799	cg01819167		ALG10		0.0128	0.0032	6.498e-05	+++	0.215
		12	34531722	cg21268144		ALG10		0.02	0.0044	6.652e-06	+++	0.1263
		12	52262090	cg11547667		ANKRD33		0.0101	0.0025	4.077e-05	+++	0.03039
		12	52653637	cg20072118		AK300121		0.0271	0.0063	1.574e-05	++-	0.05559
		12	53369938	cg11349187		KRT18		0.0138	0.0035	6.439e-05	+++	0.6931
		12	54765670	cg21163444	ZNF385A	ZNF385A	Body;Body;Body	0.0209	0.0045	4.202e-06	+++	0.07803
		12	56226873	cg17095916		AX747140		0.0094	0.0023	3.771e-05	+++	0.01616
		12	56325149	cg22876908	DGKA	DGKA	TSS1500;TSS1500;TSS1500;5'UTR	0.0122	0.003	4.584e-05	+++	0.417
		12	57624371	cg25110782	SHMT2	SHMT2	1stExon;5'UTR;5'UTR;Body;Body;5'UTR;Body;Body;Body	0.009	0.0022	6.693e-05	+++	0.2184
		12	58209913	cg17332198	AVIL	AVIL	TSS200	0.0158	0.0038	2.884e-05	+++	0.6661
		12	69084629	cg00906220	NUP107	NUP107	Body	0.0215	0.0052	3.935e-05	+++	0.5938
		12	75784617	cg14292619	GLIPR1L2	CAPS2	TSS1500	0.0305	0.0067	5.17e-06	+++	0.968
		12	97300429	cg15621458	NEDD1	NEDD1	TSS1500;TSS1500;TSS1500;TSS1500	0.0174	0.004	1.549e-05	+++	0.3213
		12	113415883	cg19371652	OAS2	OAS2	TSS1500;TSS1500;TSS1500	0.0183	0.0045	4.952e-05	+++	0.9656
		12	113417284	cg16399664	OAS2	OAS2	Body;Body;Body	0.0271	0.0055	6.784e-07	+++	0.3689
		12	114297307	cg03546806	RBM19	RBM19	Body;Body;Body	-0.0187	0.0046	4.061e-05	---	0.02048
		12	122712075	cg10802680	DIABLO	DIABLO	TSS200;TSS200;TSS200;TSS200	0.0144	0.0033	1.208e-05	+++	0.8797
		12	125002007	cg04347477	NCOR2	NCOR2	5'UTR;5'UTR	0.042	0.009	3.319e-06	+++	0.1024
		12	125003064	cg15085899	NCOR2	NCOR2	5'UTR;5'UTR	0.0347	0.0083	2.668e-05	+++	0.7059
		12	125076771	cg20446824		NCOR2		0.0218	0.0044	8.087e-07	+++	0.3776
		12	132915958	cg01525916		GALNT9		0.006	0.0015	6.744e-05	+-+	0.009643
		12	133463607	cg17387870	CHFR	CHFR	Body;Body;Body;Body;Body	0.0226	0.0047	1.351e-06	+++	0.2513
		13	21894260	cg19153120		AK093279		0.0066	0.0016	4.829e-05	+++	0.5784
		13	25820885	cg06094043	MTMR6	MTMR6	3'UTR	0.0168	0.0033	2.907e-07	+++	0.8735
		13	31675073	cg08651573		HSPH1		0.0138	0.0034	3.69e-05	+++	0.1467
		13	33002820	cg01373189	N4BP2L1	N4BP2L1	TSS1500;TSS1500	0.0195	0.0046	1.935e-05	++-	0.06321
		13	43566902	cg03753191	EPSTI1	EPSTI1	TSS1500;TSS1500	0.0147	0.003	1.426e-06	+++	0.431
		13	48507440	cg18702935		SUCLA2		0.0133	0.0033	4.34e-05	+++	0.06931
		13	51417923	cg08274637*	DLEU7	DLEU7	TSS200	-0.0437	0.0065	1.618e-11	---	0.423
		13	51417929	cg13846270*	DLEU7	DLEU7	TSS200	-0.0223	0.0037	1.482e-09	---	0.2287
		13	99218287	cg01185345	STK24	STK24	Body	0.0177	0.0038	3.571e-06	+++	0.3225
		13	100218552	cg17910899		TM9SF2		0.043	0.0092	2.773e-06	-++	0.05671
		13	100218927	cg20066226		TM9SF2		0.04	0.0098	4.102e-05	-++	0.08152
		13	111829530	cg27485596	ARHGEF7	ARHGEF7	Body;5'UTR;Body;Body	0.039	0.0081	1.367e-06	+++	0.04293
		13	112559596	cg03373530		SOX1		-0.0041	0.001	4.486e-05	--+	0.05025
		13	113379828	cg11360522	ATP11A	BC041346	Body;Body	0.0256	0.0064	6.823e-05	++-	0.003605
		13	113407769	cg12758082	ATP11A	AX748036	Body;Body	0.0192	0.0044	1.324e-05	+++	0.1216
		13	113528375	cg07770777	ATP11A	AK025511	Body;Body	0.034	0.008	2.038e-05	+++	0.4849
		13	114087393	cg06205746	ADPRHL1	ADPRHL1	Body;Body	0.0095	0.0021	5.951e-06	+++	0.2071
		13	114905867	cg23739746		RASA3		0.0356	0.0062	8.123e-09	+++	NA
		14	23351842	cg00609473	REM2	REM2	TSS1500	0.0161	0.0031	3.264e-07	+++	0.3631
		14	23982478	cg08050305		AX746599		0.0111	0.0022	8.525e-07	+++	0.06908
		14	24783620	cg07042014	LTB4R	LTB4R	5'UTR;5'UTR;1stExon	0.0194	0.0036	5.49e-08	+++	NA
		14	25075816	cg08232654	GZMH	GZMH	Body	0.0131	0.0031	2.373e-05	+++	0.2921
		14	30352436	cg26059790	PRKD1	PRKD1	Body	0.0157	0.0038	3.502e-05	+++	0.1146
		14	45722617	cg04166304	C14orf106	MIS18BP1	TSS200	0.0018	0.0004	1.958e-05	+++	0.3458
		14	51290751	cg03048432	NIN	NIN	5'UTR;5'UTR;TSS1500;5'UTR	0.0233	0.0054	1.609e-05	+++	0.5086
		14	53173497	cg19549731	PSMC6	PSMC6	TSS1500	-0.0079	0.002	5.483e-05	---	0.4999
		14	53246343	cg02867991	GNPNAT1	GNPNAT1	Body	0.0246	0.0061	5.015e-05	+++	0.2978
		14	56095810	cg14002714	KTN1	KTN1	Body;Body;Body;Body	0.025	0.0059	2.48e-05	+++	0.06327
		14	64905375	cg16041798	MTHFD1	MTHFD1	Body	0.0123	0.0029	3.146e-05	+++	0.86
		14	70037728	cg18575221	C14orf162	C14orf162	Body	0.013	0.0028	5.43e-06	+++	0.9157
		14	75441107	cg08200546		PGF		0.0051	0.0012	3.293e-05	+++	0.1946
		14	91735665	cg20580673		CCDC88C		0.006	0.0015	5.227e-05	+++	0.6568
		14	94857275	cg24621042	SERPINA1	SERPINA1	TSS1500;TSS1500;TSS1500;TSS1500;TSS1500;TSS1500;TSS1500;TSS1500;TSS1500;TSS1500	0.018	0.0036	7.609e-07	+++	0.8118
		14	101335386	cg16762843	MIR493	MIR493	TSS200	0.0093	0.0023	3.546e-05	++-	0.1991
		14	101370989	cg06804177	MEG8	MEG8	Body	0.0116	0.0029	6.807e-05	+++	0.156
		14	101529855	cg04638655	MIR541	MIR541	TSS1500	0.0299	0.006	6.984e-07	+++	0.8829
		14	104599405	cg01208814		KIF26A		-0.0076	0.0019	5.971e-05	---	0.4399
		14	105660876	cg18681014		NUDT14		0.0209	0.005	3.052e-05	+++	0.4055
		14	105935351	cg07084930	MTA1	MTA1	Body	0.0116	0.0028	3.134e-05	+++	0.3045
		15	23932370	cg12532169	NDN	NDN	1stExon;5'UTR	0.0195	0.0048	5.312e-05	+++	0.5927
		15	23932373	cg13828758	NDN	NDN	1stExon;5'UTR	0.0241	0.0043	2.84e-08	+++	0.3788
		15	23932412	cg26725891	NDN	NDN	1stExon;5'UTR	0.0186	0.0046	5.105e-05	+++	0.1447
		15	24114806	cg12114114		NDN		0.018	0.004	6.645e-06	+++	0.53
		15	25444496	cg25709978	SNORD115-16	SNORD115-16	TSS200	0.008	0.0019	2.504e-05	++-	0.05514
		15	40361485	cg20059928		LOC100131089		0.0181	0.0041	1.106e-05	+++	0.7807
		15	41186038	cg18388559	VPS18	VPS18	TSS1500	0.0127	0.0024	2.051e-07	+++	0.8835
		15	41230536	cg07280272	DLL4	DLL4	3'UTR	0.0059	0.0015	5.585e-05	+++	0.7698
		15	42386816	cg06099971	PLA2G4D	PLA2G4D	TSS200	0.0122	0.0028	1.854e-05	+++	0.4823
		15	44579510	cg00093643	CASC4	CASC4	TSS1500;TSS1500	0.0225	0.0051	1.005e-05	+++	0.5279
		15	44969129	cg18059012	PATL2	PATL2	TSS200	0.0177	0.0036	8.015e-07	+++	0.0255
		15	74494861	cg01332054	STRA6	STRA6	5'UTR;5'UTR;5'UTR;5'UTR;5'UTR	-0.0181	0.0043	2.416e-05	---	0.2889
		15	75162173	cg15299233	SCAMP2	SCAMP2	Body	0.0216	0.0046	2.722e-06	+++	0.08881
		15	87667171	cg15023513		AGBL1		0.011	0.0027	3.955e-05	+++	0.5142
		15	89180799	cg00854314	ISG20	ISG20	TSS1500	0.0149	0.0032	4.456e-06	+++	0.08535
		15	89709638	cg13460556	ABHD2	ABHD2	Body;Body	-0.0172	0.0035	1.131e-06	-+-	0.005234
		15	93630536	cg00415704	RGMA	RGMA	Body;5'UTR	0.0115	0.0026	1.016e-05	+++	0.2588
		15	95588018	cg11179610		LOC400456		0.023	0.0053	1.501e-05	+++	0.9814
		15	100642482	cg27511525	ADAMTS17	AK093600	Body	0.0127	0.0032	6.28e-05	+++	0.899
		15	101458783	cg06679538	LRRK1	LRRK1	TSS1500	-0.0082	0.002	2.92e-05	---	0.4873
		16	817098	cg08079266	MSLN	MSLN	Body;Body	0.006	0.0013	3.761e-06	+++	0.8804
		16	1212457	cg09662162	CACNA1H	CACNA1H	Body;Body	0.011	0.0026	2.215e-05	+++	0.256
		16	1248501	cg04324521	CACNA1H	CACNA1H	Body;Body	0.008	0.0017	2.028e-06	+++	0.5398
		16	1272275	cg27107150	TPSG1	CACNA1H	Body	0.0094	0.0021	1.112e-05	++?	0.7753
		16	1508785	cg03655684	CLCN7	CLCN7	Body;Body	0.0191	0.0048	6.619e-05	++-	0.1694
		16	2087932	cg09476997	SLC9A3R2	SLC9A3R2	Body;Body	-0.0367	0.0076	1.611e-06	---	0.9777
		16	2131752	cg04725426	TSC2	TSC2	Body;Body;Body	0.0041	0.0009	1.274e-05	+++	0.1298
		16	2285775	cg24237576	DNASE1L2	E4F1	TSS1500	0.0078	0.0016	1.085e-06	+++	0.3931
		16	4401344	cg16554933	Magmas	PAM16	TSS200	0.0005	0.0001	6.303e-05	+++	0.1417
		16	4714647	cg01922891	MGRN1	AX748066	Body;Body;Body;Body	0.0159	0.0034	2.609e-06	+++	0.506
		16	12009378	cg05203659	GSPT1	GSPT1	1stExon;1stExon;5'UTR	0.0041	0.001	3.213e-05	+++	0.05406
		16	16083164	cg09109383	ABCC1	ABCC1	Body;Body;Body;Body;Body	0.0158	0.0037	1.564e-05	+++	0.3348
		16	31214494	cg02900356	PYCARD	PYCARD	TSS1500;TSS1500	0.0133	0.0031	2.256e-05	++-	0.1815
		16	31226334	cg01754713	TRIM72	PYDC1	Body	-0.0112	0.0026	1.219e-05	--+	0.01379
		16	31494483	cg01406145	SLC5A2	SLC5A2	1stExon	0.0109	0.0026	3.545e-05	+++	0.05349
		16	46603021	cg26507637	ANKRD26P1	ANKRD26P1	TSS200	0.0133	0.0029	3.05e-06	+++	0.07403
		16	46782760	cg02544453	MYLK3	MYLK3	TSS1500	0.0159	0.0036	1.005e-05	++-	0.04558
		16	50322074	cg06897661	ADCY7	ADCY7	5'UTR;1stExon	0.0186	0.0038	7.406e-07	+++	0.6948
		16	50322156	cg23580000	ADCY7	ADCY7	1stExon	0.0218	0.0041	1.173e-07	+++	0.267
		16	56642428	cg07395075	MT2A	MT2A	TSS200	0.008	0.002	5.342e-05	+++	0.3887
		16	57567813	cg04276536	CCDC102A	CCDC102A	5'UTR	0.0167	0.0041	5.331e-05	+++	0.01156
		16	57643932	cg00531137		GPR56		0.0274	0.0051	8.747e-08	+++	NA
		16	75142026	cg05800339	ZNRF1	ZNRF1	3'UTR	0.0113	0.002	1.358e-08	++-	0.007765
		16	78082579	cg05633380		CLEC3A		0.0097	0.0021	4.689e-06	+++	0.2795
		16	84352851	cg26724194	WFDC1	WFDC1	Body	0.0115	0.0027	2.222e-05	+++	0.05796
		16	84867103	cg10444486	CRISPLD2	CRISPLD2	5'UTR	0.0138	0.0028	5.76e-07	+++	0.0695
		16	85479053	cg06841648		LOC727710		0.0145	0.0032	7.119e-06	+++	0.8988
		16	85520007	cg05773108		KIAA0182		0.0104	0.0025	2.926e-05	++-	0.3488
		16	85669675	cg00168118	KIAA0182	KIAA0182	5'UTR;Body	0.0062	0.0014	9.55e-06	+++	0.08983
		16	88782417	cg04357025	FAM38A	MIR4722	Body	0.0074	0.0017	2.085e-05	+++	0.6463
		16	88801685	cg00936187	FAM38A	PIEZO1	Body	0.0093	0.0023	6.227e-05	+++	0.9755
		16	88946905	cg05370094	CBFA2T3	CBFA2T3	Body;Body	0.0078	0.002	6.404e-05	+++	0.4779
		16	88966903	cg27102297	CBFA2T3	CBFA2T3	Body;Body	0.009	0.0022	5.17e-05	+++	0.6561
		16	88989387	cg27061485	CBFA2T3	CBFA2T3	5'UTR;Body	0.02	0.0039	3.591e-07	+++	0.6149
		16	89368367	cg04503319	ANKRD11	ANKRD11	Body	0.0054	0.0013	3.631e-05	+++	0.09841
		16	89550474	cg08726900	ANKRD11	ANKRD11	5'UTR	0.0248	0.006	3.144e-05	+++	0.08152
		16	89735184	cg16725984	C16orf55	C16orf55	Body	0.0379	0.0094	5.086e-05	+++	0.2571
		16	90086301	cg00742603	DBNDD1	DBNDD1	TSS1500	-0.0013	0.0003	1.693e-05	++-	0.0003464
		17	908923	cg01841306	ABR	ABR	3'UTR;3'UTR;3'UTR	0.0184	0.0039	2.995e-06	+++	0.6166
		17	1549434	cg11998307	SCARF1	RILP	TSS1500;TSS1500;TSS1500;TSS1500;TSS1500	0.0094	0.0023	3.832e-05	+++	0.8149
		17	4806344	cg01739167	CHRNE	CHRNE	1stExon	0.0158	0.0036	1.149e-05	+++	0.9124
		17	7832680	cg15951188	KCNAB3	KCNAB3	1stExon	-0.0227	0.0053	1.963e-05	---	0.008121
		17	8227927	cg07525886		ARHGEF15		0.0142	0.0031	5.381e-06	+++	0.4043
		17	17056629	cg20525527	MPRIP	MPRIP	Body;Body	0.0112	0.0023	1.915e-06	+++	0.7989
		17	19438221	cg10718608	SLC47A1	SLC47A1	Body	0.0154	0.0038	5.165e-05	+++	0.1937
		17	27370009	cg22968401	PIPOX	PIPOX	5'UTR;1stExon	0.0194	0.0045	1.882e-05	+++	0.2776
		17	29886890	cg22894896	MIR193A	MIR193A	TSS200	-0.0073	0.0016	3.303e-06	---	0.06568
		17	37822045	cg01680823	TCAP	TCAP	Body	0.0136	0.0029	2.875e-06	+++	0.05878
		17	38226278	cg20717932	THRA	THRA	5'UTR;5'UTR	0.0237	0.0049	1.137e-06	+++	0.08925
		17	38470900	cg25362050	RARA	RARA	5'UTR	0.0169	0.0033	3.451e-07	+++	0.02811
		17	38512762	cg00819818	RARA	RARA	3'UTR;3'UTR;3'UTR;3'UTR	0.0098	0.0023	1.574e-05	+++	0.4133
		17	40177415	cg06874016	NKIRAS2	ZNF385C	3'UTR;3'UTR;3'UTR;3'UTR;3'UTR	0.0132	0.0032	2.757e-05	+++	0.5368
		17	40719582	cg10545644	MLX	MLX	Body;Body;Body	0.003	0.0007	2.539e-05	+++	0.889
		17	46629306	cg02873421	HOXB3	HOXB3	Body	0.0072	0.0018	5.614e-05	+++	0.32
		17	47076904	cg18183624	IGF2BP1	IGF2BP1	Body;Body	-0.0434	0.0073	3.09e-09	---	0.7656
		17	47077165	cg07738730	IGF2BP1	IGF2BP1	Body;Body	-0.0276	0.0066	2.605e-05	---	0.06453
		17	47113061	cg15940260	IGF2BP1	IGF2BP1	Body;Body	0.0067	0.0015	9.979e-06	+++	0.4357
		17	47788451	cg25901662	FAM117A	FAM117A	3'UTR	0.0079	0.0018	1.461e-05	+++	0.004586
		17	54589122	cg09936146		ANKFN1		0.0173	0.0042	3.599e-05	+++	0.4128
		17	57916643	cg02782634	TMEM49	VMP1	Body	0.0228	0.0046	8.403e-07	+++	0.2184
		17	58499706	cg04413853	C17orf64	C17orf64	TSS200	-0.0212	0.0051	3.64e-05	---	0.9185
		17	63053432	cg19328649	GNA13	GNA13	TSS1500	0.0163	0.0037	8.891e-06	+++	0.8152
		17	64272071	cg23552820		PRKCA		-0.0117	0.0026	7.952e-06	--+	0.008519
		17	73120977	cg02186444	ARMC7	NT5C	Body	0.0141	0.0034	2.702e-05	+++	0.4797
		17	75241555	cg19808047		SEC14L1		0.0169	0.004	2.342e-05	+++	0.6448
		17	75537444	cg08370173		BC040189		-0.0182	0.0045	5.191e-05	---	0.05347
		17	76379762	cg07542463	PGS1	PGS1	Body	0.0179	0.0041	1.334e-05	+++	0.8403
		17	77983156	cg00025795	TBC1D16	TBC1D16	Body	0.007	0.0015	2.707e-06	++-	0.3241
		17	78800574	cg16636468	RPTOR	RPTOR	Body;Body	0.0159	0.0035	5.27e-06	+++	0.6797
		17	78800806	cg08939850	RPTOR	RPTOR	Body;Body	0.0271	0.0067	5.314e-05	+++	0.3565
		17	78821754	cg16541275	RPTOR	RPTOR	Body;Body	0.0116	0.0025	4.263e-06	+++	0.1483
		17	80316908	cg04806562	TEX19	TEX19	TSS1500	0.0197	0.0048	4.007e-05	+++	0.7308
		17	80989060	cg19324513	B3GNTL1	B3GNTL1	Body	0.0059	0.0014	1.992e-05	+++	0.1181
		18	13219225	cg01597553	C18orf1	C18orf1	5'UTR;5'UTR	0.0126	0.0029	1.63e-05	+++	0.3129
		18	31021003	cg03478497	C18orf34	C18orf34	TSS1500;TSS1500	0.0152	0.0032	1.583e-06	+++	0.909
		18	32912373	cg23273301	ZNF24	ZNF24	3'UTR	0.0194	0.0049	6.658e-05	+++	0.9615
		18	53068921	cg15171911	TCF4	TCF4	Body;Body	-0.0198	0.0047	2.134e-05	---	0.3926
		19	940967	cg02001279*	ARID3A	ARID3A	Body	0.0317	0.0051	5.888e-10	+++	NA
		19	941126	cg18598117	ARID3A	ARID3A	Body	0.0303	0.0049	7.572e-10	+++	NA
		19	1509841	cg24892628	ADAMTSL5	ADAMTSL5	Body	0.0193	0.0047	4.937e-05	+++	0.3433
		19	1614570	cg07562120	TCF3	TCF3	Body;Body	-0.0089	0.0019	2.265e-06	---	0.2302
		19	1822445	cg17380091	REXO1	LOC100288123	Body	0.01	0.0023	1.496e-05	+++	0.5914
		19	2073190	cg20152841	MOBKL2A	MOB3A	3'UTR	0.014	0.0031	6.404e-06	+++	0.3103
		19	2547067	cg19032532	GNG7	GNG7	5'UTR	0.0123	0.0029	2.633e-05	+++	0.06319
		19	3198970	cg03536488	NCLN	NCLN	Body	0.0072	0.0016	3.857e-06	+++	0.3521
		19	8661081	cg02827007	ADAMTS10	ADAMTS10	Body	0.0121	0.0029	3.181e-05	+++	0.166
		19	10792710	cg27074609	ILF3	ILF3	Body;Body;Body;Body;Body	0.0081	0.002	5.686e-05	+++	0.2905
		19	13050586	cg09367967	CALR	CALR	Body	0.019	0.0034	2.252e-08	+++	0.4029
		19	14274172	cg24530000	LPHN1	LOC100507373	Body;Body	0.0092	0.0021	1.807e-05	+++	0.009254
		19	14629905	cg15712267	DNAJB1	DNAJB1	TSS1500	0.0056	0.0014	6.811e-05	+-+	0.02217
		19	18266834	cg27648858	PIK3R2	PIK3R2	Body	0.0112	0.002	4.255e-08	+++	NA
		19	18307048	cg05932799	MPV17L2	MPV17L2	3'UTR	0.0056	0.0012	1.184e-06	+++	0.6791
		19	19327542	cg13118849	NCAN	NCAN	5'UTR	0.0065	0.0014	4.945e-06	+++	0.9775
		19	31640249	cg20985037	DKFZp566F0947	DKFZp566F0947	TSS1500	0.0123	0.0027	4.152e-06	+++	0.1444
		19	35940425	cg20199836	FFAR2	FFAR2	TSS200	0.0101	0.0024	3.773e-05	+++	0.1384
		19	36630902	cg05214679	CAPNS1	CAPNS1	TSS200;TSS200	-0.005	0.0012	2.587e-05	---	0.8616
		19	38686253	cg04361053	SIPA1L3	JA429823	Body	0.0094	0.0022	2.109e-05	+++	0.2597
		19	40321086	cg12576859	DYRK1B	DYRK1B	Body;Body;Body	0.0043	0.0011	3.976e-05	++-	0.4706
		19	41725152	cg02372201	AXL	AXL	5'UTR;5'UTR;1stExon;1stExon	-0.0077	0.0017	3.496e-06	---	0.1273
		19	41805850	cg00781658	HNRNPUL1	HNRNPUL1	Body;Body	0.0203	0.005	5.109e-05	+++	0.251
		19	45852789	cg14586180	KLC3	ERCC2	Body	0.0094	0.0023	5.673e-05	+++	0.07659
		19	46094809	cg11723280	GPR4	GPR4	Body	0.0128	0.0032	5.911e-05	+++	0.3522
		19	46732864	cg25246031	IGFL1	IGFL1	TSS200	0.0133	0.0032	2.787e-05	+++	0.5277
		19	51216389	cg06930757	SHANK1	SHANK1	Body	0.0181	0.0036	6.677e-07	+++	0.3615
		19	51376639	cg02075221	KLK2	KLK2	TSS200;TSS200	0.0136	0.0031	1.089e-05	+++	0.1915
		19	51530970	cg08620095	KLK11	KLK11	5'UTR;TSS1500;TSS200;5'UTR	0.0071	0.0018	4.857e-05	+-+	0.05269
		19	56182200	cg03734391	U2AF2	U2AF2	Body;Body	0.0151	0.0037	4.861e-05	+++	0.5716
		19	58837043	cg21962426	ZSCAN22	ZSCAN22	TSS1500	0.01	0.0023	9.857e-06	+++	0.03917
		20	3065343	cg25551168	AVP	AVP	5'UTR;1stExon	0.0193	0.0046	2.92e-05	+++	0.2404
		20	3065403	cg16536918	AVP	AVP	TSS200	0.0207	0.0049	2.965e-05	+++	0.2742
		20	3065559	cg04632887	AVP	AVP	TSS200	0.0216	0.0047	4.371e-06	+++	0.1136
		20	16030674	cg08559712	MACROD2	MACROD2	3'UTR;3'UTR	0.0184	0.0039	2.906e-06	-++	0.004039
		20	30697017	cg25953453	TM9SF4	TM9SF4	TSS1500	0.0203	0.0051	6.046e-05	+++	0.5646
		20	31331841	cg18884368	COMMD7	COMMD7	TSS200;TSS200	0.012	0.0026	2.781e-06	+++	0.6772
		20	32273129	cg00509772	E2F1	E2F1	Body	-0.0114	0.0027	2.271e-05	---	0.8904
		20	42574624	cg24403644	TOX2	TOX2	5'UTR;Body;1stExon;5'UTR	0.0149	0.0029	4.725e-07	+++	0.4063
		20	43247325	cg07097722	PKIG	PKIG	3'UTR;3'UTR;3'UTR	0.0166	0.0037	7.184e-06	+++	0.7789
		20	43374401	cg01997696	KCNK15	KCNK15	TSS200	0.0085	0.002	1.514e-05	+++	0.004515
		20	47874155	cg01332882	ZNFX1	ZNFX1	Body	-0.0195	0.0045	1.289e-05	---	0.4347
		20	48956351	cg24170529		TRNA_Leu		0.0155	0.0032	1.439e-06	++-	0.0005802
		20	56195434	cg17306740	ZBP1	ZBP1	1stExon;1stExon;1stExon;5'UTR;5'UTR;5'UTR;1stExon;5'UTR	0.0066	0.0015	6.349e-06	+++	0.5711
		20	60927922	cg01059881	LAMA5	LAMA5	Body	0.0119	0.0028	2.03e-05	+++	0.623
		21	45232587	cg01605783	LOC284837	LOC284837	TSS200	0.0138	0.0028	1.194e-06	+++	0.7951
		21	46367939	cg03392571	C21orf70	FAM207A	Body	0.0182	0.0032	1.479e-08	+++	0.3801
		21	47422537	cg13235816	COL6A1	COL6A1	Body	0.0102	0.0025	3.685e-05	++-	0.03487
		21	47702262	cg11432069	MCM3AP	MCM3AP	Body	0.0099	0.0024	5.306e-05	+++	0.05448
		22	29600657	cg02152034	EMID1	EMID1	TSS1500	0.0121	0.0028	1.66e-05	+++	0.387
		22	31504271	cg00745520	SELM	INPP5J	TSS1500	0.0165	0.0037	6.321e-06	+++	0.1777
		22	31893238	cg15791438	SFI1	SFI1	5'UTR;5'UTR	0.0298	0.0059	3.495e-07	+++	0.09423
		22	32057065	cg01582066		PISD		0.0163	0.0039	2.785e-05	+++	0.5058
		22	38034681	cg20170271	SH3BP1	SH3BP1	TSS1500	0.0164	0.0039	2.176e-05	+++	0.8592
		22	38688721	cg14055351	CSNK1E	CSNK1E	3'UTR;3'UTR	-0.0149	0.0037	5.392e-05	---	0.07649
		22	38711154	cg04728789	CSNK1E	CSNK1E	5'UTR;5'UTR	0.0129	0.0026	1.034e-06	+++	0.3464
		22	38711267	cg13110239	CSNK1E	CSNK1E	5'UTR;5'UTR	0.0171	0.0029	3.252e-09	+++	0.2735
		22	43525330	cg05251389	BIK	BIK	3'UTR	0.018	0.0043	2.846e-05	+++	0.5108
		22	45899292	cg08149253	FBLN1	FBLN1	Body;Body;Body;Body	-0.0122	0.0028	1.162e-05	---	0.3061
		22	46481734	cg23066564	LOC400931	MIRLET7BHG	TSS200	0.0116	0.0026	8.07e-06	+++	0.3122
		22	50483351	cg25414370	TTLL8	MLC1	Body	0.0104	0.0023	6.126e-06	+++	0.6224
FDR significant CpGs resulted from meta-analysis of our main model, adjusted for covariates and estimated cell-counts.
Coef: Regression coefficients, SE: standard error, P-value: uncorrected p-value.
Direction:direction of effect for each cohort included in the meta-analysis; methylation higher (+), lower (-) or the CpG was missing (?) in those whose mothers had PE compared with those who did not.
The order of cohorts is MoBa1, MoBa2 and PREDO.

## Sheet: Table S5
Meta-analysis of the association between pre-eclampsia and cord blood DNA methylation.
Given CpGs are statistically significant after FDR correction in unadjusted model.
CpG are sorted by CHR and genomic position.
		CHR	Position	CpG	Mapped Gene	Nearest Gene	Gene Group	Coef	SE	P-value	Direction	Cochran's Q
		1	847816	cg12549180		AK056486		0.0127	0.0034	0.0002184	++-	0.01644
		1	848409	cg06623778		AK056486		0.0158	0.0037	2.032e-05	++-	0.007606
		1	855649	cg09856436	FLJ39609	LOC100130417	TSS1500	0.0268	0.0055	9.762e-07	+++	0.1301
		1	944783	cg24004483		ISG15		0.0415	0.0106	9.161e-05	+++	0.08539
		1	944789	cg23281018		ISG15		0.0299	0.0076	8.149e-05	+++	0.2293
		1	1067223	cg00300303		LOC254099		0.0226	0.0068	0.0009442	++-	0.1823
		1	1078147	cg15207968		LOC254099		-0.0068	0.0017	5.483e-05	---	0.256
		1	1079622	cg25772221		LOC254099		0.0028	0.0008	0.0008392	+++	0.00113
		1	1100493	cg21475076		MIR200B		-0.0137	0.0041	0.0007485	---	0.393
		1	1142254	cg25725823	TNFRSF18	TNFRSF18	TSS200;TSS200;TSS200	-0.0192	0.005	0.0001459	---	0.8586
		1	1144012	cg25144135		TNFRSF18		0.0168	0.0049	0.0005592	+++	0.6979
		1	1190523	cg06754550	UBE2J2	UBE2J2	3'UTR;3'UTR;3'UTR;3'UTR	0.0042	0.0012	0.0007196	+++	0.5888
		1	1210100	cg22670128	UBE2J2	UBE2J2	TSS1500;TSS1500;TSS1500;TSS1500	0.0087	0.0017	6.191e-07	+++	0.07579
		1	1217658	cg22421766	SCNN1D	SCNN1D	5'UTR;1stExon;1stExon	0.0154	0.0037	3.129e-05	+++	0.1524
		1	1217664	cg24576260	SCNN1D	SCNN1D	5'UTR;1stExon;1stExon	0.0126	0.0036	0.0004674	+++	0.3625
		1	1238702	cg18565510	ACAP3	ACAP3	Body	0.0096	0.0021	4.662e-06	+++	0.6253
		1	1266548	cg24252805	TAS1R3	TAS1R3	TSS200	0.0155	0.0041	0.0001802	+++	0.1647
		1	1277912	cg10556264	DVL1	DVL1	Body	-0.0089	0.0025	0.0004181	---	0.8068
		1	1369793	cg00702126	VWA1	VWA1	TSS1500;TSS1500	0.0055	0.0013	2.622e-05	+++	0.3258
		1	1396125	cg13798621	ATAD3C	ATAD3C	Body	0.0079	0.0018	1.34e-05	++-	0.1307
		1	1451134	cg11794959	ATAD3A	ATAD3A	5'UTR;Body;Body	0.014	0.0034	4.242e-05	+++	0.5519
		1	1476661	cg09612202	C1orf70	SSU72	TSS1500	0.0206	0.0043	1.333e-06	+++	0.6839
		1	1487538	cg18312113	SSU72	SSU72	Body	0.0099	0.0024	4.024e-05	+++	0.4804
		1	1490809	cg07211239	SSU72	SSU72	Body	0.0214	0.0041	1.732e-07	+++	0.7823
		1	1536054	cg11521998		AK094692		-0.0104	0.0028	0.0002371	--+	0.2281
		1	1566374	cg00262621	MMP23B	MIB2	TSS1500	-0.0101	0.0028	0.0003	--+	0.113
		1	1689610	cg08122070	NADK	NADK	Body	0.0313	0.0083	0.0001619	+++	0.1685
		1	1695391	cg15824543	NADK	NADK	Body	0.0061	0.0018	0.0009574	+++	0.6865
		1	1711069	cg17266431	NADK	NADK	TSS1500	0.029	0.0056	2.768e-07	+++	0.4472
		1	1758731	cg08651003	GNB1	GNB1	5'UTR	-0.0045	0.0014	0.0009669	---	0.4406
		1	1852216	cg04886783	TMEM52	C1orf222	TSS1500	0.017	0.004	1.753e-05	++-	0.1519
		1	1852604	cg07419586		C1orf222		0.0109	0.003	0.0002276	+++	0.3392
		1	1957320	cg23288755	GABRD	GABRD	Body	0.0184	0.0045	4.38e-05	+++	0.2107
		1	1983033	cg05929117	PRKCZ	PRKCZ	Body	-0.0155	0.0044	0.0003676	---	0.589
		1	2057439	cg18803110	PRKCZ	PRKCZ	5'UTR;Body;5'UTR	-0.0038	0.0011	0.0007407	---	0.3334
		1	2082315	cg26930596	PRKCZ	PRKCZ	Body;Body;Body	0.0536	0.0107	5.45e-07	+++	0.1533
		1	2107451	cg00660626	PRKCZ	AX747530	Body;Body;Body	-0.0064	0.0019	0.0007901	--+	0.05355
		1	2163529	cg15132013	SKI	SKI	Body	0.0188	0.0054	0.0005083	+++	0.2689
		1	2165579	cg25139649	SKI	SKI	Body	0.0419	0.0108	0.0001007	+++	0.03876
		1	2228160	cg00330518	SKI	SKI	Body	-0.0101	0.0029	0.0004998	---	0.1882
		1	2241792	cg11809162		SKI		0.0109	0.0029	0.0001469	+++	0.5772
		1	2249896	cg06368978		MORN1		-0.0096	0.0029	0.0008883	---	0.9423
		1	2281216	cg07825369	MORN1	LOC100129534	Body	-0.0085	0.0026	0.001044	---	0.8078
		1	2345475	cg20664247	PEX10	PEX10	TSS1500;TSS1500	-0.0201	0.0048	3.091e-05	---	0.5417
		1	2347015	cg13420413		PEX10		0.0151	0.0038	8.066e-05	+++	0.07673
		1	2375690	cg05031204		PEX10		-0.0092	0.0026	0.0002891	---	0.8286
		1	2463136	cg13102889	HES5	HES5	TSS1500	0.0058	0.0017	0.0004373	+++	0.2996
		1	2483719	cg08716217	LOC115110	LOC115110	Body	-0.0031	0.0009	0.0005267	---	0.2807
		1	2525548	cg00695391	MMEL1	FAM213B	Body	0.0152	0.0046	0.0009529	+++	0.4894
		1	2564504	cg11382394	MMEL1	MMEL1	TSS200	-0.0109	0.0032	0.0007585	---	0.9191
		1	2772664	cg03742273		TTC34		-0.0106	0.003	0.0004485	---	0.8262
		1	2937246	cg13871495	ACTRT2	ACTRT2	TSS1500	-0.0036	0.001	0.0004984	---	0.4197
		1	2992414	cg25008795	PRDM16	PRDM16	Body;Body	-0.0062	0.0015	5.324e-05	---	0.6441
		1	3007768	cg08882612	PRDM16	PRDM16	Body;Body	-0.0044	0.0013	0.000541	--+	0.03258
		1	3072001	cg09321238	PRDM16	MIR4251	Body;Body	-0.0136	0.0034	7.15e-05	---	0.8981
		1	3075846	cg23258188	PRDM16	MIR4251	Body;Body	0.0209	0.0052	6.609e-05	+++	0.4175
		1	3115545	cg10115320	PRDM16	MIR4251	Body;Body	-0.0118	0.0034	0.0005526	---	0.8083
		1	3121727	cg12408250	PRDM16	MIR4251	Body;Body	-0.0121	0.0034	0.0004283	---	0.2178
		1	3320738	cg01065697	PRDM16	PRDM16	Body;Body	-0.008	0.0021	0.0001622	---	0.8749
		1	3382565	cg15015996	ARHGEF16	ARHGEF16	Body	-0.0134	0.0038	0.0004842	---	0.5104
		1	3385005	cg20933326	ARHGEF16	ARHGEF16	Body	0.012	0.0026	5.311e-06	+++	0.8556
		1	3469677	cg18288161	MEGF6	MIR551A	Body	-0.0111	0.0034	0.0009642	---	0.863
		1	3528077	cg21830313	MEGF6	MEGF6	TSS200	0.0016	0.0004	0.0001608	+++	0.2265
		1	3623859	cg25758394	TP73	TP73	Body;Body;Body;Body	-0.0127	0.0035	0.0003156	---	0.9463
		1	3687108	cg03937687	CCDC27	CCDC27	Body	0.0065	0.0017	0.0001639	+++	0.6997
		1	3731301	cg03761258	KIAA0562	CEP104	3'UTR	-0.0042	0.0013	0.0008634	---	0.5799
		1	3807168	cg16349667	C1orf174	C1orf174	Body	0.0164	0.0039	3.306e-05	+++	0.7802
		1	4129718	cg18641908		LOC728716		-0.015	0.0039	0.0001285	--+	0.01538
		1	4736099	cg13056990	AJAP1	AJAP1	Body;Body	-0.0105	0.0031	0.0006953	---	0.149
		1	5526684	cg13067635		AK125078		0.0196	0.0057	0.0005476	+++	0.6948
		1	5950209	cg01309569	NPHP4	NPHP4	Body	0.024	0.0065	0.0002075	+++	0.02397
		1	5968728	cg24693635	NPHP4	NPHP4	Body	0.0146	0.0029	3.697e-07	+++	0.5621
		1	5971949	cg20810082	NPHP4	NPHP4	Body	-0.0033	0.001	0.0008615	---	0.9343
		1	6185999	cg01295264	CHD5	CHD5	Body	0.0184	0.0038	1.382e-06	+++	0.5939
		1	6244619	cg10378348		RPL22		0.0297	0.0077	0.0001119	+++	0.282
		1	6340443	cg03915541	ACOT7	ACOT7	Body;Body;Body;Body	0.0057	0.0017	0.0009524	+++	0.03391
		1	6420713	cg10219223	ACOT7	ACOT7	Body;5'UTR;1stExon;Body	0.013	0.0035	0.0001794	+++	0.3405
		1	6486842	cg11404532	ESPN	ESPN	Body	0.013	0.0032	4.61e-05	+++	0.0886
		1	6520772	cg01715088	ESPN	ESPN	3'UTR	-0.0039	0.0011	0.00025	---	0.44
		1	6521121	cg23449295		TNFRSF25		-0.0216	0.0058	0.0002145	---	0.2105
		1	6521490	cg10982045	TNFRSF25	TNFRSF25	3'UTR;3'UTR;3'UTR;3'UTR;3'UTR	-0.0249	0.0072	0.0005073	---	0.1542
		1	6531260	cg08489551	PLEKHG5	PLEKHG5	Body;Body;Body;Body;Body	-0.0138	0.004	0.0006008	---	0.6119
		1	6531727	cg16711332	PLEKHG5	PLEKHG5	Body;Body;Body;Body;Body	-0.0188	0.0051	0.0001912	---	0.4959
		1	6640976	cg07718813	ZBTB48	ZBTB48	Body	0.019	0.0044	1.825e-05	+++	0.133
		1	6649337	cg18263572	ZBTB48	ZBTB48	3'UTR	0.0271	0.0065	3.15e-05	+++	0.007609
		1	6651358	cg10055231	KLHL21	KLHL21	3'UTR	0.019	0.0055	0.0005007	+++	0.3336
		1	6651517	cg12690996	KLHL21	KLHL21	3'UTR	0.0143	0.004	0.0003536	+++	0.09293
		1	6659266	cg00103568	KLHL21	KLHL21	Body	0.01	0.0022	5.583e-06	+++	0.7362
		1	6683528	cg03106413	PHF13	PHF13	3'UTR	-0.0083	0.0023	0.0003549	---	0.5345
		1	6762231	cg03753670	DNAJC11	DNAJC11	TSS1500	0.0118	0.0036	0.001063	++-	0.1794
		1	7020807	cg09334731	CAMTA1	CAMTA1	Body	-0.0137	0.003	6.854e-06	---	0.5087
		1	7527781	cg24455634	CAMTA1	CAMTA1	Body	0.0164	0.004	3.907e-05	++-	0.1218
		1	7622695	cg20313951	CAMTA1	CAMTA1	Body	-0.0263	0.008	0.001034	---	0.6896
		1	7842369	cg14511923		VAMP3		0.0249	0.0067	0.0001888	+++	0.05407
		1	7842393	cg02277850		VAMP3		0.0356	0.009	8.087e-05	+++	0.3135
		1	7842406	cg23987789		VAMP3		0.0393	0.0103	0.0001434	+++	0.0741
		1	7913667	cg20625138	UTS2	UTS2	TSS1500;TSS200	-0.0124	0.0036	0.0004632	---	0.2628
		1	8271918	cg20014974		SLC45A1		0.0207	0.0061	0.0006868	+++	0.0497
		1	8273352	cg11283860		SLC45A1		0.0318	0.0095	0.0007833	++-	0.002713
		1	8395307	cg18317999	SLC45A1	SLC45A1	Body	-0.0121	0.0032	0.0001595	---	0.842
		1	9043919	cg08943045		CA6		0.0299	0.0071	2.634e-05	+++	0.03055
		1	9047007	cg12102235		CA6		0.021	0.0047	8.049e-06	+++	0.4749
		1	9118237	cg00690929	SLC2A5	SLC2A5	Body;Body;Body	-0.0236	0.0044	8.873e-08	---	0.7216
		1	9129487	cg03679305	SLC2A5	SLC2A5	Body;Body;Body	0.0106	0.0032	0.0007995	+++	0.5661
		1	9131710	cg17554996	SLC2A5	SLC2A5	Body	0.0121	0.0036	0.0006958	++-	0.3603
		1	9131783	cg17243628	SLC2A5	SLC2A5	Body	0.0154	0.0035	1.269e-05	++-	0.06777
		1	9145034	cg14565651	SLC2A5	SLC2A5	Body	0.0198	0.0054	0.0002182	+++	0.08803
		1	9180023	cg14855124	GPR157	GPR157	Body	0.0272	0.0064	2.415e-05	+++	0.1674
		1	9195501	cg17786659		GPR157		0.0205	0.0058	0.0003876	+++	0.1666
		1	9224003	cg10377510		MIR34A		0.0264	0.0072	0.0002487	++-	0.01231
		1	9257092	cg05933510		mir-34		0.0251	0.0073	0.0005297	+++	0.1869
		1	9258033	cg08478016		mir-34		0.0116	0.0027	1.521e-05	+++	0.7948
		1	9293583	cg25103337	H6PD	H6PD	TSS1500	0.0495	0.0102	1.112e-06	+++	0.02208
		1	9376755	cg26360004	SPSB1	SPSB1	5'UTR	-0.0063	0.0014	1.204e-05	---	0.4481
		1	9400692	cg13197521	SPSB1	SPSB1	5'UTR	-0.0129	0.0037	0.0004876	---	0.8212
		1	9460830	cg01806956		SPSB1		0.0157	0.0031	3.35e-07	+++	0.7712
		1	9513980	cg05712125		5S_rRNA		-0.0103	0.0031	0.0007484	---	0.777
		1	9653338	cg13370852	TMEM201	TMEM201	Body;Body	0.0136	0.0037	0.0002494	++-	0.2501
		1	9664205	cg15685988	TMEM201	TMEM201	Body;3'UTR	0.0076	0.002	0.0001126	++-	0.0392
		1	9668402	cg02769743	TMEM201	TMEM201	Body	0.0169	0.0045	0.0001586	++-	0.04789
		1	9750213	cg24859236	PIK3CD	PIK3CD	5'UTR	-0.0186	0.0052	0.0003276	---	0.05278
		1	9781963	cg19267205	PIK3CD	PIK3CD	Body	-0.0179	0.0047	0.0001484	---	0.8625
		1	9822207	cg02538833	CLSTN1	CLSTN1	Body;Body	-0.0101	0.0031	0.001079	---	0.5692
		1	9885517	cg07035320	CLSTN1	CLSTN1	TSS1500;TSS1500	0.0141	0.0034	3.527e-05	+++	0.2704
		1	9925906	cg24592782	CTNNBIP1	CTNNBIP1	Body;Body	-0.0084	0.0025	0.0008316	---	0.4198
		1	9942543	cg08934126	CTNNBIP1	CTNNBIP1	5'UTR;5'UTR	0.0134	0.0038	0.0004614	++-	0.05013
		1	10363989	cg26247646	KIF1B	KIF1B	Body;Body	0.0245	0.0065	0.0001655	+++	0.6888
		1	10490236	cg09578353	APITD1	APITD1	5'UTR;1stExon;5'UTR;TSS1500;1stExon	-0.0179	0.0051	0.0004544	---	0.281
		1	10537839	cg21534788	PEX14	PEX14	Body	-0.006	0.0017	0.000477	---	0.5511
		1	10651801	cg01834541	PEX14	PEX14	Body	-0.0122	0.0024	3.506e-07	---	0.552
		1	10675623	cg26362368	PEX14	PEX14	Body	0.021	0.0053	6.632e-05	+++	0.04937
		1	10690443	cg15554126	PEX14	PEX14	3'UTR	0.014	0.004	0.000472	++-	0.1218
		1	10690564	cg16057915	PEX14	PEX14	3'UTR	0.0175	0.0041	1.868e-05	+++	0.07392
		1	10690588	cg07357157	PEX14	PEX14	3'UTR	0.018	0.0042	1.515e-05	+++	0.1312
		1	10695686	cg01556552		CASZ1		0.0353	0.0074	1.65e-06	+++	0.006557
		1	10728270	cg01515508	CASZ1	CASZ1	Body;Body	-0.0124	0.0036	0.0005423	---	0.2222
		1	10795020	cg19253831	CASZ1	CASZ1	5'UTR;5'UTR	-0.0068	0.0021	0.0009172	---	0.9932
		1	11028561	cg08648047	C1orf127	C1orf127	Body	-0.0122	0.0037	0.0009603	---	0.7148
		1	11543556	cg13434312	PTCHD2	PTCHD2	5'UTR	-0.0105	0.0029	0.0003682	---	0.9147
		1	11797908	cg12046793	AGTRAP	AGTRAP	Body;Body;Body;Body;Body	0.0169	0.0051	0.001054	+++	0.4233
		1	11918387	cg19870933	NPPB	NPPB	Body	0.0097	0.0026	0.0001388	+++	0.3576
		1	12089946	cg26343154	MIIP	MIIP	Body	0.0143	0.0032	9.867e-06	+++	0.7474
		1	12100631	cg02156723		MIIP		-0.0137	0.0042	0.001059	---	0.2952
		1	12185435	cg07707505	TNFRSF8	TNFRSF8	Body;TSS1500	0.019	0.0045	2.022e-05	+++	0.03844
		1	12230509	cg18124517	TNFRSF1B	TNFRSF1B	Body	0.0278	0.0059	2.367e-06	+++	0.1863
		1	12241073	cg05599723	TNFRSF1B	MIR4632	Body	0.0319	0.0091	0.0004603	+++	0.11
		1	12291198	cg25283284	VPS13D	VPS13D	5'UTR;5'UTR	0.0054	0.0014	0.0001331	++-	0.003529
		1	12291339	cg00384847	VPS13D	VPS13D	5'UTR;5'UTR	0.0083	0.0025	0.000824	+++	0.9216
		1	12404945	cg06620723	VPS13D	VPS13D	Body;Body	0.0126	0.0036	0.0005169	++-	0.01853
		1	12514747	cg04875041	VPS13D	VPS13D	Body;Body	-0.0212	0.0053	6.706e-05	---	0.4233
		1	12538341	cg11217193	VPS13D	SNORA59B	Body;Body	-0.0296	0.0083	0.0003722	---	0.4366
		1	12571625	cg05756685	VPS13D	VPS13D	3'UTR;3'UTR	-0.0242	0.0061	6.684e-05	---	0.7971
		1	12774904	cg19620994	AADACL3	AADACL3	TSS1500;TSS1500	0.0432	0.0086	5.192e-07	+++	0.6559
		1	13838127	cg17824277		LRRC38		-0.0068	0.002	0.000841	---	0.713
		1	14052489	cg14093474	PRDM2	PRDM2	Body;Body;Body	0.0229	0.0062	0.0002494	++-	0.03732
		1	14108975	cg27544405	PRDM2	PRDM2	Body;Body;Body;Body	0.017	0.0047	0.000292	+++	0.729
		1	14870226	cg17785202		KAZN		0.0333	0.0077	1.447e-05	+++	0.01122
		1	15100030	cg19260606	KIAA1026	KAZN	Body;Body	0.0241	0.0064	0.0001459	+++	0.3393
		1	15127680	cg21581845	KIAA1026	KAZN	Body;Body	0.0161	0.004	6.568e-05	+++	0.6289
		1	15256054	cg00763594	KIAA1026	KAZN	Body;TSS1500;Body;Body	-0.0161	0.0047	0.0005734	---	0.5102
		1	15751063	cg20149780	EFHD2	EFHD2	Body	-0.0224	0.0052	1.851e-05	---	0.4321
		1	16063122	cg26923754	SLC25A34	SLC25A34	1stExon	0.0085	0.0026	0.0008994	+++	0.7903
		1	16070763	cg00296458	TMEM82	TMEM82	Body	-0.0096	0.0028	0.0005801	---	0.6805
		1	16084445	cg17276021	FBLIM1	FBLIM1	TSS1500	-0.0086	0.0021	3.223e-05	---	0.437
		1	16268878	cg09409930	ZBTB17	ZBTB17	Body	0.0137	0.0034	4.728e-05	+++	0.6606
		1	16342123	cg10494257	HSPB7	HSPB7	Body	-0.0039	0.0012	0.0009222	---	0.2034
		1	16390468	cg17156402	FAM131C	FAM131C	Body	-0.0136	0.0038	0.0003946	---	0.7133
		1	16442379	cg10312679		EPHA2		-0.0142	0.0041	0.0004874	---	0.5868
		1	16465562	cg00107046	EPHA2	EPHA2	Body	0.017	0.0033	2.826e-07	+++	0.1127
		1	16470667	cg05797770	EPHA2	EPHA2	Body	-0.0238	0.0065	0.0002574	---	0.6251
		1	16562923	cg08915038	C1orf89	RSG1	Body	0.0144	0.0043	0.0007275	+++	0.9032
		1	16696547	cg15553418	C1orf144	C1orf144	Body;Body	0.0389	0.0106	0.0002524	+++	0.008423
		1	16735717	cg17859706	SPATA21	SPATA21	Body	-0.0098	0.0029	0.0007221	---	0.1952
		1	17531661	cg14524955	PADI1	PADI1	5'UTR;1stExon	-0.0145	0.0044	0.0009761	---	0.3014
		1	17751614	cg25009141	RCC2	RCC2	Body;Body	0.0169	0.0051	0.001003	+++	0.5637
		1	17761802	cg17418387	RCC2	RCC2	Body;Body	0.0151	0.0041	0.0001971	+++	0.4045
		1	17907265	cg13788381	ARHGEF10L	ARHGEF10L	Body;Body	0.0127	0.0037	0.0007056	++-	0.1522
		1	17960353	cg22524332	ARHGEF10L	ARHGEF10L	Body;Body	-0.0052	0.0015	0.0005111	---	0.08938
		1	18692019	cg00827745	IGSF21	IGSF21	Body	-0.0025	0.0007	0.0006248	---	0.5923
		1	19217794	cg12461099	ALDH4A1	ALDH4A1	TSS1500;Body;Body	0.0186	0.005	0.0001732	+++	0.2394
		1	19218007	cg26933869	ALDH4A1	ALDH4A1	TSS1500;Body;Body	0.0242	0.007	0.0005666	+++	0.004719
		1	19218212	cg21471199	ALDH4A1	ALDH4A1	TSS1500;Body;Body	0.026	0.0074	0.0004728	+++	0.2586
		1	19251115	cg05626128	IFFO2	IFFO2	Body	0.0164	0.0046	0.0003904	+++	0.02512
		1	19254031	cg04276058	IFFO2	IFFO2	Body	0.0056	0.0016	0.0006313	+++	0.03535
		1	19403133	cg25599739	UBR4	AX747516	Body	-0.0042	0.0012	0.0003492	---	0.2634
		1	19407897	cg02862467	UBR4	UBR4	Body	0.0356	0.0108	0.0009492	+++	0.00276
		1	19547285	cg26227957	KIAA0090	KIAA0090	Body	0.0163	0.0046	0.0004328	+++	0.1052
		1	19600912	cg07180458	AKR7L	AKR7L	TSS1500;TSS1500	0.0047	0.0013	0.0003119	+++	0.7934
		1	19640712	cg15026089	PQLC2	PQLC2	5'UTR;5'UTR;5'UTR	0.0152	0.004	0.0001527	+++	0.1287
		1	19653075	cg14220251	PQLC2	PQLC2	Body;Body;Body	0.009	0.0026	0.0005966	+++	0.3032
		1	19670446	cg15100209	CAPZB	AX748283	Body	0.0071	0.002	0.0004737	+++	0.588
		1	19732786	cg16694480	CAPZB	Metazoa_SRP	Body	0.0224	0.0063	0.0003919	+++	0.214
		1	19733465	cg10981111	CAPZB	Metazoa_SRP	Body	-0.0114	0.0034	0.0007907	---	0.7235
		1	19774989	cg01832549	CAPZB	Metazoa_SRP	Body	0.0267	0.0075	0.0003696	+++	0.7368
		1	19969931	cg21813747	NBL1	NBL1	TSS1500;Body	-0.015	0.0043	0.0004331	--+	0.0436
		1	20250186	cg01441698	PLA2G2E	PLA2G2E	TSS200	0.0126	0.0034	0.0002492	+++	0.4369
		1	20307002	cg11037787	PLA2G2A	PLA2G2A	TSS1500;TSS200;TSS200;TSS200	-0.0066	0.002	0.001047	---	0.9966
		1	20929640	cg06984156	CDA	CDA	Body	0.0262	0.0071	0.0002042	+++	0.1268
		1	21065497	cg07603881		HP1BP3		0.0107	0.0032	0.0009288	+++	0.223
		1	21273605	cg16898219	EIF4G3	EIF4G3	Body	0.0059	0.0016	0.0002524	+++	0.6855
		1	21615863	cg16603916	ECE1	ECE1	Body;Body;Body	0.0317	0.0068	3.482e-06	+++	0.0007837
		1	21999106	cg20784813		RAP1GAP		0.0118	0.003	6.104e-05	+++	0.03073
		1	22213376	cg00543840	HSPG2	HSPG2	Body	-0.0186	0.0056	0.0009002	---	0.1133
		1	22228582	cg24332002	HSPG2	HSPG2	Body	0.0161	0.0044	0.0002269	++-	0.01075
		1	22238906	cg06161657	HSPG2	HSPG2	Body	-0.0075	0.0021	0.0004767	---	0.3155
		1	22456037	cg02839875	WNT4	WNT4	Body	0.0198	0.0043	4.181e-06	+++	0.5128
		1	22978981	cg14041976	C1QB	C1QB	TSS1500	-0.0113	0.0034	0.0008343	---	0.1904
		1	23452379	cg10946871	LUZP1	LUZP1	5'UTR;5'UTR	-0.0068	0.002	0.0007405	---	0.8749
		1	23892009	cg04880657		ID3		-0.0082	0.0025	0.0008967	---	0.2509
		1	23925874	cg06933796		MDS2		-0.0283	0.0067	2.41e-05	---	0.8626
		1	23945686	cg16685586		MDS2		-0.011	0.0026	3.374e-05	---	0.9239
		1	24053853	cg10511985		TCEB3		0.0301	0.0086	0.0004579	+++	0.04969
		1	24070037	cg12043622	TCEB3	TCEB3	1stExon	0.001	0.0003	0.0008159	+-+	0.6527
		1	24122853	cg11410649	GALE	GALE	Body;Body;Body	0.0048	0.0014	0.0003962	+++	0.9217
		1	24131000	cg21696012	HMGCL	HMGCL	Body;Body	0.0373	0.0101	0.0002312	+++	0.04067
		1	24469768	cg21293216	IL22RA1	IL22RA1	TSS200	-0.0207	0.0058	0.0003376	---	0.5977
		1	24828534	cg15458504	RCAN3	RCAN3	TSS1500	0.0075	0.0023	0.0009491	+++	0.03405
		1	24828586	cg06718763	RCAN3	RCAN3	TSS1500	0.0085	0.0022	8.769e-05	+++	0.1654
		1	25040257	cg01905478		CLIC4		-0.0235	0.0058	5.019e-05	---	0.2494
		1	25292225	cg19774846	RUNX3	RUNX3	TSS1500	-0.0119	0.0036	0.0009328	---	0.7449
		1	25349006	cg06527318		RUNX3		0.0041	0.001	7.341e-05	+++	0.008328
		1	25358981	cg20692268		RUNX3		0.022	0.0058	0.0001649	+++	0.4236
		1	26370407	cg01689405	SLC30A2	SLC30A2	Body;Body	0.0185	0.004	3.938e-06	+++	0.4271
		1	26606110	cg14788334	SH3BGRL3	SH3BGRL3	TSS200	0.0109	0.0032	0.0007585	++-	0.04532
		1	26616534	cg01905489	UBXN11	UBXN11	Body;Body;Body	0.0195	0.0058	0.0007145	+++	0.3194
		1	26696865	cg17465336	ZNF683	ZNF683	5'UTR;5'UTR	0.0086	0.0025	0.0006673	+++	0.1147
		1	26855454	cg12729822	RPS6KA1	RPS6KA1	TSS1500	0.0242	0.0053	4.289e-06	+++	0.6539
		1	27050039	cg13867915	ARID1A	ARID1A	Body;Body	0.0026	0.0008	0.001071	+++	0.3465
		1	27189349	cg21950166	SFN	SFN	TSS1500	0.0191	0.0045	2.23e-05	+++	0.2244
		1	27287282	cg19125999	C1orf172	C1orf172	TSS1500	-0.0153	0.0047	0.001071	---	0.8501
		1	27326422	cg10208610	TRNP1	TRNP1	3'UTR	0.0251	0.0066	0.0001584	+++	0.03817
		1	27329335	cg10104487		TRNP1		0.0198	0.006	0.000988	++-	0.1342
		1	27337638	cg24312792	FAM46B	FAM46B	Body	0.0117	0.0035	0.0008842	+++	0.3235
		1	27438378	cg15030789	SLC9A1	SLC9A1	Body	0.0311	0.0088	0.0004065	+++	0.05217
		1	27627058	cg27531366	WDTC1	WDTC1	Body	0.0316	0.0076	3.01e-05	+++	0.002019
		1	27688462	cg17107840	MAP3K6	MAP3K6	Body	0.0099	0.0026	0.000157	+++	0.3289
		1	27694390	cg00730820	MAP3K6	MAP3K6	TSS1500	0.0161	0.0042	0.0001426	+++	0.3067
		1	27709575	cg24932660	CD164L2	CD164L2	Body	-0.0121	0.0036	0.0009051	---	0.6695
		1	27884179	cg02576395	AHDC1	AHDC1	5'UTR	0.0094	0.0027	0.0005689	++-	0.00397
		1	27906462	cg15714221	AHDC1	AHDC1	5'UTR	-0.0066	0.002	0.001056	---	0.7146
		1	27928494	cg14510299	AHDC1	AHDC1	5'UTR	0.0197	0.0059	0.0009034	++-	0.04901
		1	28202173	cg16684817	C1orf38	C1orf38	Body;Body;Body	0.034	0.0079	1.482e-05	+++	0.02504
		1	28423646	cg20945221	LOC653566	SPCS2	TSS1500	0.0258	0.0065	7.225e-05	+++	0.5163
		1	29213226	cg25727366	EPB41	EPB41	TSS1500;TSS1500;TSS1500;TSS1500;TSS1500	0.0166	0.0046	0.0002935	+++	0.1453
		1	29213233	cg25287272	EPB41	EPB41	TSS1500;TSS1500;TSS1500;TSS1500;TSS1500	0.0168	0.0044	0.0001512	++-	0.01009
		1	29225533	cg23840027	EPB41	EPB41	5'UTR;5'UTR;5'UTR;5'UTR;5'UTR	0.0252	0.0061	3.271e-05	+++	0.2698
		1	29563377	cg20167532	PTPRU	PTPRU	Body;Body;Body	0.0174	0.0049	0.0004225	+++	0.6222
		1	29571889	cg21787390	PTPRU	PTPRU	Body;Body;Body	-0.0135	0.0036	0.0002097	---	0.2794
		1	29651806	cg10010183	PTPRU	PTPRU	Body;Body;Body	-0.0123	0.0034	0.0003382	---	0.4318
		1	31156665	cg01532487		MATN1		-0.0127	0.0037	0.0005254	---	0.859
		1	31221135	cg18411043	LAPTM5	MIR4420	Body	0.0148	0.0036	3.915e-05	+++	0.3898
		1	32346339	cg13069920		PTP4A2		-0.0171	0.0049	0.0004177	---	0.7802
		1	32409096	cg05714732		PTP4A2		0.0266	0.0081	0.001002	+++	0.01769
		1	32527924	cg02912316		KHDRBS1		0.0166	0.0048	0.0005434	+++	0.5186
		1	32572611	cg20633875	KPNA6	KPNA6	TSS1500	0.0497	0.0137	0.0002753	++?	0.6675
		1	32574586	cg11237573	KPNA6	KPNA6	Body	0.0186	0.0042	9.296e-06	+++	0.144
		1	32712237	cg03741348	FAM167B	FAM167B	TSS1500	0.0196	0.0055	0.0003795	+++	0.1673
		1	32761824	cg14975122	HDAC1	HDAC1	Body	0.0135	0.0041	0.001046	+++	0.4313
		1	33219246	cg00251405	KIAA1522	KIAA1522	Body	0.0192	0.005	0.0001015	+++	0.556
		1	33473905	cg11202380	AK2	AK2	3'UTR	0.007	0.0019	0.0002314	+++	0.5984
		1	33497125	cg11254053	AK2	BC036308	Body;Body	0.0349	0.0099	0.0004076	+++	0.03028
		1	33514858	cg01481000		AK2		0.0117	0.0024	1.646e-06	+++	0.635
		1	33543179	cg06634732		ADC		-0.0085	0.0025	0.0007266	---	0.6819
		1	33625328	cg08847316	TRIM62	TRIM62	Body	-0.006	0.0018	0.0008918	---	0.6574
		1	33644276	cg10503992	TRIM62	TRIM62	Body	-0.0076	0.0022	0.0006763	---	0.9438
		1	33793808	cg23202722	PHC2	MIR3605	Body;Body	0.0498	0.0104	1.768e-06	+++	0.09846
		1	33841931	cg21578869	PHC2	PHC2	TSS1500	-0.0055	0.0014	0.0001082	---	0.8682
		1	33899352	cg19082496		PHC2		0.0331	0.0077	1.848e-05	+++	0.1576
		1	35257475	cg21408294	GJA4	GJA4	TSS1500	-0.0069	0.0021	0.0009686	---	0.7462
		1	35667651	cg17787387		SFPQ		0.0165	0.0047	0.0004794	+++	0.7431
		1	35908609	cg16815882	KIAA0319L	KIAA0319L	Body	0.0279	0.0083	0.0008032	+++	0.2235
		1	35914081	cg13877715	KIAA0319L	KIAA0319L	Body	0.0172	0.0051	0.0007777	+++	0.5011
		1	36004549	cg13550410	KIAA0319L	KIAA0319L	Body	-0.0306	0.0087	0.0004134	---	0.3843
		1	36185939	cg15644413	C1orf216	C1orf216	TSS1500	0.0292	0.0065	8.295e-06	+++	0.05399
		1	36234276	cg00393247	CLSPN	CLSPN	Body	-0.0116	0.0024	8.333e-07	---	0.05918
		1	36574854	cg27181349		COL8A2		0.0078	0.0024	0.0008824	+++	0.2731
		1	36615845	cg00039326	TRAPPC3	TRAPPC3	TSS1500	0.0075	0.0019	0.0001177	+++	0.1226
		1	36793290	cg06774445		SH3D21		0.0196	0.0051	0.000125	++-	0.008745
		1	36809495	cg25031061	STK40	STK40	Body	0.0175	0.0031	2.498e-08	+++	0.6322
		1	36852956	cg00913954	STK40	STK40	TSS1500	0.0431	0.0102	2.175e-05	+++	0.08098
		1	36859272	cg08709116	LSM10	LSM10	3'UTR	-0.0088	0.0027	0.001029	---	0.6334
		1	36948733	cg13084345	CSF3R	CSF3R	TSS1500;TSS1500;TSS1500;TSS1500	0.0122	0.0037	0.001008	+++	0.9299
		1	37947276	cg07813495	ZC3H12A	ZC3H12A	Body	0.0228	0.0048	2.221e-06	+++	0.3026
		1	37947371	cg27229484	ZC3H12A	ZC3H12A	Body	0.0292	0.0072	4.908e-05	+++	0.06673
		1	38020399	cg20768399	SNIP1	SNIP1	TSS1500	0.0144	0.0041	0.000496	+++	0.8438
		1	38152104	cg16926734	C1orf109	C1orf109	Body	0.0083	0.002	2.321e-05	++-	0.01839
		1	38276835	cg04496824	MTF1	MTF1	3'UTR	0.0249	0.0074	0.0007394	+++	0.008893
		1	38310056	cg13567986	MTF1	MTF1	Body	0.0205	0.0049	2.58e-05	+++	0.4707
		1	38460950	cg05202204		FHL3		0.0286	0.0075	0.0001442	+++	0.0209
		1	38466544	cg08423562	FHL3	FHL3	5'UTR	0.02	0.0057	0.000499	+++	0.06171
		1	38508155	cg07077978		POU3F1		-0.0198	0.0048	3.845e-05	---	0.6777
		1	38513641	cg12622182	POU3F1	POU3F1	TSS1500	-0.0154	0.0028	6.82e-08	---	0.5093
		1	38709691	cg03043824		LOC339442		-0.0089	0.0026	0.0006663	---	0.07802
		1	38802860	cg09138028		LOC339442		-0.0097	0.0029	0.0008133	---	0.9623
		1	39175759	cg14033638		RRAGC		0.0164	0.0031	1.348e-07	+++	0.09443
		1	39207132	cg09359017		RRAGC		-0.0106	0.0032	0.0008409	--+	0.2978
		1	39212920	cg09814029		RRAGC		-0.0186	0.0054	0.0006149	---	0.7462
		1	39282666	cg08848269		RRAGC		-0.0072	0.0018	8.348e-05	---	0.2316
		1	39337506	cg03731661	MYCBP	MYCBP	Body	-0.0176	0.0053	0.0009427	---	0.07971
		1	39341385	cg22672625	GJA9	GJA9	Body	-0.005	0.0015	0.0009881	---	0.8982
		1	39491322	cg23093580	NDUFS5	NDUFS5	TSS1500	0.0076	0.0021	0.0003251	+++	0.3387
		1	39547918	cg20286956	MACF1	MACF1	5'UTR	-0.0432	0.0077	2.013e-08	---	0.935
		1	39569079	cg22367631	MACF1	MACF1	Body	0.019	0.0052	0.0002888	+++	0.003121
		1	40098811	cg12634306	HEYL	HEYL	Body	-0.0035	0.001	0.0006213	--+	0.03305
		1	40399833	cg08106973		MFSD2A		0.0326	0.0091	0.0003223	+++	0.3745
		1	40420299	cg01869896	MFSD2A	MFSD2A	TSS1500;TSS1500	0.0257	0.0063	4.668e-05	+++	0.09302
		1	40420668	cg16796590	MFSD2A	MFSD2A	TSS200;TSS200	0.0035	0.0009	0.0002267	+++	0.3126
		1	40504529	cg02367921		CAP1		0.0256	0.007	0.0002449	+++	0.09136
		1	40539032	cg07033722	PPT1	PPT1	3'UTR;3'UTR	0.0442	0.011	6.228e-05	+++	0.1015
		1	40773045	cg22799499	COL9A2	COL9A2	Body	0.032	0.0069	4.134e-06	+++	0.1817
		1	42692013	cg03730249	FOXJ3	FOXJ3	Body	-0.0067	0.002	0.0009298	---	0.3006
		1	43406792	cg09502149	SLC2A1	SLC2A1	Body	0.0263	0.005	1.397e-07	+++	0.2494
		1	43422337	cg00737593	SLC2A1	FLJ32224	Body	-0.0151	0.0044	0.0006922	---	0.4524
		1	43423072	cg20282814	SLC2A1	FLJ32224	Body	-0.0186	0.0049	0.0001563	---	0.6416
		1	43424085	cg21877974	SLC2A1	FLJ32224	Body	0.0007	0.0002	0.0005075	+++	0.1229
		1	43537960	cg17898054		AK309744		0.0204	0.0058	0.0004174	+++	0.4367
		1	43825904	cg05525368	CDC20	CDC20	Body	-0.0061	0.0017	0.0003865	---	0.8007
		1	43829524	cg08541862	ELOVL1	ELOVL1	3'UTR	0.0123	0.0023	4.832e-08	+++	0.9636
		1	44398516	cg17414508	ARTN	ARTN	TSS1500;TSS1500;TSS1500	0.0119	0.0027	1.529e-05	+++	0.1851
		1	44444250	cg06754987	B4GALT2	ATP6V0B	TSS1500	0.0088	0.0027	0.001023	+++	0.6116
		1	44444305	cg17331566	B4GALT2	ATP6V0B	TSS1500	0.0146	0.0035	3.746e-05	+++	0.1134
		1	44445979	cg17170190	B4GALT2	B4GALT2	5'UTR;TSS1500	0.0123	0.0028	7.979e-06	+++	0.7524
		1	44446092	cg11337388	B4GALT2	B4GALT2	5'UTR;TSS200	0.0116	0.0031	0.0002143	++-	0.355
		1	44554657	cg25387812		KLF17		-0.0106	0.003	0.0004129	---	0.5595
		1	44715942	cg01782059	ERI3	ERI3	Body	-0.015	0.0042	0.000306	---	0.5085
		1	44819838	cg00717995	ERI3	ERI3	Body	-0.0035	0.0008	2.753e-05	---	0.5167
		1	44820073	cg13451048	ERI3	ERI3	Body	0.0125	0.0035	0.000369	+++	0.4787
		1	44887933	cg13573582	RNF220	RNF220	Body	0.0296	0.0089	0.0008536	++-	0.05319
		1	45103967	cg09899564	RNF220	RNF220	Body	-0.035	0.01	0.0004848	---	0.751
		1	45120147	cg15388975	TMEM53	TMEM53	3'UTR	0.0092	0.0028	0.0008575	+++	0.7377
		1	45120295	cg18315935	TMEM53	TMEM53	Body	0.0086	0.0024	0.0003392	+++	0.1336
		1	45138784	cg14009440	TMEM53	TMEM53	Body	0.0152	0.004	0.0001359	++-	0.01292
		1	45148001	cg13051977	C1orf228	C1orf228	5'UTR	0.0231	0.0068	0.0007275	+++	0.0142
		1	45189026	cg14658964	C1orf228	C1orf228	Body	0.0152	0.0037	3.886e-05	+++	0.2146
		1	45189875	cg02359160	C1orf228	C1orf228	Body	0.0188	0.0048	0.000102	+++	0.009608
		1	45190519	cg07173823	C1orf228	C1orf228	Body	0.0305	0.0082	0.0001934	+++	0.02642
		1	45276338	cg16651877	BTBD19	BTBD19	Body	0.0219	0.0062	0.0004554	+++	0.3139
		1	45767345	cg02387368		LOC400752		0.0242	0.0059	3.557e-05	+++	0.02662
		1	46215776	cg17156633	IPP	IPP	5'UTR;5'UTR	0.0289	0.008	0.0003231	+++	0.3293
		1	46766431	cg22228439	LRRC41	LRRC41	Body	0.029	0.0082	0.0004321	+++	0.03927
		1	46774670	cg11235697	UQCRH	UQCRH	Body	0.0184	0.0043	2.408e-05	+++	0.1355
		1	46951477	cg03401357		DMBX1		0.0006	0.0002	0.0001994	+++	0.178
		1	47016749	cg19987219	KNCN	KNCN	1stExon	-0.0169	0.0044	0.0001403	---	0.9204
		1	47051752	cg01440934	MKNK1	MKNK1	Body;Body;Body;Body;Body	0.0468	0.0117	6.453e-05	++-	0.01508
		1	47134527	cg04138976	ATPAF1	ATPAF1	TSS1500;TSS1500	0.0072	0.0021	0.0006497	++-	0.2296
		1	47488757	cg12279601	CYP4X1	CYP4X1	TSS1500	-0.0117	0.0028	2.635e-05	---	0.3103
		1	47656853	cg15187606	PDZK1IP1	PDZK1IP1	TSS1500	0.0041	0.0011	0.0001952	+++	0.4022
		1	47798847	cg23803206	CMPK1	CMPK1	TSS1500;TSS1500	0.0137	0.0041	0.0008322	+++	0.2176
		1	47799146	cg08466179	CMPK1	CMPK1	TSS1500;TSS1500	0.0056	0.0017	0.0008296	+++	0.9947
		1	47880440	cg20320283	FOXE3	FOXE3	TSS1500	0.0146	0.004	0.000247	+++	0.7593
		1	47906276	cg02294302	FOXD2	FOXD2	3'UTR;1stExon	-0.0129	0.0038	0.0005969	---	0.4093
		1	47925867	cg17863681		FOXD2		-0.0158	0.0035	5.01e-06	--+	0.2487
		1	48458049	cg04084173		LOC388630		-0.0172	0.0052	0.001015	---	0.1823
		1	51796987	cg05132999	TTC39A	TTC39A	Body	-0.0078	0.0023	0.0008793	---	0.3836
		1	51810337	cg03814321	TTC39A	TTC39A	Body	0.0132	0.004	0.001012	+++	0.188
		1	51888289	cg02670343	EPS15	EPS15	TSS1500;Body	0.0262	0.0064	4.617e-05	+++	0.1948
		1	52060452	cg12793113		OSBPL9		-0.0158	0.0039	5.684e-05	---	0.1065
		1	52194608	cg10385089	OSBPL9	OSBPL9	TSS1500;TSS1500;Body;5'UTR;Body;Body;TSS1500	0.015	0.0046	0.001051	+++	0.6403
		1	53191150	cg03935117	ZYG11B	ZYG11B	TSS1500	-0.0061	0.0017	0.0003028	--+	0.000514
		1	53306727	cg12803004	ZYG11A	ZYG11A	TSS1500	0.0174	0.005	0.0005032	+++	0.08065
		1	53342353	cg18594777	ZYG11A	ZYG11A	Body	-0.0099	0.0027	0.0002362	---	0.08947
		1	53558470	cg05414613	SLC1A7	SLC1A7	Body	0.0141	0.0039	0.0002646	+++	0.8264
		1	53720726	cg08858793	LRP8	LRP8	Body;Body;Body;Body	-0.0056	0.0015	0.0001209	---	0.703
		1	53796769	cg12299361		AK097571		0.0267	0.0079	0.0007116	+++	0.01329
		1	54274105	cg18202492	TMEM48	TMEM48	Body;Body;Body	0.0076	0.002	0.0001808	++-	0.1013
		1	54400955	cg24250717	HSPB11	HSPB11	Body	0.0114	0.0034	0.0007807	+++	0.5296
		1	54484794	cg04226375	LDLRAD1	LDLRAD1	TSS1500	-0.0076	0.0021	0.0003083	---	0.907
		1	54693933	cg21159128	SSBP3	SSBP3	Body;Body;Body	0.0298	0.0086	0.0005118	+++	0.1037
		1	54719938	cg00112238	SSBP3	SSBP3	Body;Body;Body	0.0263	0.008	0.001053	+++	0.02817
		1	54940382	cg00782828		ACOT11		0.0081	0.0023	0.0003314	+++	0.4439
		1	55246867	cg15089077	TTC22	TTC22	3'UTR	-0.0099	0.003	0.0009224	---	0.7672
		1	55353706	cg17901584	DHCR24	HP08874	TSS1500	0.0438	0.0086	4.151e-07	+++	0.1854
		1	55463592	cg00307818	BSND	BSND	TSS1500	-0.0269	0.0055	7.951e-07	---	0.2976
		1	55684020	cg14709234		LOC100507634		0.0252	0.0069	0.000248	+++	0.5862
		1	56044796	cg06176815		AK127270		-0.0086	0.0023	0.0002236	---	0.5903
		1	56139081	cg22037030		AK127270		-0.0171	0.0044	9.087e-05	---	0.4225
		1	56843755	cg25707387		PPAP2B		-0.0113	0.0031	0.0002357	---	0.7127
		1	56973115	cg24606533	PPAP2B	PPAP2B	Body;Body	0.0347	0.0091	0.0001432	+++	0.1117
		1	57822544	cg18174779	DAB1	DAB1	5'UTR	-0.011	0.0024	7.351e-06	---	0.8257
		1	59361647	cg05889266		LOC100131060		0.0143	0.0036	7.059e-05	+++	0.7038
		1	59529453	cg15568628		HSD52		0.0077	0.0021	0.0001901	+++	0.8356
		1	59798326	cg09806485	FGGY	FGGY	Body;Body	-0.0072	0.0022	0.0009178	---	0.9719
		1	59833489	cg23670353	FGGY	FGGY	Body;Body	0.0451	0.0109	3.367e-05	+++	0.2144
		1	60164280	cg14788673	FGGY	FGGY	Body;Body	0.0198	0.0053	0.0001716	+++	0.5255
		1	60171660	cg10220544	FGGY	FGGY	Body;Body	0.027	0.008	0.0007136	+++	0.005004
		1	60539135	cg18870231	C1orf87	C1orf87	5'UTR	-0.008	0.0022	0.0002938	---	0.9594
		1	61668835	cg25001190	NFIA	NFIA	Body;Body;Body;Body	0.0134	0.0028	1.536e-06	+++	0.004896
		1	62898351	cg26057971		USP1		-0.0062	0.0018	0.0006716	---	0.7187
		1	63142359	cg16991569	DOCK7	DOCK7	Body	0.026	0.007	0.0002045	+++	0.06732
		1	63932041	cg19767339	ITGB3BP	ITGB3BP	Body	0.0174	0.0049	0.0004311	++-	0.005249
		1	64212080	cg22046201		ROR1		0.0242	0.0072	0.0007064	+++	0.3893
		1	64669491	cg22352634	UBE2U	UBE2U	1stExon;5'UTR	0.0072	0.0018	5.45e-05	+++	0.3998
		1	64942153	cg26224018	CACHD1	CACHD1	Body	0.0268	0.0075	0.0003409	++-	0.001172
		1	65030620	cg05120074	CACHD1	CACHD1	Body	-0.0077	0.0023	0.0009625	--+	0.06237
		1	65421982	cg15082498	JAK1	JAK1	5'UTR	-0.0147	0.0038	0.0001004	--?	0.1811
		1	65528997	cg17940858		MIR101-1		0.0108	0.0033	0.0009679	+++	0.4162
		1	66311218	cg02995493	PDE4B	PDE4B	5'UTR;5'UTR	-0.0085	0.0024	0.0004892	---	0.252
		1	66831593	cg06160606	PDE4B	PDE4B	Body;Body;Body;Body	-0.0122	0.0034	0.0002864	---	0.8053
		1	67807960	cg14849855	IL12RB2	IL12RB2	Body	-0.0216	0.006	0.0003347	---	0.114
		1	68298565	cg18795395	GNG12	GNG12	5'UTR	0.0028	0.0008	0.0003394	+++	0.2153
		1	68326786	cg25344239		GNG12		-0.0167	0.0049	0.0006995	---	0.4458
		1	68516080	cg12070746	DIRAS3	DIRAS3	5'UTR	0.0125	0.0036	0.0005416	+++	0.388
		1	68516374	cg19694923	DIRAS3	DIRAS3	1stExon;5'UTR	0.0152	0.0034	6.828e-06	+++	0.1525
		1	68695183	cg00320094	GPR177	WLS	Body;Body	-0.0228	0.006	0.000153	---	0.6697
		1	68698551	cg02711326	GPR177	WLS	TSS1500;TSS1500	0.0025	0.0008	0.0007343	+++	0.7701
		1	77334748	cg02639927	ST6GALNAC5	ST6GALNAC5	Body	0.0026	0.0006	6.316e-05	+++	0.03816
		1	79085765	cg00855901	IFI44L	IFI44L	TSS1500	0.0222	0.0061	0.0003052	+++	0.003031
		1	82620086	cg15393179		LPHN2		-0.0117	0.0035	0.0009994	---	0.9081
		1	84944699	cg00908758	RPF1	RPF1	TSS1500	0.0113	0.0034	0.0007894	++-	0.2581
		1	85594903	cg08946157	WDR63	WDR63	Body	-0.0094	0.0027	0.0005183	---	0.7522
		1	86863324	cg01906994	ODF2L	ODF2L	TSS1500;TSS1500	-0.0152	0.003	3.521e-07	---	0.6634
		1	87799914	cg20701183	LMO4	LMO4	Body	0.0256	0.0073	0.0004436	+++	0.1915
		1	88054918	cg08639434		5S_rRNA		-0.0085	0.0026	0.001071	--+	0.3188
		1	89333529	cg13109106	GTF2B	GTF2B	Body	0.014	0.0042	0.0007679	+++	0.5083
		1	89993815	cg13151751	LRRC8B	LRRC8B	5'UTR	-0.0066	0.002	0.0009181	---	0.421
		1	90305457	cg03922345	LRRC8D	LRRC8D	5'UTR;5'UTR	-0.0206	0.0056	0.0002651	---	0.3875
		1	90427858	cg14841540		7SK		0.0159	0.0043	0.0002373	+++	0.1283
		1	90478723	cg14151440	ZNF326	ZNF326	Body	0.0173	0.0044	8.817e-05	++-	0.007304
		1	91079449	cg27511630		BARHL2		-0.0098	0.0029	0.0006424	--+	0.2756
		1	92338262	cg10324998	TGFBR3	TGFBR3	5'UTR	-0.0172	0.0048	0.0003898	---	0.702
		1	92952702	cg24517501	GFI1	GFI1	TSS1500;TSS1500	0.0406	0.0089	5.315e-06	+++	0.1998
		1	92952897	cg04777348	GFI1	GFI1	TSS1500;TSS1500	0.0212	0.006	0.0004505	++-	0.01407
		1	94198787	cg04406229		MIG7		-0.0091	0.0027	0.0008572	---	0.4079
		1	94235220	cg19277516		MIG7		-0.0147	0.0037	7.506e-05	---	0.1112
		1	94454989	cg16664584		ABCA4		0.0345	0.0095	0.0002842	++-	0.008986
		1	94561065	cg18185648	ABCA4	ABCA4	Body	0.0104	0.0029	0.0003004	+++	0.375
		1	95009677	cg27295434		F3		-0.0151	0.0034	9.984e-06	---	0.733
		1	95010070	cg15395971		F3		-0.0108	0.0032	0.0007845	---	0.8106
		1	95074231	cg19600528		BC030750		-0.0082	0.0022	0.0001326	---	0.09472
		1	95258162	cg06788267		BC030750		0.0273	0.0083	0.001024	+++	0.4302
		1	95287127	cg14981637	SLC44A3	SLC44A3	5'UTR;Body	-0.0099	0.0027	0.0002769	---	0.8555
		1	95289024	cg18396714	SLC44A3	SLC44A3	5'UTR;Body	-0.0083	0.0025	0.0008431	--+	0.006802
		1	95385188	cg12725834	CNN3	CNN3	Body	0.0083	0.0024	0.000508	+++	0.5073
		1	101009190	cg01779525		GPR88		-0.0066	0.0015	1.15e-05	---	0.9704
		1	101488098	cg04205769	DPH5	DPH5	Body;Body;Body	0.0237	0.0069	0.0006176	+++	0.003244
		1	108479452	cg06710195	VAV3	TRNA_Pseudo	Body	0.0241	0.0053	6.506e-06	+++	0.5775
		1	109102212	cg00157962	FAM102B	FAM102B	TSS1500	-0.0276	0.0076	0.000296	---	0.4676
		1	109134372	cg21805788	FAM102B	FAM102B	Body	0.0192	0.005	0.0001036	+++	0.6066
		1	109242775	cg20706196	PRPF38B	PRPF38B	3'UTR	0.0344	0.0079	1.486e-05	+++	0.8373
		1	109506805	cg10447615	CLCC1	AKNAD1	TSS1500;TSS1500	0.0248	0.006	4.165e-05	+++	0.03262
		1	109506963	cg13790426	CLCC1	AKNAD1	TSS1500;TSS1500	0.033	0.0074	7.397e-06	+++	0.2946
		1	109780771	cg12465490	SARS	SARS	3'UTR	0.0132	0.004	0.0009118	+++	0.864
		1	109802435	cg25213350	CELSR2	CELSR2	Body	0.0252	0.0073	0.0005319	+++	0.3123
		1	109823096	cg22694271	PSRC1	PSRC1	Body;Body;Body;Body	0.0293	0.0082	0.00033	+++	0.5066
		1	109850562	cg00154957	MYBPHL	MYBPHL	TSS1500	-0.0094	0.0029	0.001021	---	0.4953
		1	110113304	cg19244300	GNAI3	GNAI3	Body	0.0356	0.0092	9.905e-05	+++	0.08439
		1	110168021	cg25772143	AMPD2	AMPD2	TSS200;Body;Body	0.0099	0.003	0.001054	+++	0.4306
		1	110179127	cg04159878		AMPD2		0.0281	0.0072	8.818e-05	+++	0.06209
		1	110426090	cg26433561		CSF1		0.0201	0.006	0.0007776	+++	0.1089
		1	110526158	cg19595244	AHCYL1	AHCYL1	TSS1500	0.0317	0.0076	3.2e-05	+++	0.08111
		1	110616863	cg04489548		ALX3		-0.0162	0.0045	0.0003422	---	0.9467
		1	110644949	cg06903031		UBL4B		0.0392	0.0082	1.798e-06	+++	0.0566
		1	111022831	cg07376219	CYMP	CYMP	TSS1500	-0.0082	0.0024	0.0007428	---	0.9494
		1	111035897	cg19718359		CYMP		0.0199	0.0054	0.0002118	+++	0.6866
		1	111062127	cg12604192	KCNA10	KCNA10	TSS1500	-0.0136	0.0041	0.0008255	---	0.9427
		1	111770274	cg26366091	CHI3L2	CHI3L2	TSS200;TSS200	0.0296	0.0087	0.0007076	+++	0.04344
		1	111775891	cg26888181	CHI3L2	CHI3L2	Body;Body;Body	-0.0059	0.0016	0.0001689	---	0.6516
		1	111894921	cg16252973	C1orf88	C1orf88	3'UTR	-0.0108	0.0033	0.0009529	---	0.433
		1	112042858	cg05038243	ADORA3	ADORA3	Body;Body;Body	-0.0084	0.0021	7.269e-05	---	0.104
		1	112291876	cg19759478	C1orf183	LOC100506343	Body	-0.0288	0.0057	5.354e-07	---	0.3112
		1	113742602	cg02669225		LOC643441		-0.005	0.0012	3.81e-05	---	0.3336
		1	114414802	cg26035817	PTPN22	PTPN22	TSS1500;TSS1500	0.0348	0.0102	0.0006508	+++	0.3434
		1	114429815	cg12486521	BCL2L15	BCL2L15	Body	0.0188	0.0048	9.18e-05	++-	0.003731
		1	114429965	cg13801402	BCL2L15	BCL2L15	1stExon	0.0301	0.0075	5.403e-05	+++	0.08666
		1	114430031	cg24550026	BCL2L15	BCL2L15	1stExon;5'UTR	0.0263	0.0074	0.0003993	+++	0.006728
		1	114489550	cg08529825	HIPK1	HIPK1	Body;Body	-0.0274	0.0067	4.728e-05	---	0.692
		1	114580856	cg06080026		SYT6		-0.0115	0.0031	0.0002618	---	0.8331
		1	115599145	cg05962781	TSPAN2	TSPAN2	Body	0.0279	0.0061	4.849e-06	+++	0.07462
		1	116381082	cg18438853	NHLH2	NHLH2	5'UTR;5'UTR	0.0043	0.0012	0.0002125	+++	0.6399
		1	116521539	cg22353097	SLC22A15	SLC22A15	Body	0.0337	0.0085	7.377e-05	+++	0.121
		1	116925753	cg20309677	ATP1A1	ATP1A1	TSS1500;Body;Body	-0.0117	0.0033	0.0004038	--+	0.1362
		1	117036020	cg26614970		CD58		0.0107	0.0023	4.951e-06	+++	0.5052
		1	117038246	cg11225405		CD58		0.0312	0.0082	0.0001432	+++	0.02063
		1	117288376	cg03612201		CD2		-0.0078	0.0022	0.0003146	---	0.73
		1	117488134	cg08870281	PTGFRN	5S_rRNA	Body	-0.0269	0.0067	6.708e-05	---	0.4224
		1	118188756	cg25767870		FAM46C		0.0228	0.005	4.885e-06	+++	0.05595
		1	118793005	cg26360924		SPAG17		-0.0185	0.0051	0.0002835	---	0.7463
		1	120204880	cg01717524		ZNF697		-0.0328	0.0099	0.0009295	---	0.4442
		1	120229863	cg20995928		PHGDH		-0.0111	0.0034	0.0009404	---	0.5815
		1	120310021	cg24482350	HMGCS2	HMGCS2	Body;Body	-0.0145	0.0038	0.000144	---	0.8086
		1	120311542	cg13976683	HMGCS2	HMGCS2	1stExon;5'UTR;5'UTR;1stExon	-0.0124	0.0032	8.9e-05	---	0.3134
		1	120311649	cg10212621	HMGCS2	HMGCS2	TSS200;TSS200	-0.0137	0.0038	0.0003048	---	0.4482
		1	120311653	cg18199617	HMGCS2	HMGCS2	TSS200;TSS200	-0.0098	0.0027	0.0003362	---	0.6702
		1	120437090	cg07814932	ADAM30	ADAM30	1stExon	0.0322	0.0082	7.963e-05	++-	0.007532
		1	144995101	cg25317315	PDE4DIP	PDE4DIP	TSS200;Body;TSS200;TSS200	-0.0211	0.0062	0.000717	---	0.8502
		1	145512660	cg22713444	GNRHR2	RBM8A	Body	0.0393	0.0108	0.0002684	+++	0.05933
		1	147016901	cg10020892	BCL9	BCL9	5'UTR	0.0268	0.0055	1.032e-06	+++	0.04873
		1	147059047	cg23014759	BCL9	BCL9	5'UTR	-0.026	0.0072	0.0003383	---	0.1432
		1	147143012	cg01834614	ACP6	ACP6	TSS1500	0.0073	0.0018	2.783e-05	+++	0.8356
		1	147230209	cg06124285	GJA5	GJA5	3'UTR;3'UTR	-0.0108	0.0033	0.0009627	---	0.5959
		1	147246839	cg27546670	GJA5	GJA5	TSS1500	-0.0061	0.0016	0.0002288	---	0.4433
		1	147373572	cg10503840	GJA8	GJA8	TSS1500	-0.0119	0.0036	0.001043	--+	0.07818
		1	147380211	cg05161602	GJA8	GJA8	Body	-0.005	0.0015	0.0006842	---	0.1383
		1	147789973	cg10537450		TRNA_Pseudo		-0.0125	0.0032	9.385e-05	---	0.3763
		1	150048339	cg05228338	VPS45	VPS45	Body	0.0223	0.0068	0.001073	+++	0.004617
		1	150119278	cg17850088		VPS45		-0.0209	0.0057	0.0002365	---	0.6921
		1	150130379	cg05955036	PLEKHO1	PLEKHO1	Body	0.0116	0.0035	0.0007739	++-	0.09208
		1	150382400	cg17155610	RPRD2	RPRD2	Body	0.0148	0.0037	5.776e-05	+++	0.9243
		1	150825365	cg00944785	ARNT	ARNT	Body;Body;Body	0.029	0.0072	5.495e-05	+++	0.07135
		1	150849964	cg13357341	ARNT	ARNT	TSS1500;TSS1500;TSS1500	0.0161	0.0043	0.0001572	+++	0.2822
		1	150943828	cg14827807	LASS2	CERS2	5'UTR;5'UTR	0.0232	0.007	0.0009528	+++	0.005701
		1	150944634	cg02459569	LASS2	CERS2	5'UTR;5'UTR	0.021	0.0056	0.0001651	++-	0.008952
		1	151104186	cg04065086	SEMA6C	SEMA6C	3'UTR	0.0163	0.0046	0.0004512	+++	0.1163
		1	151129844	cg01903374	TNFAIP8L2	TNFAIP8L2	5'UTR	0.0049	0.0011	1.296e-05	+++	0.0272
		1	151346048	cg07916011	SELENBP1	SELENBP1	TSS1500	0.0053	0.0016	0.0009954	++-	0.1917
		1	151512592	cg12899421	TUFT1	TUFT1	TSS200;TSS200	0.0051	0.0014	0.0002749	+++	0.9032
		1	151520213	cg02493905	TUFT1	MIR554	Body;Body	-0.0178	0.0053	0.0007168	---	0.4508
		1	151738555	cg22010000	OAZ3	OAZ3	Body;TSS1500	-0.0059	0.0015	7.113e-05	---	0.4303
		1	151798824	cg09171692	RORC	RORC	TSS1500;Body	-0.0149	0.0045	0.0009257	---	0.963
		1	151805241	cg03005293	RORC	RORC	TSS1500	0.0384	0.008	1.646e-06	+++	0.03978
		1	152006464	cg01250454	S100A11	S100A11	Body	-0.0086	0.0023	0.0001988	---	0.2632
		1	153002762	cg18771659	SPRR1B	SPRR1B	TSS1500	-0.0082	0.0025	0.0009098	---	0.7942
		1	153014956	cg18087023	SPRR2D	SPRR2D	TSS1500	-0.0082	0.0022	0.0001613	+--	0.04473
		1	153174759	cg24091195	LELP1	LELP1	TSS1500	-0.0151	0.0038	6.117e-05	---	0.6243
		1	153321421	cg02956542	PGLYRP4	PGLYRP4	TSS1500	0.0303	0.0086	0.0004358	++-	0.02153
		1	153330776	cg20169988	S100A9	S100A9	Body	0.0306	0.0091	0.0007541	+++	0.08458
		1	153363020	cg20256009	S100A8	S100A8	5'UTR	0.0213	0.0063	0.0006917	+++	0.3523
		1	153363580	cg24898863	S100A8	S100A8	TSS200	0.0304	0.0083	0.0002604	+++	0.01112
		1	153364020	cg09174555	S100A8	S100A8	TSS1500	0.0258	0.0075	0.0006041	+++	0.3671
		1	153387707	cg17496887	S100A7A	S100A7A	TSS1500	0.0255	0.0074	0.0006059	+++	0.03812
		1	153519850	cg00018184	S100A3	S100A3	3'UTR	-0.02	0.0059	0.0007029	---	0.2837
		1	153536278	cg07353685	S100A2	S100A2	Body	0.0182	0.0045	4.487e-05	+++	0.3736
		1	153663083	cg07106989	NPR1	NPR1	Body	-0.0095	0.0026	0.0003199	---	0.8848
		1	153896590	cg08202226	GATAD2B	GATAD2B	TSS1500	0.0333	0.0078	2.252e-05	+++	0.2465
		1	153914557	cg11757221	DENND4B	DENND4B	Body	-0.0022	0.0006	0.0001612	---	0.787
		1	153919638	cg24678869	DENND4B	DENND4B	TSS1500	0.0198	0.0047	2.646e-05	+++	0.2236
		1	154127462	cg00006626	NUP210L	NUP210L	1stExon;1stExon	0.0066	0.0018	0.0002669	+++	0.2131
		1	154374951	cg26538164		IL6R		0.017	0.0039	1.416e-05	+++	0.1736
		1	154392070	cg00791854	IL6R	IL6R	Body;Body	0.0258	0.0079	0.001082	++-	0.01024
		1	154543118	cg10970392	CHRNB2	CHRNB2	Body	-0.0104	0.0027	0.0001052	---	0.2776
		1	154548273	cg00151906	CHRNB2	CHRNB2	Body	-0.0033	0.001	0.0004825	---	0.672
		1	154897518	cg04488111	PMVK	PMVK	3'UTR	0.0325	0.0078	3.066e-05	+++	0.05423
		1	154913744	cg01178854		PBXIP1		0.0103	0.0021	8.355e-07	++-	0.29
		1	154915180	cg06361606		PBXIP1		0.0037	0.0011	0.0009949	+++	0.7928
		1	154942509	cg09025625	SHC1	SHC1	Body;1stExon;Body;1stExon	0.0254	0.0058	1.357e-05	+++	0.04276
		1	154943932	cg19356022	SHC1	SHC1	5'UTR;5'UTR;TSS1500;TSS1500	0.0285	0.0086	0.0009625	++-	0.05553
		1	154968781	cg23998749		LENEP		0.0148	0.0039	0.0001568	+++	0.5569
		1	154971109	cg16986748		ZBTB7B		0.0133	0.0035	0.0001714	+++	0.6572
		1	154982621	cg24955196	ZBTB7B	Mir_324	5'UTR	0.0273	0.0076	0.0003584	+++	0.6858
		1	155211736	cg19257864	GBA	GBA	5'UTR;TSS1500;5'UTR;5'UTR;5'UTR	0.0063	0.0015	1.915e-05	+++	0.2091
		1	155223726	cg01417714	FAM189B	FAM189B	Body;Body	0.0171	0.0041	3.635e-05	+++	0.5365
		1	155243807	cg03212674	CLK2	CLK2	TSS1500	0.0139	0.0033	2.848e-05	+++	0.3277
		1	155246828	cg17736772	HCN3	HCN3	TSS1500	0.0138	0.0041	0.0007317	+++	0.418
		1	155264662	cg03314840	PKLR	PKLR	Body;Body	0.0199	0.0059	0.0008109	+++	0.1877
		1	155938911	cg24406391	ARHGEF2	ARHGEF2	Body;Body;Body	0.0135	0.0031	1.529e-05	+++	0.5121
		1	155944655	cg11216632	ARHGEF2	ARHGEF2	Body;Body;5'UTR	0.0182	0.0055	0.0009245	+++	0.07226
		1	156034485	cg01939512	RAB25	RAB25	Body	-0.0088	0.0027	0.001021	---	0.9698
		1	156095157	cg27182012	LMNA	LMNA	Body;Body;Body	-0.0155	0.0047	0.00105	---	0.8776
		1	156119457	cg00107970		SEMA4A		0.0407	0.0093	1.365e-05	+++	0.4046
		1	156218094	cg12303685	PAQR6	PAQR6	TSS1500;TSS1500	0.0103	0.0029	0.0003592	+++	0.53
		1	156254757	cg05954120	TMEM79	TMEM79	Body;5'UTR	0.0313	0.0084	0.0002137	+++	0.008206
		1	156452258	cg08943375	MEF2D	Y_RNA	Body	0.01	0.0028	0.0003202	++-	0.2428
		1	156460747	cg17036007	MEF2D	MEF2D	5'UTR	0.0173	0.0044	8.178e-05	+++	0.02831
		1	156549378	cg17478282	TTC24	TTC24	TSS200	-0.0147	0.0037	7.434e-05	--+	0.0314
		1	156616855	cg25773262	BCAN	BC005081	Body;Body	-0.0097	0.0026	0.0002164	--+	0.09257
		1	156630343	cg15934095		BCAN		0.0129	0.0037	0.0004849	+++	0.938
		1	156646293	cg06355129	NES	NES	1stExon	-0.0119	0.0032	0.0002256	--+	0.03347
		1	156714808	cg00867472	HDGF	HDGF	Body;Body;Body	0.014	0.0039	0.0002963	+++	0.6102
		1	156782996	cg27530136	SH2D2A	NTRK1	Body;Body;Body;Body;Body	0.0153	0.0047	0.001028	+++	0.342
		1	156889128	cg12126706	C1orf92	LRRC71	TSS1500	0.0309	0.009	0.0005699	+++	0.1404
		1	156889826	cg06069154	C1orf92	LRRC71	TSS1500	-0.0114	0.0033	0.0005453	---	0.6427
		1	156897062	cg25149551	C1orf92	LRRC71	Body	-0.0054	0.0015	0.0003412	---	0.1877
		1	157776690	cg08933467	FCRL1	FCRL1	Body;Body;Body	-0.0211	0.0063	0.0008714	---	0.644
		1	157802305	cg00995854	CD5L	CD5L	Body	0.0534	0.0095	2.077e-08	+++	0.5928
		1	157811790	cg11139878	CD5L	CD5L	TSS200	-0.0094	0.0026	0.0002698	---	0.8269
		1	158149228	cg13765621	CD1D	CD1D	TSS1500	0.0256	0.0069	0.0001987	+++	0.3912
		1	158301038	cg04574507	CD1B	CD1B	Body	-0.0102	0.003	0.0008229	--+	0.2804
		1	158325254	cg09664215	CD1E	CD1E	Body;Body;Body;Body;Body;Body	-0.0102	0.003	0.0008118	---	0.8478
		1	158809049	cg16663980	MNDA	MNDA	5'UTR	0.0197	0.0051	9.99e-05	++-	0.1453
		1	159047163	cg17515347	AIM2	AIM2	TSS1500	0.0301	0.0071	2.216e-05	+++	0.1787
		1	159161344	cg16109680	CADM3	CADM3	Body;Body	-0.0238	0.0069	0.0005328	---	0.8762
		1	159172620	cg20944283	CADM3	CADM3	3'UTR;3'UTR	0.0154	0.0044	0.0004434	+++	0.3858
		1	159261560	cg24642483	FCER1A	FCER1A	5'UTR	0.0213	0.0062	0.0006222	+++	0.4818
		1	159833366	cg08644839	VSIG8	VSIG8	TSS1500	-0.0109	0.003	0.0002701	--+	0.08816
		1	159914191	cg26104196	IGSF9	IGSF9	5'UTR;5'UTR	0.0191	0.0035	3.957e-08	++-	1.983e-06
		1	160178210	cg13109911	PEA15	AK093299	5'UTR	0.0244	0.0057	2.043e-05	+++	0.04448
		1	160546243	cg21454485	CD84	CD84	Body	0.0339	0.0065	2.081e-07	+++	0.7743
		1	160617327	cg03950000	SLAMF1	SLAMF1	TSS1500	0.0128	0.0037	0.0005105	+++	0.3707
		1	160651452	cg25215890	CD48	CD48	Body	-0.0202	0.0052	9.1e-05	---	0.5595
		1	160709239	cg11721194	SLAMF7	SLAMF7	Body	-0.019	0.0048	8.617e-05	---	0.2362
		1	160766535	cg01367992	LY9	LY9	Body;Body	-0.0204	0.0062	0.001054	---	0.08258
		1	160768549	cg05138397	LY9	LY9	Body;Body	-0.0159	0.0042	0.0001245	---	0.6202
		1	161060000	cg17833106	PVRL4	PVRL4	TSS1500	0.0292	0.0089	0.0009727	++-	0.00904
		1	161171383	cg05656486	NDUFS2	NDUFS2	5'UTR;TSS1500	0.034	0.0104	0.001022	++-	0.03519
		1	161171469	cg08850169	NDUFS2	NDUFS2	5'UTR;TSS1500	0.0333	0.0081	3.923e-05	+++	0.1531
		1	161171632	cg23274951	NDUFS2	NDUFS2	5'UTR;TSS1500	0.0054	0.0016	0.0008475	+++	0.981
		1	161184305	cg20609803	FCER1G	NDUFS2	TSS1500	0.0334	0.01	0.0008684	++-	0.004174
		1	161495979	cg18761894	HSPA6	HSPA6	1stExon	0.0112	0.0034	0.0008608	+++	0.7918
		1	161956573	cg09799585	OLFML2B	OLFML2B	Body	-0.008	0.0021	0.0001111	---	0.7496
		1	162359133	cg19900821		C1orf226		0.0191	0.0058	0.00101	+++	0.1008
		1	162532502	cg13178361	UAP1	UAP1	5'UTR	0.0431	0.0083	2.125e-07	+++	0.09368
		1	164581169	cg20812370	PBX1	AX748175	Body	-0.0079	0.0024	0.001063	--+	0.06349
		1	164659666	cg06221087	PBX1	AX748175	Body	-0.0066	0.0018	0.0002284	---	0.5154
		1	165329957	cg21413947		LMX1A		-0.012	0.0033	0.0003174	---	0.5906
		1	165414514	cg13901501	RXRG	RXRG	TSS200;TSS200	0.0028	0.0008	0.0006401	+++	0.9594
		1	165826270	cg09277749	UCK2	TMCO1	Body	0.0325	0.0068	1.786e-06	+++	0.9105
		1	165859714	cg10972897	UCK2	MIR3658	Body	0.0329	0.008	3.947e-05	+++	0.3537
		1	165880082	cg23172911		UCK2		0.0075	0.0022	0.0007348	+++	0.1345
		1	165907859	cg20141108		UCK2		0.0243	0.0051	1.797e-06	+++	0.1468
		1	167471264	cg13210595	CD247	CD247	Body;Body	-0.0255	0.0056	4.705e-06	---	0.1226
		1	167638918	cg25739016	RCSD1	RCSD1	Body	0.0167	0.0045	0.0001762	++-	0.008687
		1	167773027	cg24449091		ADCY10		0.018	0.005	0.0003395	+++	0.01683
		1	167874258	cg19307406	ADCY10	ADCY10	5'UTR;Body	0.0102	0.0025	3.359e-05	+++	0.3293
		1	168397916	cg12708109		LOC100505918		-0.0252	0.006	2.705e-05	---	0.1326
		1	169589557	cg00401233	SELP	SELP	Body	-0.0131	0.0036	0.000305	---	0.2092
		1	169866315	cg07815208		SCYL3		0.0121	0.0027	5.941e-06	+++	0.6556
		1	171453943	cg10143731	BAT2L2	PRRC2C	TSS1500	0.0114	0.0031	0.0002329	+++	0.8755
		1	171639856	cg20310385		MYOC		0.0158	0.0035	4.787e-06	+++	0.4499
		1	171714300	cg14028598		VAMP4		0.0363	0.0096	0.0001641	+++	0.1092
		1	171810778	cg06211893	DNM3	DNM3	5'UTR;1stExon;5'UTR;1stExon	0.0022	0.0005	1.875e-06	+++	0.8181
		1	172352681	cg26020878	DNM3	DNM3	Body;Body	0.0208	0.0057	0.0002961	+++	0.6365
		1	172378938	cg20420249	DNM3	DNM3	3'UTR;3'UTR	0.0121	0.0036	0.0006689	++-	0.1178
		1	172410217	cg00501765	C1orf105	PIGC	Body	0.0337	0.0081	3.462e-05	+++	0.03147
		1	172607441	cg13305476		FASLG		-0.0141	0.0038	0.000226	---	0.1058
		1	172628020	cg10161121	FASLG	FASLG	TSS200	-0.0311	0.0083	0.0001713	---	0.1118
		1	173571345	cg15975283	SLC9A11	SLC9A11	5'UTR	-0.0095	0.0028	0.0005808	---	0.7488
		1	175036687	cg05643339	TNN	TNN	TSS1500	-0.0167	0.0051	0.0009713	--+	0.06402
		1	175292351	cg16517753	TNR	TNR	3'UTR	0.0121	0.0031	0.0001124	++-	0.001551
		1	175372551	cg13444005	TNR	TNR	Body	-0.0013	0.0004	0.000674	---	0.6865
		1	177151620	cg19161000	FAM5B	FAM5B	5'UTR	-0.012	0.0032	0.0001672	---	0.8816
		1	177904004	cg04408858	SEC16B	SEC16B	Body	0.0088	0.0024	0.0002666	+++	0.2074
		1	178025100	cg10620680		SEC16B		0.0297	0.0089	0.000851	+++	0.5555
		1	178307554	cg10776057	RASAL2	RASAL2	Body	0.0237	0.0067	0.0004196	+++	0.4974
		1	178545287	cg24593832		5S_rRNA		-0.0145	0.0041	0.000455	---	0.3746
		1	178994243	cg01426743	FAM20B	FAM20B	TSS1500	-0.0048	0.0012	9.154e-05	---	0.4869
		1	179050673	cg27517652	TOR3A	TOR3A	TSS1500	0.0042	0.0012	0.0004979	+++	0.6038
		1	179334176	cg03440799	C1orf125	AXDND1	TSS1500;TSS1500	0.0325	0.0091	0.0003498	++-	0.003054
		1	179713788	cg14748380	FAM163A	FAM163A	5'UTR	-0.0389	0.0111	0.0004559	---	0.9774
		1	179921042	cg24448340		CEP350		0.0375	0.0112	0.0008	+++	0.1474
		1	180100912	cg16346032		CEP350		0.0338	0.0088	0.0001212	+++	0.01058
		1	180224709	cg13066495	LHX4	LOC100527964	Body	-0.0067	0.002	0.00104	---	0.4415
		1	180537653	cg13367537		BC036830		-0.0053	0.0016	0.0008917	---	0.7558
		1	180881086	cg01022200	KIAA1614	KIAA1614	TSS1500	0.0217	0.0051	2.259e-05	++-	0.01684
		1	180881088	cg23217419	KIAA1614	KIAA1614	TSS1500	0.0093	0.0028	0.0009768	+++	0.3548
		1	181012492	cg01441127	MR1	MR1	Body	0.0268	0.0078	0.0006178	+++	0.1119
		1	181056912	cg02661372	IER5	IER5	TSS1500	0.0231	0.0062	0.0002042	+++	0.4306
		1	181057279	cg22801949	IER5	IER5	TSS1500	0.0189	0.0043	1.149e-05	+++	0.7484
		1	181128764	cg05937055		BC039493		0.0202	0.0049	4.025e-05	+++	0.7639
		1	181149323	cg07202320		BC039493		-0.0083	0.0019	8.301e-06	---	0.233
		1	182028259	cg19769613	ZNF648	ZNF648	5'UTR	-0.0103	0.0031	0.0007616	---	0.6018
		1	182543401	cg11229271	RNASEL	RNASEL	3'UTR	-0.0058	0.0017	0.0005431	---	0.3723
		1	182602986	cg00091302		RGS8		0.0277	0.0065	1.998e-05	+++	0.507
		1	183009347	cg12689670	LAMC1	LAMC1	Body	0.0195	0.0055	0.0004254	+++	0.1437
		1	183221358	cg23993890	NMNAT2	NMNAT2	3'UTR;3'UTR	-0.0119	0.0033	0.0003239	---	0.8679
		1	183287819	cg16263152	NMNAT2	NMNAT2	Body	0.0188	0.005	0.0001603	+++	0.7859
		1	183516266	cg13492133	SMG7	SMG7	Body;Body;Body	-0.0267	0.0063	2.364e-05	---	0.5656
		1	184006972	cg02314308	GLT25D2	GLT25D2	TSS200	0.0054	0.0016	0.0006852	++-	0.007171
		1	184007101	cg01068808	GLT25D2	GLT25D2	TSS1500	0.0326	0.0088	0.0002144	+++	0.2588
		1	184195068	cg16716196		TSEN15		-0.0064	0.0017	0.0001114	---	0.364
		1	184435459	cg00172631	C1orf21	C1orf21	5'UTR	-0.006	0.0015	8.501e-05	---	0.3543
		1	184598594	cg13222915		C1orf21		0.0233	0.0063	0.0002241	+++	0.07645
		1	184943911	cg24325991	FAM129A	FAM129A	TSS1500	0.0126	0.0034	0.000237	+++	0.9705
		1	184944785	cg12141056	FAM129A	FAM129A	TSS1500	-0.0266	0.0075	0.000404	---	0.006271
		1	185013789	cg17927730	RNF2	RNF2	TSS1500	-0.0092	0.0025	0.0003128	---	0.9927
		1	185014181	cg11320084	RNF2	RNF2	TSS1500	0.0174	0.004	1.231e-05	+++	0.8779
		1	185014264	cg26542888	RNF2	RNF2	TSS1500	0.0037	0.0011	0.0008181	++-	0.1158
		1	185780629	cg25467710	HMCN1	HMCN1	Body	0.0218	0.0062	0.0004858	++-	0.2176
		1	186982870	cg06761824		PLA2G4A		0.0226	0.0065	0.0005657	+++	0.04523
		1	193075191	cg15361231	GLRX2	GLRX2	1stExon;TSS1500;5'UTR	0.0305	0.0082	0.0002052	+++	0.02323
		1	193082085	cg22517020		GLRX2		-0.0068	0.0019	0.000379	---	0.4218
		1	193710042	cg25619551		CDC73		-0.0105	0.0028	0.0002008	---	0.2878
		1	197743842	cg15713362	DENND1B	DENND1B	Body;Body	0.0024	0.0007	0.0006711	+++	0.6808
		1	197745025	cg24461171	DENND1B	DENND1B	TSS1500;TSS1500	0.034	0.0079	1.856e-05	+++	0.2018
		1	198174503	cg19312427	NEK7	NEK7	5'UTR	0.0299	0.0084	0.0003968	+++	0.561
		1	198357038	cg19807836		NEK7		-0.0088	0.0024	0.000217	---	0.8137
		1	198489263	cg26613367		ATP6V1G3		-0.0086	0.0026	0.001004	--+	0.2384
		1	198590738	cg10768932		PTPRC		0.0417	0.012	0.0005099	+++	0.5537
		1	198648849	cg09247619	PTPRC	PTPRC	Body;Body;Body;Body	0.0327	0.0075	1.26e-05	+++	0.04107
		1	200003267	cg25306277	NR5A2	NR5A2	Body;Body	-0.0198	0.006	0.0009352	--+	0.04786
		1	200006247	cg13229857	NR5A2	NR5A2	Body;Body	-0.0194	0.0046	2.805e-05	--+	0.008301
		1	200269009	cg03222990		C1orf98		-0.0089	0.0026	0.0006124	---	0.9079
		1	200422671	cg19899385		EU250746		-0.0171	0.0047	0.0002342	---	0.8856
		1	200859871	cg16564156	C1orf106	C1orf106	TSS1500	0.0153	0.0044	0.0004557	++-	0.01593
		1	200880710	cg24966762	C1orf106	C1orf106	Body;Body	-0.005	0.0014	0.0004629	---	0.8151
		1	200886417	cg13930047		C1orf106		0.0153	0.0045	0.0007431	++-	0.09373
		1	200941706	cg23934072	KIF21B	KIF21B	3'UTR	0.0105	0.0022	1.753e-06	+++	0.2866
		1	200983313	cg07561747	KIF21B	KIF21B	Body	0.0258	0.0072	0.0003247	+++	0.009797
		1	200990482	cg27386431	KIF21B	KIF21B	Body	-0.0207	0.0061	0.0006524	---	0.2877
		1	201083145	cg22815214	CACNA1S	CACNA1S	TSS1500	0.0225	0.0057	6.814e-05	+++	0.9198
		1	201476557	cg16357582	CSRP1	CSRP1	TSS200;TSS200	0.012	0.0033	0.0003382	+++	0.2432
		1	201511610	cg22534374		RPS10P7		0.0213	0.0061	0.0004724	++-	0.00523
		1	201617042	cg25167447	NAV1	NAV1	TSS1500	-0.0248	0.0073	0.0006934	---	0.07246
		1	201618284	cg19827875	NAV1	NAV1	1stExon	-0.0303	0.0092	0.0009567	---	0.003898
		1	201618901	cg00313914	NAV1	NAV1	Body	-0.0245	0.0056	1.384e-05	---	0.06896
		1	201797198	cg03471150	IPO9	IPO9	TSS1500	0.0271	0.0073	0.0002013	+++	0.02853
		1	201852272	cg26915799	IPO9	IPO9	3'UTR	0.0262	0.0062	2.058e-05	+++	0.1109
		1	201960135	cg10991081	RNPEP	RNPEP	Body	-0.0071	0.0022	0.0009376	---	0.5706
		1	202110290	cg06876872	ARL8A	ARL8A	Body	-0.0061	0.0017	0.0002353	---	0.7859
		1	202680562	cg05715649	SYT2	SYT2	TSS1500	0.0172	0.0046	0.0001879	++-	0.1629
		1	203047830	cg22126171	PPFIA4	PPFIA4	3'UTR	-0.011	0.0029	0.000171	---	0.6358
		1	203155938	cg14085262	CHI3L1	CHI3L1	TSS200	0.0245	0.0067	0.0002806	+++	0.05405
		1	203242601	cg17220161		CHIT1		-0.0226	0.0061	0.0002153	---	0.1576
		1	203330393	cg27532845		FMOD		-0.0189	0.0044	1.532e-05	---	0.4434
		1	203455997	cg19812400	PRELP	PRELP	Body;Body	-0.0025	0.0007	0.0005589	---	0.3481
		1	203456691	cg26841068	PRELP	PRELP	3'UTR;3'UTR	-0.0123	0.0028	1.497e-05	---	0.3797
		1	203712327	cg01948978	ATP2B4	ATP2B4	3'UTR;3'UTR	0.0289	0.0075	0.0001192	+++	0.03234
		1	204074976	cg00819142	SOX13	SOX13	5'UTR	0.0213	0.0048	9.825e-06	+++	0.3126
		1	204135585	cg21537214	REN	REN	TSS200	0.018	0.0044	4.382e-05	+++	0.7837
		1	204338373	cg20002843	LOC127841	LOC127841	Body	0.0169	0.0047	0.0003313	+++	0.3472
		1	204338515	cg20271330	LOC127841	LOC127841	Body	0.014	0.0039	0.0003707	+++	0.6778
		1	204650331	cg17086939	LRRN2	LRRN2	5'UTR;5'UTR	0.0084	0.0025	0.0005742	+++	0.2242
		1	204911863	cg08915824	NFASC	NFASC	5'UTR;5'UTR;5'UTR;5'UTR;TSS1500;5'UTR	0.0199	0.0057	0.0004818	+++	0.3686
		1	204912206	cg14987607	NFASC	NFASC	5'UTR;5'UTR;5'UTR;5'UTR;TSS1500;5'UTR	-0.0078	0.0018	1.012e-05	---	0.02034
		1	204954591	cg15978880	NFASC	NFASC	Body;Body;Body;Body	0.0041	0.001	2.451e-05	+++	0.6578
		1	204955125	cg26601496	NFASC	NFASC	Body;Body;Body;Body	0.0178	0.0039	6.484e-06	+++	0.5899
		1	204956391	cg20290360	NFASC	NFASC	Body;Body;Body;Body	0.0071	0.0019	0.0002437	++-	0.1338
		1	204956398	cg20000132	NFASC	NFASC	Body;Body;Body;Body	0.0134	0.0029	4.567e-06	++-	0.003649
		1	204996103	cg23627436		NFASC		-0.0126	0.0029	1.05e-05	---	0.9277
		1	205053460	cg11560403	TMEM81	TMEM81	1stExon;5'UTR	-0.0077	0.0019	3.981e-05	---	0.3042
		1	205196012	cg11752894	TMCC2	TMCC2	TSS1500	-0.0135	0.0039	0.0005356	---	0.4882
		1	205227613	cg16530596	TMCC2	TMCC2	Body	0.007	0.0019	0.000286	+++	0.1149
		1	205270559	cg03466326		NUAK2		-0.017	0.0051	0.0009335	---	0.2738
		1	205539221	cg15012468	MFSD4	MFSD4	Body	-0.0246	0.0066	0.0001761	---	0.6675
		1	205688760	cg15520845	NUCKS1	NUCKS1	Body	0.026	0.0078	0.000866	++-	0.005785
		1	206317854	cg02290880	CTSE	CTSE	Body;Body	0.0195	0.0059	0.000973	+++	0.5145
		1	206685423	cg08128734	RASSF5	RASSF5	Body;Body	-0.0118	0.0035	0.000636	--+	0.03002
		1	206733139	cg19638572	RASSF5	RASSF5	Body;Body;Body	-0.0233	0.0064	0.0002833	---	0.1296
		1	206807380	cg19778776	DYRK3	DYRK3	TSS1500;TSS1500	0.0208	0.0061	0.0006353	+++	0.04447
		1	206848389	cg10336193		DYRK3		0.0305	0.006	3.24e-07	+++	0.04522
		1	206897270	cg06650246	MAPKAPK2	MAPKAPK2	Body;Body	0.028	0.0081	0.0005413	++-	0.01988
		1	206946166	cg17744604	IL10	IL10	TSS1500	0.0268	0.0078	0.0005749	+++	0.05505
		1	206946187	cg14180511	IL10	IL10	TSS1500	0.0362	0.0086	2.768e-05	+++	0.05033
		1	206971195	cg12380764	IL19	IL19	TSS1500	0.0364	0.0087	3.174e-05	+++	0.3503
		1	206972130	cg11582579	IL19	IL19	TSS200	-0.0189	0.0044	1.596e-05	---	0.423
		1	207075400	cg09933279	IL24	FAIM3	Body;Body	-0.0059	0.0017	0.0004555	---	0.4911
		1	207095668	cg17460386	FAIM3	FAIM3	5'UTR;TSS1500;TSS1500	-0.0185	0.0056	0.0009128	---	0.5772
		1	207198234	cg14967804	C1orf116	C1orf116	5'UTR;Body	-0.0246	0.0066	0.00021	---	0.5694
		1	207201020	cg20738274	C1orf116	C1orf116	5'UTR;5'UTR	0.0131	0.0033	8.353e-05	+++	0.7309
		1	207233419	cg01710147	PFKFB2	PFKFB2	Body;Body	0.0328	0.009	0.0002629	+++	0.112
		1	207494336	cg00797651	CD55	CD55	TSS1500;TSS1500	0.0077	0.0021	0.0002223	+++	0.5413
		1	207510679	cg23633330	CD55	CD55	Body;Body	0.0203	0.0058	0.0004898	+++	0.2884
		1	207967739	cg25727477	CD46	CD46	3'UTR;3'UTR;3'UTR;3'UTR;3'UTR;3'UTR;3'UTR;3'UTR;3'UTR;3'UTR;3'UTR;3'UTR;3'UTR;3'UTR	0.0121	0.0035	0.0004929	++-	0.63
		1	207975182	cg06852461		MIR29C		0.0193	0.0043	8.036e-06	+++	0.1763
		1	207975264	cg22159815	MIR29C	MIR29C	Body	0.0249	0.0069	0.0003055	+++	0.7432
		1	207991937	cg10533159	LOC148696	LOC148696	Body	-0.0029	0.0008	0.0002642	---	0.9658
		1	208058986	cg00785482		CD34		0.0182	0.0045	4.627e-05	++-	0.09059
		1	208085043	cg26266618	CD34	CD34	TSS1500;TSS1500	0.0147	0.0039	0.0001783	+++	0.1719
		1	208085455	cg02852407	CD34	CD34	TSS1500;TSS1500	0.0274	0.006	4.364e-06	+++	0.5128
		1	208274624	cg14201291	PLXNA2	PLXNA2	Body	-0.0274	0.008	0.0005946	---	0.8866
		1	209799353	cg26294229	LAMB3	MIR4260	Body;Body;Body	-0.0092	0.0026	0.0003203	---	0.6419
		1	209847618	cg23646375	G0S2	G0S2	TSS1500	0.0275	0.0058	1.789e-06	+++	0.1474
		1	209847729	cg07434244	G0S2	G0S2	TSS1500	0.0222	0.0051	1.254e-05	+++	0.01663
		1	209878178	cg20941184	HSD11B1	HSD11B1	5'UTR;TSS200	0.0181	0.005	0.0003397	+++	0.5826
		1	209921577	cg12074024		TRAF3IP3		0.0071	0.002	0.0004081	+++	0.4256
		1	210000559	cg03753785	C1orf107	DIEXF	TSS1500	-0.0135	0.0037	0.0003044	---	0.2924
		1	210466472	cg09074223		HHAT		-0.0091	0.0025	0.000234	---	0.9249
		1	210517139	cg13305793	HHAT	HHAT	5'UTR;5'UTR;5'UTR;5'UTR;5'UTR;Body	0.018	0.0049	0.0002348	++-	0.0206
		1	210567887	cg03047059	HHAT	HHAT	Body;Body;Body;Body;Body;Body	-0.0201	0.0057	0.0003937	---	0.07888
		1	211526705	cg13066703	TRAF5	TRAF5	Body;Body;Body	0.0303	0.0064	2.534e-06	+++	0.01965
		1	211547951	cg10721755	TRAF5	TRAF5	3'UTR;3'UTR;3'UTR	0.0333	0.0093	0.0003274	+++	0.0343
		1	212434331	cg24296187		PPP2R5A		-0.0057	0.0015	0.0001489	---	0.5699
		1	212662017	cg06093152		NENF		0.0252	0.0048	1.516e-07	+++	0.6008
		1	212684363	cg17296707		ATF3		-0.017	0.005	0.00073	--+	0.00254
		1	212830395	cg01966974		BATF3		0.0247	0.0066	0.0001789	+++	0.5483
		1	212963092	cg06408559	NSL1	NSL1	Body;Body	0.0255	0.0059	1.572e-05	+++	0.2135
		1	213823255	cg13455634		PROX1-AS1		-0.0072	0.002	0.0003519	--+	0.08457
		1	214170993	cg01902845	PROX1	PROX1	Body	0.0298	0.0062	1.292e-06	+++	0.4659
		1	214693167	cg00767403	PTPN14	PTPN14	5'UTR	0.0241	0.0069	0.0004392	+++	0.7851
		1	215256745	cg04976337	KCNK2	KCNK2	Body;Body;1stExon	0.0022	0.0006	0.0007261	+++	0.6882
		1	218524558	cg07810039	TGFB2	TGFB2	Body;Body	0.0266	0.007	0.0001505	+++	0.2534
		1	220864279	cg01471713	C1orf115	C1orf115	Body	-0.0153	0.0043	0.0004014	---	0.9774
		1	221055790	cg09255910	HLX	HLX	Body	0.0237	0.0068	0.000462	+++	0.03736
		1	221060851	cg21395577		HLX		-0.0063	0.0015	4.607e-05	---	0.1542
		1	221911278	cg23932332	DUSP10	DUSP10	TSS1500;Body;5'UTR	-0.0064	0.0015	2.943e-05	---	0.6298
		1	222721340	cg05600044	HHIPL2	HHIPL2	1stExon	0.0116	0.0032	0.0002473	++-	0.01824
		1	222722670	cg00613344	HHIPL2	HHIPL2	TSS1500	-0.007	0.0019	0.0001694	---	0.7719
		1	222790218	cg08133669	MIA3	MIA3	TSS1500	-0.0066	0.0018	0.0001766	---	0.4003
		1	223257618	cg18189298		TLR5		-0.0057	0.0017	0.000643	---	0.5708
		1	223408268	cg11147878	SUSD4	SUSD4	Body;3'UTR	-0.0185	0.0053	0.0004486	---	0.3811
		1	223899845	cg00339319	CAPN2	CAPN2	TSS1500;Body	0.0126	0.0033	0.0001695	++-	0.2779
		1	223940656	cg12129117	CAPN2	CAPN2	Body;Body	0.027	0.007	0.0001095	+++	0.2834
		1	224014120	cg03388409	TP53BP2	TP53BP2	Body;5'UTR	0.037	0.0103	0.0003552	+++	0.3029
		1	224023297	cg03992323	TP53BP2	TP53BP2	Body;5'UTR	0.0328	0.0098	0.0007977	+++	0.006722
		1	224370155	cg23213217	DEGS1	DEGS1	TSS1500;TSS1500	0.0357	0.0101	0.000418	+++	0.8881
		1	224802749	cg12037129	CNIH3	CNIH3	TSS1500	-0.0089	0.0022	6.127e-05	---	0.1192
		1	224839964	cg07800959	CNIH3	CNIH3	Body	-0.0104	0.0031	0.0007071	---	0.981
		1	225612608	cg22945457	LBR	LBR	5'UTR;5'UTR	0.0211	0.0042	4.24e-07	+++	0.2377
		1	225617030	cg14607642	LBR	LBR	TSS1500;TSS1500	0.0149	0.0044	0.0008106	+++	0.3108
		1	225933716	cg25552018		AK124056		-0.0105	0.0029	0.0002752	---	0.7344
		1	225942842	cg14520947		AK124056		0.0415	0.0104	6.359e-05	+++	0.03033
		1	226012913	cg24928687	EPHX1	EPHX1	TSS200;5'UTR	-0.0253	0.0077	0.00106	---	0.8077
		1	226013010	cg03459809	EPHX1	EPHX1	1stExon;5'UTR;5'UTR	-0.0265	0.008	0.0008867	---	0.9143
		1	226036279	cg26341831	TMEM63A	EPHX1	Body	-0.0344	0.0088	8.626e-05	---	0.08622
		1	226069078	cg16512458	TMEM63A	TMEM63A	5'UTR	0.0102	0.0028	0.0002102	++-	0.2053
		1	226107899	cg20334115	PYCR2	PYCR2	3'UTR	0.0516	0.0095	4.73e-08	+++	0.03134
		1	226110727	cg00130693	PYCR2	PYCR2	Body	0.0246	0.0067	0.0002492	+++	0.3075
		1	226297335	cg11239823		BC032899		0.0125	0.0036	0.0005402	+++	0.2234
		1	226315857	cg14162417		ACBD3		0.0205	0.0054	0.0001654	+++	0.3299
		1	226739902	cg11211263	C1orf95	C1orf95	Body	-0.0135	0.0031	1.878e-05	--+	0.07168
		1	227015418	cg08654091		PSEN2		-0.0222	0.0059	0.0001617	---	0.211
		1	227125826	cg06298740		ADCK3		0.0405	0.0095	2.016e-05	+++	0.02174
		1	227172604	cg00038877	CABC1	ADCK3	Body	0.0052	0.0012	1.388e-05	+++	0.000525
		1	228073635	cg01097408		WNT9A		0.0251	0.0057	1.126e-05	+++	0.6244
		1	228288868	cg02901884	C1orf35	C1orf35	Body	0.0084	0.0018	3.385e-06	+++	0.5792
		1	228295382	cg02062404	MRPL55	MRPL55	Body;Body;Body;Body;Body;Body;Body;Body	0.0067	0.0015	1.355e-05	+++	0.7045
		1	228297864	cg22163199	MRPL55	MRPL55	TSS1500;TSS1500;TSS1500;TSS1500;TSS1500;TSS1500;TSS1500;TSS1500	0.0295	0.0058	3.725e-07	+++	0.1656
		1	228352940	cg24854606	C1orf69	IBA57	TSS1500	0.0182	0.0041	7.461e-06	+++	0.9532
		1	228363521	cg16145825	C1orf69	IBA57	3'UTR	0.0087	0.0019	3.844e-06	+++	0.7066
		1	228633904	cg25874119		HIST3H2A		0.0039	0.0011	0.0006487	+++	0.4054
		1	229002047	cg24406771		AX748369		-0.0159	0.0043	0.0002355	---	0.2954
		1	229123641	cg08858998		AX748369		0.0234	0.0066	0.0004349	+++	0.08781
		1	229340974	cg03985415		RAB4A		-0.0163	0.0044	0.0001931	---	0.7521
		1	229644277	cg16918263	NUP133	NUP133	TSS200	0.002	0.0006	0.0006828	+++	0.5664
		1	229644411	cg26804128	NUP133	NUP133	TSS1500	0.0055	0.0016	0.0007413	+++	0.4553
		1	229830303	cg17425590		URB2		0.0215	0.0051	2.222e-05	++-	0.02622
		1	230220668	cg11424376	GALNT2	GALNT2	Body	-0.0154	0.0043	0.0003457	---	0.5908
		1	230241764	cg13359998	GALNT2	GALNT2	Body	0.0351	0.0102	0.0005778	++-	0.00367
		1	230961405	cg10232893		C1orf198		0.0239	0.0068	0.0004591	+++	0.3225
		1	231275535	cg13905899		TRIM67		-0.0179	0.005	0.0003299	---	0.2879
		1	231660602	cg23921367		TSNAX		0.0163	0.0045	0.0002665	+++	0.8251
		1	233004866	cg01723892		KIAA1383		0.0493	0.0102	1.403e-06	+++	0.06353
		1	233430241	cg04604962	PCNXL2	PCNXL2	Body	-0.008	0.0024	0.0009045	---	0.7262
		1	233763901	cg15203632	KCNK1	MIR4427	Body	-0.0127	0.0032	7.346e-05	---	0.2663
		1	234045196	cg06369407	SLC35F3	SLC35F3	Body	-0.016	0.0048	0.0009014	---	0.284
		1	234635574	cg06511330		TARBP1		0.0085	0.0025	0.0007035	+++	0.3261
		1	234669825	cg07109453		LOC100506795		0.0268	0.0061	1.084e-05	+++	0.1338
		1	234735498	cg16678524		IRF2BP2		0.0031	0.0008	5.43e-05	+++	0.2451
		1	234843592	cg04605532		LOC100506810		0.039	0.0095	3.817e-05	+++	0.3021
		1	234871410	cg15028232		LOC100506810		0.0096	0.0026	0.0001661	+++	0.7025
		1	234880737	cg15157403		LOC100506810		0.016	0.004	5.365e-05	+++	0.2215
		1	234891473	cg07833951		LOC100506810		0.0295	0.0067	1.155e-05	+++	0.6765
		1	234894712	cg22222999		LOC100506810		0.0374	0.0095	8.483e-05	+++	0.4257
		1	235091106	cg20155035		BC016972		0.0242	0.0064	0.0001521	+++	0.02731
		1	235114342	cg07367601		BC016972		0.0267	0.0072	0.0002047	+++	0.1239
		1	235159410	cg08132573		BC016972		0.0159	0.0042	0.0001422	+++	0.9087
		1	236081097	cg00040837		LYST		0.0215	0.0065	0.0009592	+++	0.148
		1	236209798	cg26837399	NID1	AX747246	Body	0.0435	0.01	1.423e-05	+++	0.183
		1	236237743	cg22879289		AX747246		0.0092	0.0028	0.000983	+++	0.4127
		1	236246704	cg23022778		AX747246		-0.0141	0.0041	0.0005577	---	0.6001
		1	236254344	cg17451941		AX747246		0.0364	0.0095	0.000115	+++	0.0933
		1	236563070	cg15086439	EDARADD	EDARADD	Body;Body	0.0511	0.0101	4.49e-07	+++	0.7076
		1	236845763	cg02450666		ACTN2		0.0181	0.0051	0.0003855	+++	0.2742
		1	237168688	cg00382740		BC133032		-0.0099	0.0029	0.0006321	--?	0.4059
		1	240071263	cg09662616	CHRM3	CHRM3	Body	-0.0048	0.0014	0.0004187	---	0.7298
		1	241815413	cg23902264	WDR64	WDR64	TSS200	0.0219	0.0059	0.0002192	++-	0.1942
		1	244313761	cg19313673		ZNF238		-0.0056	0.0017	0.0008013	---	0.7107
		1	244443687	cg00967073		C1orf100		0.035	0.0082	1.899e-05	+++	0.2578
		1	244613363	cg01012879	ADSS	ADSS	Body	0.0254	0.0073	0.0004917	+++	0.1979
		1	244890214	cg02485348		PPPDE1		-0.0107	0.0032	0.0007468	---	0.8923
		1	247581417	cg21991396	NLRP3	NLRP3	5'UTR;5'UTR;1stExon;5'UTR;5'UTR;1stExon;5'UTR;1stExon	0.0449	0.0107	2.529e-05	+++	0.1641
		1	247587253	cg06710101	NLRP3	NLRP3	Body;Body;Body;Body;Body	-0.0068	0.0021	0.0008639	---	0.3739
		1	248753499	cg08118287		OR2T10		0.0306	0.0076	5.683e-05	+-+	0.02299
		1	248903100	cg23230830	LOC646627	LOC646627	1stExon	0.0493	0.0102	1.443e-06	+++	0.3556
		1	248903300	cg04024799	LOC646627	LOC646627	TSS200	0.021	0.0064	0.0009788	+++	0.06099
		1	248903467	cg01878406	LOC646627	LOC646627	TSS1500	0.0189	0.0058	0.001077	+++	0.07272
		1	249116587	cg11681597	SH3BP5L	SH3BP5L	Body	0.0292	0.007	2.835e-05	+++	0.09044
		1	249151633	cg00611192	ZNF692	ZNF692	Body;Body	-0.0175	0.0051	0.0005544	---	0.4114
		2	365531	cg14123882		FAM150B		0.0134	0.0038	0.0004327	+++	0.606
		2	365559	cg13467628		FAM150B		0.0219	0.0065	0.0007665	+++	0.9953
		2	466735	cg19284767		FAM150B		-0.0053	0.0014	0.0001688	---	0.3939
		2	620106	cg13416517		TMEM18		-0.0065	0.0019	0.0007762	---	0.5296
		2	1311855	cg12809766	SNTG2	SNTG2	Body	-0.0051	0.0015	0.0007828	---	0.7864
		2	1746253	cg15914335	PXDN	PXDN	Body	-0.0125	0.0034	0.0002926	---	0.3952
		2	2012074	cg12434257	MYT1L	MYT1L	5'UTR	-0.0116	0.0034	0.0006393	---	0.07972
		2	2111648	cg17519749	MYT1L	MYT1L	5'UTR	-0.014	0.0041	0.0005967	---	0.9457
		2	2653590	cg13547518		AK095310		-0.0043	0.0013	0.0009869	---	0.6895
		2	2711168	cg13180844		AK095310		-0.0353	0.0058	1.371e-09	---	0.6871
		2	3129858	cg21251791		AK095310		-0.0066	0.0018	0.0002976	---	0.6567
		2	3200801	cg23666856	TSSC1	TSSC1	Body	-0.0051	0.0014	0.000251	---	0.7882
		2	3207190	cg08976316	TSSC1	TSSC1	Body	-0.0048	0.0014	0.0007317	---	0.5002
		2	3464111	cg27639897	TTC15	TRAPPC12	Body	-0.0067	0.0018	0.0001882	---	0.5647
		2	5625221	cg14551991		SOX11		-0.0107	0.0027	7.062e-05	---	0.5031
		2	6115711	cg19452338	LOC150622	LOC150622	Body	-0.0081	0.0018	1.309e-05	---	0.7407
		2	6910518	cg25425537		LINC00487		-0.0223	0.006	0.0002091	--+	0.08781
		2	7016509	cg23213327	RSAD2	RSAD2	TSS1500	0.0329	0.0072	4.48e-06	+++	0.7546
		2	7018153	cg10549986	RSAD2	RSAD2	1stExon	0.0208	0.006	0.0005242	+++	0.3251
		2	7171963	cg27281690	RNF144A	RNF144A	Body	0.0311	0.0084	0.0002216	++-	0.003558
		2	7171998	cg21486510	RNF144A	RNF144A	Body	0.0248	0.0066	0.0001875	++-	0.01426
		2	7172097	cg13464573	RNF144A	RNF144A	Body	0.0514	0.0093	2.884e-08	+++	0.07611
		2	7575450	cg18090646		LOC100506274		0.0124	0.0029	2.77e-05	+++	0.3355
		2	8379999	cg04592413		LINC00299		0.031	0.0081	0.000121	+++	0.04178
		2	8557381	cg08398132		LINC00299		0.0224	0.0065	0.0005381	+++	0.4272
		2	8593963	cg07903001		LINC00299		-0.0145	0.0041	0.0004105	---	0.7542
		2	8685837	cg15981982		ID2		0.0256	0.0068	0.0001555	++-	0.02193
		2	8685893	cg08168141		ID2		0.0179	0.0054	0.000824	+++	0.08565
		2	8686087	cg00534022		ID2		0.0282	0.0077	0.0002498	+++	0.0694
		2	8726136	cg25814969		ID2		0.0288	0.006	1.961e-06	+++	0.3709
		2	9347973	cg01155190	ASAP2	ASAP2	Body;Body	0.0048	0.0012	4.271e-05	+++	0.5467
		2	9387472	cg14710529	ASAP2	ASAP2	Body;Body	-0.006	0.0015	5.057e-05	---	0.9174
		2	9487886	cg22833612	ASAP2	ASAP2	Body;Body	0.0274	0.0083	0.001009	++-	0.002011
		2	9532345	cg03640506	ASAP2	ASAP2	Body;Body	-0.0064	0.0017	0.0001355	---	0.9387
		2	9540759	cg13884879	ASAP2	ASAP2	Body;Body	-0.0099	0.0027	0.0003047	---	0.8576
		2	9603687	cg12057242	CPSF3	CPSF3	Body	0.031	0.0086	0.0003133	+++	0.6274
		2	9610621	cg25739938	CPSF3	CPSF3	Body	0.032	0.0094	0.0006573	++-	0.0009215
		2	9616023	cg12832956	IAH1	IAH1	Body	0.0132	0.004	0.001048	++-	0.002578
		2	10037561	cg25588844	TAF1B	TAF1B	Body	0.0303	0.0074	4.133e-05	+++	0.3043
		2	10144309	cg10631097		GRHL1		-0.0089	0.0024	0.0001922	---	0.5467
		2	10194752	cg26396370	KLF11	KLF11	3'UTR	0.025	0.0075	0.0008496	+++	0.0504
		2	10344980	cg17979068	C2orf48	C2orf48	Body	0.0252	0.0048	1.627e-07	+++	0.3044
		2	10345003	cg23422170	C2orf48	C2orf48	Body	0.0388	0.0068	8.831e-09	+++	0.3475
		2	10425661	cg12275370		HPCAL1		0.0235	0.0056	3.022e-05	+++	0.1334
		2	10712104	cg07394411	NOL10	NOL10	3'UTR	-0.0101	0.0031	0.001054	--+	0.1781
		2	11274498	cg21542794	C2orf50	C2orf50	Body	-0.0035	0.0011	0.0009775	---	0.03331
		2	11810365	cg25657834	NTSR2	NTSR2	TSS200	0.0056	0.0017	0.0009799	+++	0.2672
		2	11863086	cg08977816		LPIN1		0.0191	0.0057	0.0008225	+++	0.3218
		2	11886253	cg17211562	LPIN1	LPIN1	TSS1500	0.0169	0.0043	9.591e-05	+++	0.0791
		2	11917787	cg24011073	LPIN1	LPIN1	Body	0.0369	0.0092	6.279e-05	+++	0.07519
		2	12003848	cg25559949		MIR4262		0.0061	0.0018	0.0008655	+++	0.07829
		2	12402652	cg19072083		SNORD18		-0.0142	0.0035	5.881e-05	---	0.317
		2	12568736	cg14756878		AK001558		0.0193	0.0038	4.91e-07	+++	0.6083
		2	12824729	cg12647574		TRIB2		0.0186	0.0053	0.0004834	+++	0.2988
		2	16804452	cg02187259	FAM49A	FAM49A	5'UTR	0.0347	0.008	1.307e-05	+++	0.4622
		2	16845412	cg06829760	FAM49A	FAM49A	5'UTR	0.015	0.0045	0.0008133	+++	0.5266
		2	16847988	cg10106284	FAM49A	FAM49A	TSS1500	0.016	0.0043	0.0001998	+++	0.1935
		2	17720407	cg07098902	VSNL1	VSNL1	TSS1500	0.0021	0.0005	7.949e-05	+++	0.3547
		2	17825778	cg23483069	VSNL1	VSNL1	Body	-0.0074	0.002	0.0003221	---	0.9827
		2	20357306	cg12655542		SDC1		0.0251	0.0062	4.774e-05	++-	0.1257
		2	20638399	cg13471188		RHOB		0.0377	0.0104	0.0002759	+++	0.3394
		2	20792009	cg22034855		HS1BP3		0.0259	0.0065	5.853e-05	+++	0.882
		2	20795912	cg10149296		HS1BP3		0.0161	0.0048	0.0008477	+++	0.8541
		2	21269910	cg05606082		APOB		-0.0072	0.0021	0.0006393	---	0.7893
		2	21881746	cg09130728		LOC645949		-0.0084	0.0025	0.0008874	---	0.9361
		2	23604202	cg14893576		KLHL29		0.0291	0.0081	0.0003497	+++	0.01447
		2	23719838	cg04005059	KLHL29	KLHL29	5'UTR	0.0366	0.009	4.984e-05	+++	0.5166
		2	23853232	cg02531431	KLHL29	KLHL29	Body	-0.0074	0.0022	0.0006278	---	0.7608
		2	24387250	cg09769104	LOC375190	LOC375190	Body	-0.0086	0.0021	3.103e-05	---	0.6936
		2	24634127	cg00873009		ITSN2		-0.009	0.0023	0.0001246	---	0.3213
		2	25095040	cg11023668	ADCY3	ADCY3	Body	0.0323	0.0097	0.0009134	+++	0.02386
		2	25142229	cg21151432	ADCY3	ADCY3	TSS200	0.0127	0.0038	0.0007519	+++	0.582
		2	25149334	cg08526959		ADCY3		0.0184	0.0044	2.454e-05	+++	0.3551
		2	25354610	cg25816739	EFR3B	EFR3B	Body	-0.0061	0.0017	0.0002834	---	0.4589
		2	25391670	cg01926269	POMC	POMC	TSS200;TSS200	-0.004	0.0011	0.0001749	---	0.8784
		2	25452362	cg09259843		DNMT3A		0.0232	0.0048	1.284e-06	+++	0.5161
		2	25498451	cg00856404	DNMT3A	DNMT3A	Body;Body	0.0099	0.0026	0.0001403	+++	0.3199
		2	25499619	cg17742416	DNMT3A	DNMT3A	Body;Body	0.0045	0.0013	0.0004095	+++	0.1533
		2	25502040	cg23042148	DNMT3A	DNMT3A	Body;Body	0.0113	0.0034	0.0008471	++-	0.0003658
		2	25509286	cg03314052	DNMT3A	DNMT3A	Body;Body;Body	0.0157	0.0037	2.013e-05	+++	0.5104
		2	25524877	cg00050692	DNMT3A	DNMT3A	Body;Body;Body	0.0298	0.0068	1.28e-05	+++	0.05953
		2	25527366	cg10239163	DNMT3A	DNMT3A	Body;Body;Body	0.0279	0.0071	9.052e-05	+++	0.1119
		2	25564402	cg10270719	DNMT3A	DNMT3A	5'UTR;5'UTR;5'UTR	0.0012	0.0003	0.000226	+++	0.6994
		2	25598059	cg07370516		DTNB		-0.0089	0.0024	0.0002245	---	0.5584
		2	25964061	cg02607972	ASXL2	ASXL2	3'UTR	0.0417	0.0103	4.909e-05	+++	0.3675
		2	26252851	cg19442593		RAB10		-0.0081	0.0023	0.0005653	---	0.7065
		2	26297671	cg17959183	RAB10	U6	Body	0.028	0.0085	0.0009752	+++	0.0916
		2	26404158	cg12417871	FAM59B	FAM59B	Body	-0.0073	0.0021	0.000425	---	0.3416
		2	26523139	cg17535278		GPR113		0.0038	0.001	0.0003021	+++	0.3426
		2	27135972	cg11111225	DPYSL5	DPYSL5	Body	0.0237	0.0065	0.0002786	+++	0.05406
		2	27305552	cg16597102	EMILIN1	EMILIN1	Body	-0.0093	0.0027	0.0005826	---	0.9076
		2	27406724	cg20321251		SLC5A6		-0.0099	0.003	0.0008051	---	0.09359
		2	27531535	cg09065714	UCN	UCN	TSS1500	-0.0126	0.0031	3.864e-05	---	0.8509
		2	27799207	cg26214074	C2orf16	C2orf16	TSS200	-0.0105	0.0032	0.0009497	---	0.8532
		2	27984686	cg05275832		MRPL33		-0.0105	0.0027	9.427e-05	---	0.02922
		2	28442539	cg10446433	BRE	LOC100505716	Body;Body;Body;Body;Body	-0.0174	0.0049	0.0004288	--+	0.1241
		2	28497669	cg05057534	BRE	LOC100505716	Body;Body;Body;Body;Body	0.0386	0.0104	0.0001944	+++	0.1371
		2	28547016	cg12886188	BRE	LOC100505716	3'UTR;Body;Body;Body;3'UTR	-0.0154	0.0035	1.1e-05	---	0.8601
		2	28549125	cg23459424	BRE	BRE	3'UTR;Body;Body;Body;3'UTR	0.0181	0.0041	1.281e-05	+++	0.1175
		2	28792031	cg21060817	PLB1	PLB1	Body;Body	-0.0077	0.0021	0.0002101	---	0.9247
		2	28873060	cg13156207		PLB1		-0.0074	0.0022	0.0008973	---	0.994
		2	28940400	cg07205203		5S_rRNA		0.032	0.0088	0.0002871	+++	0.1652
		2	28974658	cg25799969	PPP1CB	PPP1CB	5'UTR;1stExon;5'UTR;1stExon	0.0008	0.0002	0.000938	+++	0.06026
		2	29234537	cg14687145	FAM179A	FAM179A	Body	0.0207	0.005	3.186e-05	+++	0.05334
		2	29236577	cg09001591	FAM179A	FAM179A	Body	-0.0069	0.0021	0.0007915	--+	0.1105
		2	29337946	cg01777397	CLIP4	CLIP4	TSS1500	0.0224	0.0043	1.408e-07	+++	0.5468
		2	29339091	cg05038216	CLIP4	CLIP4	5'UTR	0.0216	0.0065	0.0008606	+++	0.3936
		2	30334318	cg21474133		YPEL5		-0.0079	0.0021	0.0001253	---	0.68
		2	30371990	cg02111865	YPEL5	YPEL5	5'UTR;5'UTR;5'UTR;5'UTR	0.0344	0.0103	0.0008269	+++	0.006604
		2	30505165	cg07078732		LBH		0.0202	0.0055	0.0002485	+++	0.7164
		2	30516374	cg16783186		LBH		0.0199	0.0056	0.0003846	++-	0.204
		2	30628085	cg21200667		L07266		-0.014	0.0042	0.000762	---	0.5335
		2	30633168	cg19791637		L07266		-0.0186	0.0055	0.0007647	---	0.436
		2	31182061	cg03442269	GALNT14	GALNT14	Body	0.0165	0.0049	0.0008056	+++	0.8992
		2	31397283	cg01627252	CAPN14	CAPN14	3'UTR	0.0381	0.0091	2.748e-05	+++	0.07957
		2	31455443	cg13149833	EHD3	CAPN14	TSS1500	0.0288	0.0068	2.463e-05	+++	0.2447
		2	31458372	cg11957382	EHD3	EHD3	Body	-0.0063	0.0014	9.759e-06	---	0.01031
		2	31459843	cg07185119	EHD3	EHD3	Body	-0.0241	0.0054	9.839e-06	---	0.777
		2	31607761	cg25124300	XDH	XDH	Body	0.0384	0.0101	0.0001357	+++	0.35
		2	32490835	cg07055315	NLRC4	NLRC4	TSS200	0.0323	0.0096	0.0007548	+++	0.2222
		2	32852456	cg09303312	TTC27	TTC27	TSS1500	0.0138	0.0041	0.0008421	+++	0.6558
		2	33359281	cg15135286	LTBP1	LTBP1	Body;TSS1500;TSS1500;TSS1500;TSS1500	0.0412	0.0105	9.083e-05	+++	0.1186
		2	33359356	cg13652008	LTBP1	LTBP1	Body;TSS1500;TSS1500;TSS1500;TSS1500	0.0496	0.0111	7.245e-06	+++	0.1681
		2	33359529	cg03906115	LTBP1	LTBP1	TSS200;TSS200;Body;TSS200;TSS200	0.0348	0.0086	5.759e-05	+++	0.07855
		2	33359688	cg14102437	LTBP1	LTBP1	1stExon;5'UTR;5'UTR;5'UTR;1stExon;Body;1stExon;1stExon;5'UTR	0.0389	0.0112	0.000492	+++	0.06259
		2	36603543	cg01154283	CRIM1	CRIM1	Body	0.0175	0.0053	0.0009973	++-	0.02812
		2	36614588	cg01880929	CRIM1	CRIM1	Body	0.0186	0.0049	0.0001533	+++	0.1253
		2	36655025	cg02629313	CRIM1	CRIM1	Body	-0.0057	0.0017	0.0006234	---	0.8243
		2	36757828	cg05507566	CRIM1	CRIM1	Body	0.0243	0.0074	0.0009364	+++	0.02956
		2	37418009	cg05627557		SULT6B1		0.0377	0.0088	1.896e-05	+++	0.02805
		2	38150028	cg13688573		FAM82A1		-0.0109	0.0025	1.136e-05	---	0.5316
		2	38294160	cg22248750	FAM82A1	FAM82A1	3'UTR	-0.0078	0.0022	0.0004756	---	0.9603
		2	38358147	cg11130441	C2orf58	CYP1B1-AS1	TSS200	0.0143	0.0042	0.0006951	+++	0.1139
		2	38387443	cg10481134	C2orf58	CYP1B1-AS1	Body	-0.0102	0.0029	0.0004001	---	0.8412
		2	38451869	cg14444297		CYP1B1-AS1		-0.0076	0.0022	0.0006705	---	0.5189
		2	38829176	cg13584608	HNRPLL	HNRPLL	Body;Body	0.001	0.0003	0.0005126	+++	0.01594
		2	38831166	cg18107006	HNRPLL	HNRPLL	TSS1500;TSS1500	0.0409	0.0112	0.0002484	+++	0.01378
		2	38894198	cg20799917	GALM	GALM	Body	0.0339	0.0078	1.296e-05	++-	0.01032
		2	38976250	cg12961607	SFRS7	SRSF7	Body	0.0316	0.0093	0.0006621	+++	0.3383
		2	38976288	cg04441847	SFRS7	SRSF7	Body	0.0239	0.0059	4.375e-05	+++	0.5995
		2	39235194	cg11343941	SOS1	SOS1	Body	-0.0038	0.0011	0.000732	---	0.8086
		2	39455365	cg02177982	CDKL4	CDKL4	Body	-0.0128	0.0036	0.0003307	---	0.7803
		2	39836209	cg21101086		LOC728730		0.0202	0.0054	0.0001942	+++	0.4637
		2	40009501	cg08160072		THUMPD2		0.035	0.0099	0.0004152	+++	0.2579
		2	40266366	cg10898024		SLC8A1		0.025	0.0076	0.001012	+++	0.02451
		2	40581030	cg27134910	SLC8A1	SLC8A1	Body;Body;Body;Body	0.0251	0.0077	0.001063	+++	0.8133
		2	40599006	cg24503369	SLC8A1	SLC8A1	Body;Body;Body;Body	-0.0112	0.0031	0.0002614	---	0.04158
		2	40658342	cg24720777	SLC8A1	SLC8A1	TSS1500;5'UTR;TSS1500;TSS1500	-0.01	0.0027	0.0002861	---	0.543
		2	41461406	cg23490300		Mir_584		-0.0122	0.0032	0.0001296	---	0.3472
		2	42123725	cg05075562		LOC388942		-0.0228	0.0054	2.431e-05	---	0.2123
		2	42720326	cg27553955	KCNG3	KCNG3	1stExon;1stExon	-0.0079	0.0019	2.41e-05	---	0.3502
		2	43041125	cg18739675		TRNA_Ile		0.0349	0.0093	0.0001888	++-	0.004294
		2	43107458	cg17517296		Mir_548		0.0278	0.0068	4.24e-05	+++	0.09354
		2	43151938	cg07694621		Mir_548		-0.0096	0.0029	0.0009928	--+	0.1626
		2	43158610	cg01479187		Mir_548		0.0312	0.0088	0.0003972	++-	0.0135
		2	43188839	cg05370101		Mir_548		0.0069	0.0019	0.0002698	+++	0.3133
		2	43245642	cg21567649		Mir_548		0.0215	0.006	0.0002983	+++	0.0109
		2	43398079	cg00360761		ZFP36L2		0.04	0.0089	6.241e-06	+++	0.3721
		2	43398118	cg00055073		ZFP36L2		0.0232	0.006	0.0001039	+++	0.1432
		2	43448938	cg18957751		ZFP36L2		0.0034	0.001	0.000899	+++	0.4148
		2	43521066	cg01649611	THADA	THADA	Body;Body	0.0454	0.0112	5.298e-05	+++	0.1679
		2	43577309	cg19563307	THADA	THADA	Body;Body	-0.0096	0.0026	0.0002215	--+	0.03261
		2	43876954	cg04520370	PLEKHH2	PLEKHH2	Body	-0.0111	0.0033	0.0008977	--+	0.2752
		2	44264617	cg19572912		LRPPRC		-0.0135	0.003	7.802e-06	---	0.5416
		2	44428936	cg20319604	PPM1B	PPM1B	Body;Body;Body;Body;5'UTR	-0.0053	0.0015	0.0005088	---	0.2809
		2	45160554	cg03361102		SIX3		-0.0045	0.0012	0.0001181	---	0.07069
		2	45173548	cg02863169		SIX3		-0.0183	0.0043	2.31e-05	---	0.8594
		2	45175881	cg22385702		SIX3		-0.0191	0.0057	0.0007397	---	0.2341
		2	45870238	cg01002570		PRKCE		-0.0089	0.0026	0.0005121	---	0.2797
		2	46119607	cg22284398	PRKCE	PRKCE	Body	0.0209	0.005	2.706e-05	+++	0.2991
		2	46385031	cg14398243	PRKCE	PRKCE	Body	-0.0153	0.0046	0.0007866	---	0.511
		2	46609618	cg05943554	EPAS1	EPAS1	Body	-0.0066	0.002	0.0008787	---	0.3931
		2	46717839	cg26818573		LOC388946		0.0191	0.0054	0.0004614	++-	0.02766
		2	46747379	cg27485921	ATP6V1E2	ATP6V1E2	TSS1500	0.0274	0.0079	0.0005114	+++	0.0387
		2	46896868	cg25114142		SOCS5		-0.0114	0.0033	0.0005875	--+	0.2117
		2	47008202	cg01205087		SOCS5		-0.0171	0.0052	0.0009342	---	0.2696
		2	47100912	cg17411016		LOC100134259		0.0195	0.0051	0.0001571	++-	0.0009247
		2	47197798	cg10818566	TTC7A	TTC7A	Body	0.0307	0.0075	4.719e-05	+++	0.2324
		2	47205281	cg25550753	TTC7A	TTC7A	Body	0.0203	0.0059	0.0006252	+++	0.1083
		2	47236103	cg25927444	TTC7A	TTC7A	Body	-0.0117	0.0031	0.0001362	---	0.158
		2	47276456	cg01811272	TTC7A	TTC7A	Body	0.0091	0.0024	0.0001031	+++	0.7064
		2	47420867	cg18064917		C2orf61		-0.0088	0.0025	0.0005097	---	0.4366
		2	48010105	cg21405109	MSH6	MSH6	TSS200	0.0012	0.0003	0.0003804	+++	0.09051
		2	48795994	cg14965639	STON1-GTF2A1L	STON1-GTF2A1L	TSS200	0.0289	0.0088	0.001037	+++	0.02729
		2	54195596	cg20837626	PSME4	PSME4	Body	0.017	0.0047	0.0002791	+++	0.1365
		2	54760330	cg24608504	SPTBN1	RPL23AP32	Body	0.0349	0.0098	0.00036	+++	0.05339
		2	54802904	cg00883689	SPTBN1	SPTBN1	Body;Body	0.0355	0.0088	6.1e-05	+++	0.05472
		2	55321120	cg19865725		RTN4		0.0154	0.0039	9.259e-05	+++	0.2835
		2	55339939	cg05403316		C2orf63		0.0259	0.0067	0.0001156	+++	0.04683
		2	55717980	cg11945474		CCDC104		0.0116	0.003	0.0001444	++-	0.2852
		2	55923768	cg03147051		PNPT1		-0.0062	0.0018	0.0006739	---	0.3757
		2	56410011	cg22941974	CCDC85A	BC043355	TSS1500	-0.0147	0.0037	7.522e-05	---	0.8418
		2	56410071	cg06241374	CCDC85A	CCDC85A	TSS1500	-0.0245	0.0073	0.0007404	---	0.8841
[truncated: 7,216 more rows]

## Sheet: Table S6
Unadjusted and confounder and cell-type adjusted levels of genomic inflation (Lambda), for individual cohorts and meta-analysis of HDP EWAS.
[truncated: 12 more rows]

[truncated: 24 more sheets: Table S7, Table S8, Table S9, Table S10, Table S11, Table S12, Table S13, Table S14, Table S15, Table S16, Table S17, Table S18, Table S19, Table S20, Table S21, Table S22, Table S23, Table S24, Table S25, Table S26 …]
